# Supplementary material for: New leads for fragment-based design of rhenium/technetium radiopharmaceutical agents
Source: IUCrJ. 2017 Apr 11;4(Pt 3):283–90. doi: 10.1107/S2052252517003475 (PMC5414402; doi:10.1107/S2052252517003475)
Supplement: Supplementary file 2 [file m-04-00283-sup2.zip]

Archive with 4 entries (4 files):
- 1_DLS Orthorhombic Crystallographic Data/DLS anomalous map.map
- 1_DLS Orthorhombic Crystallographic Data/DLS coordinates.pdb
- 1_DLS Orthorhombic Crystallographic Data/DLS SF.mtz
- 1_DLS Orthorhombic Crystallographic Data/RRE.cif
