# Supplementary material for: New leads for fragment-based design of rhenium/technetium radiopharmaceutical agents
Source: IUCrJ. 2017 Apr 11;4(Pt 3):283–90. doi: 10.1107/S2052252517003475 (PMC5414402; doi:10.1107/S2052252517003475)
Supplement: Supplementary file 2 [file m-04-00283-sup2.zip › 1_DLS Orthorhombic Crystallographic Data/DLS coordinates.pdb]

HEADER    ----                                    XX-XXX-9-   xxxx              
COMPND    ---                                                                   
REMARK   3                                                                      
REMARK   3 REFINEMENT.                                                          
REMARK   3   PROGRAM     : REFMAC 5.8.0049                                      
REMARK   3   AUTHORS     : MURSHUDOV,SKUBAK,LEBEDEV,PANNU,                      
REMARK   3                 STEINER,NICHOLLS,WINN,LONG,VAGIN                     
REMARK   3                                                                      
REMARK   3    REFINEMENT TARGET : MAXIMUM LIKELIHOOD                            
REMARK   3                                                                      
REMARK   3  DATA USED IN REFINEMENT.                                            
REMARK   3   RESOLUTION RANGE HIGH (ANGSTROMS) :   1.26                         
REMARK   3   RESOLUTION RANGE LOW  (ANGSTROMS) :  56.47                         
REMARK   3   DATA CUTOFF            (SIGMA(F)) : NONE                           
REMARK   3   COMPLETENESS FOR RANGE        (%) :  99.61                         
REMARK   3   NUMBER OF REFLECTIONS             :   60686                        
REMARK   3                                                                      
REMARK   3  FIT TO DATA USED IN REFINEMENT.                                     
REMARK   3   CROSS-VALIDATION METHOD          : THROUGHOUT                      
REMARK   3   FREE R VALUE TEST SET SELECTION  : RANDOM                          
REMARK   3   R VALUE     (WORKING + TEST SET) : 0.18194                         
REMARK   3   R VALUE            (WORKING SET) :  0.17971                        
REMARK   3   FREE R VALUE                     :  0.22639                        
REMARK   3   FREE R VALUE TEST SET SIZE   (%) :  5.0                            
REMARK   3   FREE R VALUE TEST SET COUNT      :  3171                           
REMARK   3                                                                      
REMARK   3  FIT IN THE HIGHEST RESOLUTION BIN.                                  
REMARK   3   TOTAL NUMBER OF BINS USED           :      20                      
REMARK   3   BIN RESOLUTION RANGE HIGH           :    1.264                     
REMARK   3   BIN RESOLUTION RANGE LOW            :    1.297                     
REMARK   3   REFLECTION IN BIN     (WORKING SET) :     4217                     
REMARK   3   BIN COMPLETENESS (WORKING+TEST) (%) :    94.71                     
REMARK   3   BIN R VALUE           (WORKING SET) :    0.110                     
REMARK   3   BIN FREE R VALUE SET COUNT          :      206                     
REMARK   3   BIN FREE R VALUE                    :    0.198                     
REMARK   3                                                                      
REMARK   3  NUMBER OF NON-HYDROGEN ATOMS USED IN REFINEMENT.                    
REMARK   3   ALL ATOMS                :     2317                                
REMARK   3                                                                      
REMARK   3  B VALUES.                                                           
REMARK   3   FROM WILSON PLOT           (A**2) : NULL                           
REMARK   3   MEAN B VALUE      (OVERALL, A**2) :  22.831                        
REMARK   3   OVERALL ANISOTROPIC B VALUE.                                       
REMARK   3    B11 (A**2) :     0.01                                             
REMARK   3    B22 (A**2) :    -0.00                                             
REMARK   3    B33 (A**2) :    -0.01                                             
REMARK   3    B12 (A**2) :    -0.00                                             
REMARK   3    B13 (A**2) :     0.00                                             
REMARK   3    B23 (A**2) :     0.00                                             
REMARK   3                                                                      
REMARK   3  ESTIMATED OVERALL COORDINATE ERROR.                                 
REMARK   3   ESU BASED ON R VALUE                            (A):   0.056       
REMARK   3   ESU BASED ON FREE R VALUE                       (A):   0.057       
REMARK   3   ESU BASED ON MAXIMUM LIKELIHOOD                 (A):   0.060       
REMARK   3   ESU FOR B VALUES BASED ON MAXIMUM LIKELIHOOD (A**2):   3.120       
REMARK   3                                                                      
REMARK   3 CORRELATION COEFFICIENTS.                                            
REMARK   3   CORRELATION COEFFICIENT FO-FC      :   0.967                       
REMARK   3   CORRELATION COEFFICIENT FO-FC FREE :   0.952                       
REMARK   3                                                                      
REMARK   3  RMS DEVIATIONS FROM IDEAL VALUES        COUNT    RMS    WEIGHT      
REMARK   3   BOND LENGTHS REFINED ATOMS        (A):  2238 ; 0.032 ; 0.019       
REMARK   3   BOND LENGTHS OTHERS               (A):  2016 ; 0.001 ; 0.020       
REMARK   3   BOND ANGLES REFINED ATOMS   (DEGREES):  3041 ; 3.071 ; 1.935       
REMARK   3   BOND ANGLES OTHERS          (DEGREES):  4582 ; 2.793 ; 3.000       
REMARK   3   TORSION ANGLES, PERIOD 1    (DEGREES):   276 ; 6.857 ; 5.000       
REMARK   3   TORSION ANGLES, PERIOD 2    (DEGREES):   110 ;38.624 ;22.182       
REMARK   3   TORSION ANGLES, PERIOD 3    (DEGREES):   360 ;13.090 ;15.000       
REMARK   3   TORSION ANGLES, PERIOD 4    (DEGREES):    30 ;22.901 ;15.000       
REMARK   3   CHIRAL-CENTER RESTRAINTS       (A**3):   301 ; 0.184 ; 0.200       
REMARK   3   GENERAL PLANES REFINED ATOMS      (A):  2608 ; 0.015 ; 0.020       
REMARK   3   GENERAL PLANES OTHERS             (A):   598 ; 0.020 ; 0.020       
REMARK   3                                                                      
REMARK   3  ISOTROPIC THERMAL FACTOR RESTRAINTS.     COUNT   RMS    WEIGHT      
REMARK   3   MAIN-CHAIN BOND REFINED ATOMS  (A**2):  1084 ; 3.214 ; 2.018       
REMARK   3   MAIN-CHAIN BOND OTHER ATOMS    (A**2):  1082 ; 3.053 ; 2.014       
REMARK   3   MAIN-CHAIN ANGLE REFINED ATOMS (A**2):  1366 ; 3.542 ; 3.039       
REMARK   3   MAIN-CHAIN ANGLE OTHER ATOMS (A**2)  :  1367 ; 3.542 ; 3.041       
REMARK   3   SIDE-CHAIN BOND REFINED ATOMS  (A**2):  1154 ; 7.241 ; 2.451       
REMARK   3   SIDE-CHAIN BOND OTHER ATOMS  (A**2)  :  1155 ; 7.238 ; 2.450       
REMARK   3   SIDE-CHAIN ANGLE OTHER ATOMS (A**2)  :  1676 ; 7.844 ; 3.548       
REMARK   3   LONG RANGE B REFINED ATOMS (A**2)    :  2748 ; 5.538 ;17.567       
REMARK   3   LONG RANGE B OTHER ATOMS (A**2)      :  2749 ; 5.537 ;17.567       
REMARK   3                                                                      
REMARK   3 ANISOTROPIC THERMAL FACTOR RESTRAINTS.    COUNT   RMS   WEIGHT       
REMARK   3   RIGID-BOND RESTRAINTS          (A**2):  4254 ;11.627 ; 3.000       
REMARK   3   SPHERICITY; FREE ATOMS         (A**2):    44 ;60.213 ; 5.000       
REMARK   3   SPHERICITY; BONDED ATOMS       (A**2):  4289 ;20.186 ; 5.000       
REMARK   3                                                                      
REMARK   3  NCS RESTRAINTS STATISTICS                                           
REMARK   3   NUMBER OF NCS GROUPS : NULL                                        
REMARK   3                                                                      
REMARK   3  TWIN DETAILS                                                        
REMARK   3   NUMBER OF TWIN DOMAINS  : NULL                                     
REMARK   3                                                                      
REMARK   3                                                                      
REMARK   3  TLS DETAILS                                                         
REMARK   3   NUMBER OF TLS GROUPS  : NULL                                       
REMARK   3                                                                      
REMARK   3                                                                      
REMARK   3  BULK SOLVENT MODELLING.                                             
REMARK   3   METHOD USED : BABINET MODEL WITH MASK                              
REMARK   3   PARAMETERS FOR MASK CALCULATION                                    
REMARK   3   VDW PROBE RADIUS   :   1.20                                        
REMARK   3   ION PROBE RADIUS   :   0.80                                        
REMARK   3   SHRINKAGE RADIUS   :   0.80                                        
REMARK   3                                                                      
REMARK   3  OTHER REFINEMENT REMARKS:                                           
REMARK   3  HYDROGENS HAVE BEEN ADDED IN THE RIDING POSITIONS                   
REMARK   3  U VALUES      : REFINED INDIVIDUALLY                                
REMARK   3                                                                      
SSBOND   1 CYS A  127    CYS A    6                                             
SSBOND   2 CYS A  115    CYS A   30                                             
SSBOND   3 CYS A   80    CYS A   64                                             
SSBOND   4 CYS A   94    CYS A   76                                             
SSBOND   5 CYS B  127    CYS B    6                                             
SSBOND   6 CYS B  115    CYS B   30                                             
SSBOND   7 CYS B   80    CYS B   64                                             
SSBOND   8 CYS B   94    CYS B   76                                             
CRYST1   36.980   79.800   79.920  90.00  90.00  90.00 P 21 21 21               
SCALE1      0.027042  0.000000  0.000000        0.00000                         
SCALE2     -0.000000  0.012531  0.000000        0.00000                         
SCALE3      0.000000 -0.000000  0.012513        0.00000                         
ATOM      1  N   LYS A   1     -22.697  -9.076  -4.083  1.00 26.96           N  
ANISOU    1  N   LYS A   1     2471   4214   3558  -1219    172   -291       N  
ATOM      2  CA  LYS A   1     -23.821  -8.691  -3.154  1.00 25.31           C  
ANISOU    2  CA  LYS A   1     1958   4099   3559   -880    242    285       C  
ATOM      3  CB  LYS A   1     -23.484  -9.186  -1.751  1.00 25.31           C  
ANISOU    3  CB  LYS A   1     2907   3511   3198   -963     48   -134       C  
ATOM      4  CG  LYS A   1     -24.272  -8.517  -0.651  1.00 28.40           C  
ANISOU    4  CG  LYS A   1     1850   4687   4253  -1594    950   -193       C  
ATOM      5  CD  LYS A   1     -23.968  -9.186   0.654  1.00 28.58           C  
ANISOU    5  CD  LYS A   1     2491   4167   4198  -1184    859    -57       C  
ATOM      6  CE  LYS A   1     -25.022  -8.796   1.685  1.00 27.07           C  
ANISOU    6  CE  LYS A   1      958   4480   4844   -409    750    724       C  
ATOM      7  NZ  LYS A   1     -24.641  -9.187   3.053  1.00 29.06           N  
ANISOU    7  NZ  LYS A   1     2467   4608   3964  -1442    562   -275       N  
ATOM      8  C   LYS A   1     -23.997  -7.160  -3.122  1.00 21.75           C  
ANISOU    8  C   LYS A   1      918   4323   3023   -487   -429    125       C  
ATOM      9  O   LYS A   1     -22.985  -6.434  -3.113  1.00 21.65           O  
ANISOU    9  O   LYS A   1     1175   3859   3190   -430      1   -251       O  
ATOM     10  N   VAL A   2     -25.263  -6.700  -3.226  1.00 22.71           N  
ANISOU   10  N   VAL A   2      531   4163   3933   -854     29    -12       N  
ATOM     11  CA  VAL A   2     -25.591  -5.293  -3.056  1.00 17.99           C  
ANISOU   11  CA  VAL A   2      313   3696   2827   -277   -186    -57       C  
ATOM     12  CB  VAL A   2     -26.536  -4.698  -4.104  1.00 22.52           C  
ANISOU   12  CB  VAL A   2      928   4039   3587   -635  -1244   -332       C  
ATOM     13  CG1 VAL A   2     -26.819  -3.237  -3.879  1.00 22.54           C  
ANISOU   13  CG1 VAL A   2      571   4762   3228   -293      1    278       C  
ATOM     14  CG2 VAL A   2     -26.079  -5.070  -5.523  1.00 19.51           C  
ANISOU   14  CG2 VAL A   2      473   3667   3273   -399   -703   -176       C  
ATOM     15  C   VAL A   2     -25.966  -5.075  -1.642  1.00 19.83           C  
ANISOU   15  C   VAL A   2      422   4183   2930   -754    271    -91       C  
ATOM     16  O   VAL A   2     -27.076  -5.513  -1.274  1.00 23.30           O  
ANISOU   16  O   VAL A   2      523   4728   3600   -969    503   -265       O  
ATOM     17  N   PHE A   3     -25.225  -4.401  -0.823  1.00 18.60           N  
ANISOU   17  N   PHE A   3      271   4049   2745     64     -7   -107       N  
ATOM     18  CA  PHE A   3     -25.559  -4.150   0.589  1.00 18.34           C  
ANISOU   18  CA  PHE A   3      270   3511   3186   -200   -107   -100       C  
ATOM     19  CB  PHE A   3     -24.381  -3.661   1.406  1.00 18.63           C  
ANISOU   19  CB  PHE A   3      400   3646   3029   -681    161    -56       C  
ATOM     20  CG  PHE A   3     -23.533  -4.768   1.880  1.00 19.94           C  
ANISOU   20  CG  PHE A   3      888   3409   3276   -505    293    137       C  
ATOM     21  CD1 PHE A   3     -22.543  -5.345   1.020  1.00 19.14           C  
ANISOU   21  CD1 PHE A   3      259   3865   3145     -1    132    172       C  
ATOM     22  CE1 PHE A   3     -21.697  -6.346   1.452  1.00 20.81           C  
ANISOU   22  CE1 PHE A   3      340   3971   3594   -203    -58    332       C  
ATOM     23  CZ  PHE A   3     -21.789  -6.742   2.794  1.00 23.49           C  
ANISOU   23  CZ  PHE A   3     2075   3757   3091   -614     88   -200       C  
ATOM     24  CE2 PHE A   3     -22.686  -6.140   3.635  1.00 22.99           C  
ANISOU   24  CE2 PHE A   3     2121   3578   3034   -713    -12    -42       C  
ATOM     25  CD2 PHE A   3     -23.559  -5.142   3.165  1.00 22.91           C  
ANISOU   25  CD2 PHE A   3     1256   4082   3366  -1146    -45    -59       C  
ATOM     26  C   PHE A   3     -26.648  -3.082   0.587  1.00 19.61           C  
ANISOU   26  C   PHE A   3      300   3971   3180    -90    363    -28       C  
ATOM     27  O   PHE A   3     -26.678  -2.154  -0.294  1.00 20.23           O  
ANISOU   27  O   PHE A   3      301   4118   3266   -419     92    -19       O  
ATOM     28  N   GLY A   4     -27.576  -3.205   1.551  1.00 19.69           N  
ANISOU   28  N   GLY A   4      341   3982   3158   -301    458   -357       N  
ATOM     29  CA  GLY A   4     -28.279  -2.055   1.995  1.00 19.84           C  
ANISOU   29  CA  GLY A   4      324   4140   3072    104    434   -185       C  
ATOM     30  C   GLY A   4     -27.413  -1.083   2.769  1.00 23.14           C  
ANISOU   30  C   GLY A   4     1757   3937   3095    381    137   -453       C  
ATOM     31  O   GLY A   4     -26.433  -1.497   3.395  1.00 27.33           O  
ANISOU   31  O   GLY A   4      674   5800   3910   -406   -223    198       O  
ATOM     32  N   ARG A   5     -27.825   0.182   2.772  1.00 23.38           N  
ANISOU   32  N   ARG A   5     1348   4298   3237    684    401   -199       N  
ATOM     33  CA  ARG A   5     -27.095   1.229   3.506  1.00 22.85           C  
ANISOU   33  CA  ARG A   5     1694   3997   2989    -21   1026   -274       C  
ATOM     34  CB  ARG A   5     -27.903   2.566   3.512  1.00 27.29           C  
ANISOU   34  CB  ARG A   5     1865   4192   4310    150   -356   -138       C  
ATOM     35  CG  ARG A   5     -27.147   3.783   4.146  1.00 25.69           C  
ANISOU   35  CG  ARG A   5      305   4835   4620    155   -423    -91       C  
ATOM     36  CD  ARG A   5     -28.002   5.047   4.058  1.00 27.98           C  
ANISOU   36  CD  ARG A   5     2293   4504   3833    267    662   -150       C  
ATOM     37  NE  ARG A   5     -29.338   4.988   4.641  1.00 32.19           N  
ANISOU   37  NE  ARG A   5     2241   5702   4286    915    543     27       N  
ATOM     38  CZ  ARG A   5     -29.583   5.101   5.931  1.00 29.83           C  
ANISOU   38  CZ  ARG A   5      800   6258   4273   1193    669   -647       C  
ATOM     39  NH1 ARG A   5     -28.620   5.369   6.820  1.00 31.53           N  
ANISOU   39  NH1 ARG A   5     2649   5375   3953    678    148   -354       N  
ATOM     40  NH2 ARG A   5     -30.895   5.102   6.328  1.00 36.73           N  
ANISOU   40  NH2 ARG A   5     1066   8072   4816    184   1203    312       N  
ATOM     41  C   ARG A   5     -26.788   0.847   4.926  1.00 25.13           C  
ANISOU   41  C   ARG A   5     1072   4225   4252   -231    381    -14       C  
ATOM     42  O   ARG A   5     -25.679   0.885   5.341  1.00 23.90           O  
ANISOU   42  O   ARG A   5      760   4894   3427   -355    537     51       O  
ATOM     43  N   CYS A   6     -27.829   0.626   5.735  1.00 28.43           N  
ANISOU   43  N   CYS A   6      791   5570   4440   -378    670   -100       N  
ATOM     44  CA  CYS A   6     -27.608   0.263   7.178  1.00 25.89           C  
ANISOU   44  CA  CYS A   6      781   4844   4209   -564    274    186       C  
ATOM     45  CB  CYS A   6     -28.948   0.363   7.922  1.00 31.37           C  
ANISOU   45  CB  CYS A   6     1600   5777   4540   -559    952    279       C  
ATOM     46  SG  CYS A   6     -29.612   2.061   8.031  1.00 34.84           S  
ANISOU   46  SG  CYS A   6     1055   7078   5103   -420    611  -1019       S  
ATOM     47  C   CYS A   6     -26.885  -1.109   7.436  1.00 22.61           C  
ANISOU   47  C   CYS A   6      800   4768   3020   -367    986   -337       C  
ATOM     48  O   CYS A   6     -26.105  -1.259   8.404  1.00 24.06           O  
ANISOU   48  O   CYS A   6     1060   4666   3413   -465    245   -164       O  
ATOM     49  N   GLU A   7     -27.084  -2.051   6.525  1.00 19.94           N  
ANISOU   49  N   GLU A   7      330   4283   2963     -6    458    -52       N  
ATOM     50  CA  GLU A   7     -26.517  -3.362   6.594  1.00 21.46           C  
ANISOU   50  CA  GLU A   7      275   4138   3740    214    141    294       C  
ATOM     51  CB  GLU A   7     -27.099  -4.244   5.485  1.00 25.09           C  
ANISOU   51  CB  GLU A   7     1286   4483   3760   -892   1024    -12       C  
ATOM     52  CG  GLU A   7     -26.712  -5.701   5.545  1.00 36.77           C  
ANISOU   52  CG  GLU A   7     4882   4275   4814   -816   -445   -445       C  
ATOM     53  CD  GLU A   7     -27.013  -6.433   4.243  1.00 26.11           C  
ANISOU   53  CD  GLU A   7     1152   4764   4002   -951   -474    186       C  
ATOM     54  OE1 GLU A   7     -27.362  -5.788   3.224  1.00 29.43           O  
ANISOU   54  OE1 GLU A   7      578   5631   4973    783   -437   -372       O  
ATOM     55  OE2 GLU A   7     -26.802  -7.679   4.183  1.00 42.16           O  
ANISOU   55  OE2 GLU A   7     5432   5545   5041   -639   2382   -145       O  
ATOM     56  C   GLU A   7     -24.979  -3.206   6.371  1.00 19.96           C  
ANISOU   56  C   GLU A   7      376   4299   2906   -470   -159      6       C  
ATOM     57  O   GLU A   7     -24.108  -3.795   7.074  1.00 23.58           O  
ANISOU   57  O   GLU A   7      534   4893   3529   -665   -408    600       O  
ATOM     58  N   LEU A   8     -24.564  -2.358   5.417  1.00 21.54           N  
ANISOU   58  N   LEU A   8      504   4443   3235   -631    562    218       N  
ATOM     59  CA  LEU A   8     -23.159  -2.037   5.239  1.00 19.31           C  
ANISOU   59  CA  LEU A   8      294   3539   3502    -65    337    256       C  
ATOM     60  CB  LEU A   8     -22.920  -1.326   3.927  1.00 17.88           C  
ANISOU   60  CB  LEU A   8      293   3236   3264   -317   -160    256       C  
ATOM     61  CG  LEU A   8     -21.485  -1.135   3.534  1.00 18.76           C  
ANISOU   61  CG  LEU A   8      280   3555   3290   -298      5     95       C  
ATOM     62  CD1 LEU A   8     -20.764  -2.486   3.335  1.00 19.01           C  
ANISOU   62  CD1 LEU A   8     1030   3499   2692    215     15    294       C  
ATOM     63  CD2 LEU A   8     -21.422  -0.253   2.278  1.00 15.86           C  
ANISOU   63  CD2 LEU A   8      416   2794   2813    162   -303     -5       C  
ATOM     64  C   LEU A   8     -22.593  -1.316   6.429  1.00 17.92           C  
ANISOU   64  C   LEU A   8      312   3667   2827   -387    187     99       C  
ATOM     65  O   LEU A   8     -21.364  -1.571   6.825  1.00 21.61           O  
ANISOU   65  O   LEU A   8      296   4112   3801   -372    179   -148       O  
ATOM     66  N   ALA A   9     -23.317  -0.339   6.964  1.00 20.68           N  
ANISOU   66  N   ALA A   9     1173   3809   2873     18    363   -126       N  
ATOM     67  CA  ALA A   9     -22.901   0.428   8.088  1.00 21.91           C  
ANISOU   67  CA  ALA A   9     1307   4017   2998   -305    418    135       C  
ATOM     68  CB  ALA A   9     -23.959   1.457   8.501  1.00 25.50           C  
ANISOU   68  CB  ALA A   9     2294   3919   3476   -453   1514   -324       C  
ATOM     69  C   ALA A   9     -22.533  -0.483   9.232  1.00 22.95           C  
ANISOU   69  C   ALA A   9     1700   3841   3179   -666    -64    273       C  
ATOM     70  O   ALA A   9     -21.482  -0.365   9.890  1.00 23.84           O  
ANISOU   70  O   ALA A   9     1247   4118   3693   -525     67    570       O  
ATOM     71  N   ALA A  10     -23.421  -1.413   9.491  1.00 20.88           N  
ANISOU   71  N   ALA A  10      596   3813   3521    130    917    322       N  
ATOM     72  CA  ALA A  10     -23.212  -2.327  10.571  1.00 21.08           C  
ANISOU   72  CA  ALA A  10      353   4475   3179   -563    -13    378       C  
ATOM     73  CB  ALA A  10     -24.453  -3.127  10.809  1.00 20.65           C  
ANISOU   73  CB  ALA A  10      351   4525   2966   -632    110      6       C  
ATOM     74  C   ALA A  10     -22.078  -3.277  10.252  1.00 21.88           C  
ANISOU   74  C   ALA A  10      589   4496   3225   -260    602    922       C  
ATOM     75  O   ALA A  10     -21.359  -3.700  11.146  1.00 29.22           O  
ANISOU   75  O   ALA A  10      418   5995   4687   -502   -788   1021       O  
ATOM     76  N   ALA A  11     -21.992  -3.744   9.024  1.00 23.01           N  
ANISOU   76  N   ALA A  11      714   4721   3307  -1056    306    422       N  
ATOM     77  CA  ALA A  11     -20.852  -4.625   8.657  1.00 23.27           C  
ANISOU   77  CA  ALA A  11      674   4495   3673   -805    161    582       C  
ATOM     78  CB  ALA A  11     -20.977  -5.101   7.213  1.00 27.63           C  
ANISOU   78  CB  ALA A  11     1812   4783   3901   -366    138    130       C  
ATOM     79  C   ALA A  11     -19.505  -3.892   8.845  1.00 25.25           C  
ANISOU   79  C   ALA A  11      369   4857   4367   -512   -388    491       C  
ATOM     80  O   ALA A  11     -18.644  -4.414   9.427  1.00 23.62           O  
ANISOU   80  O   ALA A  11      336   4430   4205   -532    193    416       O  
ATOM     81  N   MET A  12     -19.431  -2.674   8.373  1.00 20.89           N  
ANISOU   81  N   MET A  12      339   4331   3267   -525     14      0       N  
ATOM     82  CA  MET A  12     -18.196  -1.918   8.468  1.00 20.52           C  
ANISOU   82  CA  MET A  12      431   3994   3372   -383    667   -130       C  
ATOM     83  CB  MET A  12     -18.298  -0.638   7.680  1.00 20.53           C  
ANISOU   83  CB  MET A  12      438   4017   3344   -688    111    260       C  
ATOM     84  CG  MET A  12     -18.262  -0.791   6.206  1.00 23.79           C  
ANISOU   84  CG  MET A  12      552   4788   3698   -376     45    471       C  
ATOM     85  SD  MET A  12     -18.471   0.847   5.379  1.00 20.34           S  
ANISOU   85  SD  MET A  12      546   3731   3450   -168   -129    244       S  
ATOM     86  CE  MET A  12     -17.692   0.558   3.821  1.00 21.11           C  
ANISOU   86  CE  MET A  12      579   3830   3610   -372    221     92       C  
ATOM     87  C   MET A  12     -17.848  -1.651   9.927  1.00 21.22           C  
ANISOU   87  C   MET A  12      404   4130   3528   -737    191    -28       C  
ATOM     88  O   MET A  12     -16.669  -1.696  10.296  1.00 21.03           O  
ANISOU   88  O   MET A  12      538   4158   3293   -296    159     96       O  
ATOM     89  N   LYS A  13     -18.823  -1.272  10.737  1.00 23.64           N  
ANISOU   89  N   LYS A  13     1035   4505   3442  -1258    300     69       N  
ATOM     90  CA  LYS A  13     -18.636  -1.223  12.159  1.00 24.27           C  
ANISOU   90  CA  LYS A  13     1629   4311   3279   -414    790    246       C  
ATOM     91  CB  LYS A  13     -19.889  -0.679  12.852  1.00 21.46           C  
ANISOU   91  CB  LYS A  13      717   4175   3261     99     92    143       C  
ATOM     92  CG  LYS A  13     -19.704  -0.454  14.325  1.00 23.89           C  
ANISOU   92  CG  LYS A  13     1840   3756   3479   -241    562      9       C  
ATOM     93  CD  LYS A  13     -20.917   0.241  14.905  1.00 22.72           C  
ANISOU   93  CD  LYS A  13     1641   3470   3519    180   -359    -57       C  
ATOM     94  CE  LYS A  13     -20.744   0.570  16.352  1.00 25.58           C  
ANISOU   94  CE  LYS A  13     1999   3684   4034   -388   -666    -91       C  
ATOM     95  NZ  LYS A  13     -22.026   1.027  16.938  1.00 37.12           N  
ANISOU   95  NZ  LYS A  13     3869   4843   5391   1292     -1   -236       N  
ATOM     96  C   LYS A  13     -18.091  -2.559  12.771  1.00 26.95           C  
ANISOU   96  C   LYS A  13     1525   4538   4177    119   -140    633       C  
ATOM     97  O   LYS A  13     -17.058  -2.551  13.472  1.00 24.14           O  
ANISOU   97  O   LYS A  13      443   4796   3932   -216    332    106       O  
ATOM     98  N   ARG A  14     -18.697  -3.707  12.452  1.00 24.35           N  
ANISOU   98  N   ARG A  14      375   4803   4073    526    573    879       N  
ATOM     99  CA  ARG A  14     -18.242  -5.013  13.002  1.00 26.13           C  
ANISOU   99  CA  ARG A  14     2266   3863   3797    -86   1366    174       C  
ATOM    100  CB  ARG A  14     -19.041  -6.092  12.366  1.00 31.88           C  
ANISOU  100  CB  ARG A  14      846   5861   5406  -1041  -1498   1721       C  
ATOM    101  CG  ARG A  14     -18.763  -7.534  12.718  1.00 34.99           C  
ANISOU  101  CG  ARG A  14     1412   5345   6534  -1609    524   -651       C  
ATOM    102  CD  ARG A  14     -19.549  -8.076  13.892  1.00 42.38           C  
ANISOU  102  CD  ARG A  14     4152   6145   5802    662   1066    362       C  
ATOM    103  NE  ARG A  14     -18.787  -9.238  14.323  1.00 41.27           N  
ANISOU  103  NE  ARG A  14     1576   7890   6214    479   -344   -748       N  
ATOM    104  CZ  ARG A  14     -18.278  -9.436  15.515  1.00 42.12           C  
ANISOU  104  CZ  ARG A  14     3676   7246   5080    978   1426   2498       C  
ATOM    105  NH1 ARG A  14     -18.470  -8.541  16.492  1.00 45.10           N  
ANISOU  105  NH1 ARG A  14     1184   8827   7125    369   1292   1495       N  
ATOM    106  NH2 ARG A  14     -17.527 -10.540  15.669  1.00 40.20           N  
ANISOU  106  NH2 ARG A  14      803   6539   7931   -924   -616   1922       N  
ATOM    107  C   ARG A  14     -16.820  -5.311  12.588  1.00 26.52           C  
ANISOU  107  C   ARG A  14      864   5101   4111   -888    -86    641       C  
ATOM    108  O   ARG A  14     -16.097  -6.004  13.286  1.00 33.98           O  
ANISOU  108  O   ARG A  14     3492   5496   3922   -123    150   1140       O  
ATOM    109  N   HIS A  15     -16.470  -4.832  11.386  1.00 23.08           N  
ANISOU  109  N   HIS A  15      818   4169   3780   -300    131    533       N  
ATOM    110  CA  HIS A  15     -15.118  -4.948  10.868  1.00 23.34           C  
ANISOU  110  CA  HIS A  15      600   4706   3559    455   -636    632       C  
ATOM    111  CB  HIS A  15     -15.141  -5.132   9.334  1.00 26.89           C  
ANISOU  111  CB  HIS A  15     2525   4164   3528   -936   -301    567       C  
ATOM    112  CG  HIS A  15     -15.605  -6.477   8.906  1.00 27.15           C  
ANISOU  112  CG  HIS A  15     2409   3800   4107    269   -567    290       C  
ATOM    113  ND1 HIS A  15     -14.746  -7.468   8.479  1.00 28.52           N  
ANISOU  113  ND1 HIS A  15     2272   3631   4932    148    -20    453       N  
ATOM    114  CE1 HIS A  15     -15.454  -8.559   8.220  1.00 27.89           C  
ANISOU  114  CE1 HIS A  15     1598   3781   5215    594    499   -271       C  
ATOM    115  NE2 HIS A  15     -16.737  -8.294   8.417  1.00 28.22           N  
ANISOU  115  NE2 HIS A  15     1457   4377   4887   -314    225    230       N  
ATOM    116  CD2 HIS A  15     -16.857  -7.009   8.864  1.00 30.44           C  
ANISOU  116  CD2 HIS A  15     1956   4341   5266    657   -853    114       C  
ATOM    117  C   HIS A  15     -14.155  -3.842  11.249  1.00 27.77           C  
ANISOU  117  C   HIS A  15     2191   5152   3205   -450   -277    398       C  
ATOM    118  O   HIS A  15     -13.063  -3.788  10.774  1.00 27.47           O  
ANISOU  118  O   HIS A  15     1950   4742   3743   1066   -126    345       O  
ATOM    119  N   GLY A  16     -14.519  -2.980  12.162  1.00 25.17           N  
ANISOU  119  N   GLY A  16     1699   4062   3801    295   -265     21       N  
ATOM    120  CA  GLY A  16     -13.547  -2.072  12.750  1.00 26.58           C  
ANISOU  120  CA  GLY A  16     2480   4400   3217    170    -12   -198       C  
ATOM    121  C   GLY A  16     -13.259  -0.741  12.066  1.00 25.61           C  
ANISOU  121  C   GLY A  16     1620   4639   3470  -1007   -678    536       C  
ATOM    122  O   GLY A  16     -12.238  -0.094  12.411  1.00 23.75           O  
ANISOU  122  O   GLY A  16      350   4759   3914    111   -432    477       O  
ATOM    123  N   LEU A  17     -14.134  -0.318  11.152  1.00 21.85           N  
ANISOU  123  N   LEU A  17      541   4110   3649    167    553    606       N  
ATOM    124  CA  LEU A  17     -13.922   0.957  10.413  1.00 23.11           C  
ANISOU  124  CA  LEU A  17     1622   4001   3155   -909     42    312       C  
ATOM    125  CB  LEU A  17     -14.432   0.907   8.980  1.00 21.28           C  
ANISOU  125  CB  LEU A  17     1234   3809   3041   -147    472    167       C  
ATOM    126  CG  LEU A  17     -13.875   0.029   7.934  1.00 19.37           C  
ANISOU  126  CG  LEU A  17      399   3263   3697   -162    290    384       C  
ATOM    127  CD1 LEU A  17     -14.410   0.307   6.563  1.00 21.58           C  
ANISOU  127  CD1 LEU A  17      700   3989   3509    957   -142     36       C  
ATOM    128  CD2 LEU A  17     -12.389   0.420   7.812  1.00 22.02           C  
ANISOU  128  CD2 LEU A  17      383   4126   3856    -31     97     28       C  
ATOM    129  C   LEU A  17     -14.412   2.271  11.088  1.00 23.16           C  
ANISOU  129  C   LEU A  17     1308   4240   3250   -501   -609    393       C  
ATOM    130  O   LEU A  17     -14.031   3.381  10.645  1.00 23.79           O  
ANISOU  130  O   LEU A  17     1320   4397   3321   -482    339    -58       O  
ATOM    131  N   ASP A  18     -15.178   2.147  12.179  1.00 25.96           N  
ANISOU  131  N   ASP A  18     2151   4003   3708      2   -147     46       N  
ATOM    132  CA  ASP A  18     -15.772   3.307  12.846  1.00 23.01           C  
ANISOU  132  CA  ASP A  18     1268   4384   3089   -111    -83    -27       C  
ATOM    133  CB  ASP A  18     -17.014   2.932  13.731  1.00 25.43           C  
ANISOU  133  CB  ASP A  18      628   5031   4002    506    325     27       C  
ATOM    134  CG  ASP A  18     -17.815   4.156  14.250  1.00 29.57           C  
ANISOU  134  CG  ASP A  18     2805   4562   3868    311    646   -734       C  
ATOM    135  OD1 ASP A  18     -17.633   5.284  13.728  1.00 30.24           O  
ANISOU  135  OD1 ASP A  18     1168   5778   4541     20   -730    231       O  
ATOM    136  OD2 ASP A  18     -18.695   3.968  15.144  1.00 39.96           O  
ANISOU  136  OD2 ASP A  18     1424   7703   6054   1139    567   2033       O  
ATOM    137  C   ASP A  18     -14.682   4.033  13.577  1.00 23.47           C  
ANISOU  137  C   ASP A  18     1562   3856   3498    228   -446   -323       C  
ATOM    138  O   ASP A  18     -14.068   3.491  14.479  1.00 24.87           O  
ANISOU  138  O   ASP A  18     1517   4645   3287    122   -478     81       O  
ATOM    139  N   ASN A  19     -14.410   5.231  13.094  1.00 19.76           N  
ANISOU  139  N   ASN A  19      302   3742   3460    289   -245    225       N  
ATOM    140  CA  ASN A  19     -13.263   6.108  13.590  1.00 19.67           C  
ANISOU  140  CA  ASN A  19      966   3516   2991   -318    248    107       C  
ATOM    141  CB  ASN A  19     -13.456   6.508  15.077  1.00 26.73           C  
ANISOU  141  CB  ASN A  19     1729   5483   2942   -303     70   -148       C  
ATOM    142  CG  ASN A  19     -14.683   7.428  15.282  1.00 33.98           C  
ANISOU  142  CG  ASN A  19     1998   5761   5151   -379    637    362       C  
ATOM    143  OD1 ASN A  19     -15.071   8.151  14.347  1.00 47.59           O  
ANISOU  143  OD1 ASN A  19     1642   9145   7296    669    426   1585       O  
ATOM    144  ND2 ASN A  19     -15.273   7.427  16.502  1.00 40.80           N  
ANISOU  144  ND2 ASN A  19     1623   8339   5539    584     12    548       N  
ATOM    145  C   ASN A  19     -11.913   5.510  13.331  1.00 22.58           C  
ANISOU  145  C   ASN A  19     1157   4419   3000    295   -255    -91       C  
ATOM    146  O   ASN A  19     -10.923   5.904  13.955  1.00 23.52           O  
ANISOU  146  O   ASN A  19     1322   4603   3011     39   -439    455       O  
ATOM    147  N   TYR A  20     -11.867   4.583  12.377  1.00 24.28           N  
ANISOU  147  N   TYR A  20     1690   4401   3133    413     44     48       N  
ATOM    148  CA  TYR A  20     -10.600   4.034  11.978  1.00 19.86           C  
ANISOU  148  CA  TYR A  20      815   3818   2911    -25   -473     39       C  
ATOM    149  CB  TYR A  20     -10.675   2.784  11.042  1.00 19.15           C  
ANISOU  149  CB  TYR A  20      383   3952   2940    143   -399    343       C  
ATOM    150  CG  TYR A  20      -9.299   2.164  10.892  1.00 19.40           C  
ANISOU  150  CG  TYR A  20      344   3965   3061     14   -334    453       C  
ATOM    151  CD1 TYR A  20      -8.433   2.589   9.871  1.00 21.30           C  
ANISOU  151  CD1 TYR A  20      814   4295   2982   -116     82      4       C  
ATOM    152  CE1 TYR A  20      -7.141   2.036   9.692  1.00 21.97           C  
ANISOU  152  CE1 TYR A  20      982   4742   2621    -28   -372    203       C  
ATOM    153  CZ  TYR A  20      -6.737   1.024  10.515  1.00 20.36           C  
ANISOU  153  CZ  TYR A  20      793   3940   3001    208   -521     69       C  
ATOM    154  OH  TYR A  20      -5.468   0.436  10.421  1.00 24.51           O  
ANISOU  154  OH  TYR A  20     1048   4777   3485    421   -490   -208       O  
ATOM    155  CE2 TYR A  20      -7.613   0.587  11.496  1.00 21.33           C  
ANISOU  155  CE2 TYR A  20      732   4110   3260    124   -429    579       C  
ATOM    156  CD2 TYR A  20      -8.889   1.118  11.681  1.00 21.98           C  
ANISOU  156  CD2 TYR A  20      986   4565   2797    272   -192    430       C  
ATOM    157  C   TYR A  20      -9.726   5.173  11.344  1.00 19.01           C  
ANISOU  157  C   TYR A  20      374   3785   3062   -366   -477     35       C  
ATOM    158  O   TYR A  20     -10.128   5.849  10.381  1.00 20.17           O  
ANISOU  158  O   TYR A  20      267   4232   3165     77   -186     91       O  
ATOM    159  N   ARG A  21      -8.500   5.368  11.865  1.00 21.86           N  
ANISOU  159  N   ARG A  21      369   4660   3273   -482   -453    213       N  
ATOM    160  CA  ARG A  21      -7.613   6.491  11.462  1.00 24.23           C  
ANISOU  160  CA  ARG A  21     1694   3982   3530   -176    232   -108       C  
ATOM    161  CB  ARG A  21      -7.025   6.220  10.051  1.00 21.53           C  
ANISOU  161  CB  ARG A  21     1182   3472   3524   -165    -85      3       C  
ATOM    162  CG  ARG A  21      -5.681   5.508  10.032  1.00 26.87           C  
ANISOU  162  CG  ARG A  21     2846   3615   3746   1006    424   -391       C  
ATOM    163  CD  ARG A  21      -4.691   6.372  10.798  1.00 35.07           C  
ANISOU  163  CD  ARG A  21     3091   5385   4848   -593   -509   1466       C  
ATOM    164  NE  ARG A  21      -3.333   6.150  10.417  1.00 47.24           N  
ANISOU  164  NE  ARG A  21     5127   6130   6690   -982   1376    908       N  
ATOM    165  CZ  ARG A  21      -2.483   7.117  10.075  1.00 43.40           C  
ANISOU  165  CZ  ARG A  21     2424   6946   7120  -1859   -280  -1191       C  
ATOM    166  NH1 ARG A  21      -2.824   8.425  10.048  1.00 53.00           N  
ANISOU  166  NH1 ARG A  21     4947   6582   8605   -175  -2302  -1651       N  
ATOM    167  NH2 ARG A  21      -1.263   6.761   9.749  1.00 39.51           N  
ANISOU  167  NH2 ARG A  21     1957   6558   6497    183  -1009   -332       N  
ATOM    168  C   ARG A  21      -8.357   7.855  11.515  1.00 20.26           C  
ANISOU  168  C   ARG A  21     1078   3691   2927   -212   -203   -312       C  
ATOM    169  O   ARG A  21      -8.039   8.799  10.755  1.00 20.89           O  
ANISOU  169  O   ARG A  21      588   3916   3430     78   -177    170       O  
ATOM    170  N   GLY A  22      -9.340   7.937  12.430  1.00 20.74           N  
ANISOU  170  N   GLY A  22     1226   3723   2928    401   -448     64       N  
ATOM    171  CA  GLY A  22     -10.068   9.122  12.700  1.00 19.61           C  
ANISOU  171  CA  GLY A  22     1189   3330   2931   -208   -260   -344       C  
ATOM    172  C   GLY A  22     -11.337   9.337  11.860  1.00 19.78           C  
ANISOU  172  C   GLY A  22      301   4176   3037    293    216   -648       C  
ATOM    173  O   GLY A  22     -11.985  10.396  11.966  1.00 20.82           O  
ANISOU  173  O   GLY A  22      464   4207   3238   -178     37   -110       O  
ATOM    174  N   TYR A  23     -11.637   8.392  10.961  1.00 19.58           N  
ANISOU  174  N   TYR A  23      280   4024   3132     19   -238   -218       N  
ATOM    175  CA  TYR A  23     -12.728   8.579  10.069  1.00 16.51           C  
ANISOU  175  CA  TYR A  23      253   3224   2795    -43      8    -75       C  
ATOM    176  CB  TYR A  23     -12.351   8.069   8.664  1.00 16.45           C  
ANISOU  176  CB  TYR A  23      764   3014   2472   -132     82     24       C  
ATOM    177  CG  TYR A  23     -11.319   8.895   7.991  1.00 16.60           C  
ANISOU  177  CG  TYR A  23      290   3476   2538   -346     24   -135       C  
ATOM    178  CD1 TYR A  23      -9.918   8.649   8.184  1.00 16.19           C  
ANISOU  178  CD1 TYR A  23      296   2990   2864   -338     89   -219       C  
ATOM    179  CE1 TYR A  23      -8.993   9.469   7.601  1.00 19.14           C  
ANISOU  179  CE1 TYR A  23      622   3417   3231   -581    241   -227       C  
ATOM    180  CZ  TYR A  23      -9.353  10.514   6.714  1.00 17.02           C  
ANISOU  180  CZ  TYR A  23      356   3189   2921   -450   -289    -68       C  
ATOM    181  OH  TYR A  23      -8.536  11.358   6.098  1.00 17.70           O  
ANISOU  181  OH  TYR A  23      615   3139   2970   -125    155      5       O  
ATOM    182  CE2 TYR A  23     -10.682  10.787   6.502  1.00 15.20           C  
ANISOU  182  CE2 TYR A  23      271   2857   2648   -205     65    -53       C  
ATOM    183  CD2 TYR A  23     -11.636   9.983   7.117  1.00 17.77           C  
ANISOU  183  CD2 TYR A  23      604   3219   2927   -546    253   -321       C  
ATOM    184  C   TYR A  23     -13.925   7.838  10.563  1.00 15.88           C  
ANISOU  184  C   TYR A  23      407   3267   2360     -3     57    -30       C  
ATOM    185  O   TYR A  23     -14.016   6.632  10.607  1.00 18.84           O  
ANISOU  185  O   TYR A  23      254   3693   3211     45    -40    110       O  
ATOM    186  N   SER A  24     -14.924   8.611  10.887  1.00 18.26           N  
ANISOU  186  N   SER A  24      346   3574   3014    307     40     91       N  
ATOM    187  CA  SER A  24     -16.302   8.103  11.294  1.00 17.58           C  
ANISOU  187  CA  SER A  24      291   3834   2552    154    -56     31       C  
ATOM    188  CB  SER A  24     -17.183   9.290  11.580  1.00 23.59           C  
ANISOU  188  CB  SER A  24     1455   3825   3682    296    572   -548       C  
ATOM    189  OG  SER A  24     -17.419   9.988  10.375  1.00 25.82           O  
ANISOU  189  OG  SER A  24     1552   4308   3950   -280    132    126       O  
ATOM    190  C   SER A  24     -16.898   7.225  10.268  1.00 19.59           C  
ANISOU  190  C   SER A  24      505   4001   2935    -32    192      8       C  
ATOM    191  O   SER A  24     -16.735   7.398   9.051  1.00 19.88           O  
ANISOU  191  O   SER A  24      351   4591   2610   -513    313   -140       O  
ATOM    192  N   LEU A  25     -17.828   6.411  10.786  1.00 18.62           N  
ANISOU  192  N   LEU A  25      324   3905   2843    -65    185     20       N  
ATOM    193  CA  LEU A  25     -18.411   5.391  10.001  1.00 20.68           C  
ANISOU  193  CA  LEU A  25      778   3994   3085    113    643   -454       C  
ATOM    194  CB  LEU A  25     -19.450   4.568  10.797  1.00 21.41           C  
ANISOU  194  CB  LEU A  25      589   4417   3126   -651    120    -76       C  
ATOM    195  CG  LEU A  25     -19.993   3.279  10.226  1.00 22.61           C  
ANISOU  195  CG  LEU A  25     1307   4184   3100   -814    490     83       C  
ATOM    196  CD1 LEU A  25     -18.857   2.310   9.893  1.00 25.84           C  
ANISOU  196  CD1 LEU A  25     1596   4308   3915   -514   1001    483       C  
ATOM    197  CD2 LEU A  25     -20.923   2.595  11.206  1.00 19.71           C  
ANISOU  197  CD2 LEU A  25      858   3306   3324   -376    665   -195       C  
ATOM    198  C   LEU A  25     -19.080   6.007   8.738  1.00 17.29           C  
ANISOU  198  C   LEU A  25      276   3462   2831   -138    222   -210       C  
ATOM    199  O   LEU A  25     -18.993   5.395   7.686  1.00 19.24           O  
ANISOU  199  O   LEU A  25      422   3625   3263    -44    261    -23       O  
ATOM    200  N   GLY A  26     -19.894   7.097   8.874  1.00 17.82           N  
ANISOU  200  N   GLY A  26      425   3342   3000    -36    328      8       N  
ATOM    201  CA  GLY A  26     -20.522   7.767   7.729  1.00 24.10           C  
ANISOU  201  CA  GLY A  26     1874   3857   3424   -379    281    -10       C  
ATOM    202  C   GLY A  26     -19.610   8.059   6.561  1.00 18.29           C  
ANISOU  202  C   GLY A  26      258   3796   2895     11   -111    -26       C  
ATOM    203  O   GLY A  26     -20.001   7.943   5.405  1.00 17.79           O  
ANISOU  203  O   GLY A  26      263   3581   2913    134    119     53       O  
ATOM    204  N   ASN A  27     -18.275   8.319   6.872  1.00 16.55           N  
ANISOU  204  N   ASN A  27      256   3543   2488     55    -63    -76       N  
ATOM    205  CA  ASN A  27     -17.279   8.538   5.806  1.00 16.90           C  
ANISOU  205  CA  ASN A  27      323   3129   2969   -407   -191    301       C  
ATOM    206  CB  ASN A  27     -15.922   8.953   6.360  1.00 17.09           C  
ANISOU  206  CB  ASN A  27      304   3398   2789   -377   -165    359       C  
ATOM    207  CG  ASN A  27     -15.899  10.378   6.770  1.00 16.96           C  
ANISOU  207  CG  ASN A  27      286   3484   2674   -201    231   -102       C  
ATOM    208  OD1 ASN A  27     -15.846  11.279   5.911  1.00 19.59           O  
ANISOU  208  OD1 ASN A  27      376   3470   3597    190    481   -412       O  
ATOM    209  ND2 ASN A  27     -15.909  10.630   8.060  1.00 16.62           N  
ANISOU  209  ND2 ASN A  27      321   3279   2714   -404    -92   -113       N  
ATOM    210  C   ASN A  27     -17.104   7.321   4.901  1.00 14.80           C  
ANISOU  210  C   ASN A  27      253   3143   2224    -23    -21     29       C  
ATOM    211  O   ASN A  27     -17.068   7.429   3.699  1.00 15.62           O  
ANISOU  211  O   ASN A  27      270   3163   2501    -16    194     13       O  
ATOM    212  N   TRP A  28     -17.043   6.165   5.540  1.00 15.00           N  
ANISOU  212  N   TRP A  28      267   3033   2398   -201      0   -172       N  
ATOM    213  CA  TRP A  28     -16.813   4.895   4.882  1.00 15.73           C  
ANISOU  213  CA  TRP A  28      268   3028   2680   -204     28     74       C  
ATOM    214  CB  TRP A  28     -16.409   3.852   5.914  1.00 14.67           C  
ANISOU  214  CB  TRP A  28      315   2663   2595   -371    129   -182       C  
ATOM    215  CG  TRP A  28     -15.115   4.124   6.551  1.00 17.98           C  
ANISOU  215  CG  TRP A  28      310   3763   2758   -413    141      0       C  
ATOM    216  CD1 TRP A  28     -14.921   4.589   7.816  1.00 17.38           C  
ANISOU  216  CD1 TRP A  28      318   3543   2743   -434    170   -221       C  
ATOM    217  NE1 TRP A  28     -13.612   4.735   8.054  1.00 18.35           N  
ANISOU  217  NE1 TRP A  28      388   3835   2749   -283   -100   -221       N  
ATOM    218  CE2 TRP A  28     -12.891   4.312   6.970  1.00 16.32           C  
ANISOU  218  CE2 TRP A  28      275   3290   2634    128    205    174       C  
ATOM    219  CD2 TRP A  28     -13.763   3.975   5.982  1.00 16.62           C  
ANISOU  219  CD2 TRP A  28      261   3381   2671   -135     41    163       C  
ATOM    220  CE3 TRP A  28     -13.301   3.509   4.764  1.00 16.55           C  
ANISOU  220  CE3 TRP A  28      257   3459   2572    -86     52    182       C  
ATOM    221  CZ3 TRP A  28     -11.927   3.427   4.543  1.00 17.86           C  
ANISOU  221  CZ3 TRP A  28      307   3619   2858    168    140   -145       C  
ATOM    222  CH2 TRP A  28     -11.062   3.861   5.509  1.00 21.40           C  
ANISOU  222  CH2 TRP A  28     1013   3621   3494     25   -513   -206       C  
ATOM    223  CZ2 TRP A  28     -11.449   4.240   6.765  1.00 17.92           C  
ANISOU  223  CZ2 TRP A  28      256   3516   3034    -48     79   -275       C  
ATOM    224  C   TRP A  28     -17.996   4.446   4.058  1.00 15.97           C  
ANISOU  224  C   TRP A  28      271   3357   2437    122    160   -184       C  
ATOM    225  O   TRP A  28     -17.951   4.018   2.952  1.00 15.80           O  
ANISOU  225  O   TRP A  28      266   3231   2506      4    171   -239       O  
ATOM    226  N   VAL A  29     -19.173   4.693   4.658  1.00 16.54           N  
ANISOU  226  N   VAL A  29      274   3083   2926   -105    225   -289       N  
ATOM    227  CA  VAL A  29     -20.460   4.346   4.009  1.00 17.93           C  
ANISOU  227  CA  VAL A  29      508   3256   3048   -668     34   -159       C  
ATOM    228  CB  VAL A  29     -21.667   4.386   4.962  1.00 19.97           C  
ANISOU  228  CB  VAL A  29      339   3507   3740   -211    286    116       C  
ATOM    229  CG1 VAL A  29     -22.980   3.983   4.242  1.00 19.17           C  
ANISOU  229  CG1 VAL A  29      338   3201   3743   -343    402    -76       C  
ATOM    230  CG2 VAL A  29     -21.440   3.387   6.098  1.00 20.13           C  
ANISOU  230  CG2 VAL A  29      355   3561   3732   -247    432    -19       C  
ATOM    231  C   VAL A  29     -20.700   5.275   2.780  1.00 15.64           C  
ANISOU  231  C   VAL A  29      352   2788   2800    -87    494     43       C  
ATOM    232  O   VAL A  29     -20.960   4.792   1.668  1.00 15.06           O  
ANISOU  232  O   VAL A  29      255   2825   2638     10     75   -207       O  
ATOM    233  N   CYS A  30     -20.430   6.585   2.965  1.00 15.94           N  
ANISOU  233  N   CYS A  30      350   2944   2759     -6    280    135       N  
ATOM    234  CA  CYS A  30     -20.518   7.536   1.835  1.00 17.16           C  
ANISOU  234  CA  CYS A  30      393   2919   3207   -134    306    109       C  
ATOM    235  CB  CYS A  30     -20.250   8.972   2.352  1.00 18.29           C  
ANISOU  235  CB  CYS A  30      495   3249   3204   -374    448   -137       C  
ATOM    236  SG  CYS A  30     -20.512  10.216   1.154  1.00 19.27           S  
ANISOU  236  SG  CYS A  30      301   3472   3546    173    195   -145       S  
ATOM    237  C   CYS A  30     -19.515   7.155   0.728  1.00 15.16           C  
ANISOU  237  C   CYS A  30      267   3208   2284     41   -166    -29       C  
ATOM    238  O   CYS A  30     -19.791   7.140  -0.450  1.00 15.33           O  
ANISOU  238  O   CYS A  30      259   2871   2693     37    118    -69       O  
ATOM    239  N   ALA A  31     -18.258   6.840   1.118  1.00 15.74           N  
ANISOU  239  N   ALA A  31      257   3371   2352    106    -27    -65       N  
ATOM    240  CA  ALA A  31     -17.348   6.405   0.105  1.00 15.62           C  
ANISOU  240  CA  ALA A  31      563   3080   2291    -73    -95      3       C  
ATOM    241  CB  ALA A  31     -15.955   6.099   0.709  1.00 15.95           C  
ANISOU  241  CB  ALA A  31      287   2733   3039    248   -189   -260       C  
ATOM    242  C   ALA A  31     -17.830   5.204  -0.713  1.00 14.32           C  
ANISOU  242  C   ALA A  31      332   2858   2248    114   -388    -68       C  
ATOM    243  O   ALA A  31     -17.657   5.172  -1.943  1.00 15.35           O  
ANISOU  243  O   ALA A  31      253   3088   2488     -9    -35    -24       O  
ATOM    244  N   ALA A  32     -18.263   4.163   0.024  1.00 15.11           N  
ANISOU  244  N   ALA A  32      298   2866   2576    341     49    108       N  
ATOM    245  CA  ALA A  32     -18.739   2.964  -0.684  1.00 15.85           C  
ANISOU  245  CA  ALA A  32      537   3043   2440    239    134    -83       C  
ATOM    246  CB  ALA A  32     -19.167   1.851   0.308  1.00 16.35           C  
ANISOU  246  CB  ALA A  32      319   2997   2893   -425     -2   -261       C  
ATOM    247  C   ALA A  32     -19.931   3.301  -1.600  1.00 15.34           C  
ANISOU  247  C   ALA A  32      309   3045   2472    171    301   -252       C  
ATOM    248  O   ALA A  32     -20.048   2.775  -2.698  1.00 17.16           O  
ANISOU  248  O   ALA A  32      315   3305   2898    134    363   -422       O  
ATOM    249  N   LYS A  33     -20.863   4.195  -1.110  1.00 15.43           N  
ANISOU  249  N   LYS A  33      269   2991   2600    -48    192   -256       N  
ATOM    250  CA  LYS A  33     -22.070   4.557  -1.955  1.00 16.41           C  
ANISOU  250  CA  LYS A  33      301   3160   2772   -116     93   -211       C  
ATOM    251  CB  LYS A  33     -22.869   5.630  -1.244  1.00 16.86           C  
ANISOU  251  CB  LYS A  33      361   3378   2666      1     95   -184       C  
ATOM    252  CG  LYS A  33     -24.001   6.109  -2.108  1.00 18.92           C  
ANISOU  252  CG  LYS A  33      277   3949   2961    130   -157   -281       C  
ATOM    253  CD  LYS A  33     -25.093   5.050  -2.334  1.00 22.66           C  
ANISOU  253  CD  LYS A  33     1303   3771   3532    453   -313   -258       C  
ATOM    254  CE  LYS A  33     -26.109   5.601  -3.273  1.00 26.38           C  
ANISOU  254  CE  LYS A  33      471   5417   4132    406   -172     92       C  
ATOM    255  NZ  LYS A  33     -27.151   4.575  -3.573  1.00 33.74           N  
ANISOU  255  NZ  LYS A  33     1086   6212   5519    612   -768   -447       N  
ATOM    256  C   LYS A  33     -21.499   5.120  -3.324  1.00 15.56           C  
ANISOU  256  C   LYS A  33      288   2835   2789      7    294   -308       C  
ATOM    257  O   LYS A  33     -21.968   4.638  -4.394  1.00 18.28           O  
ANISOU  257  O   LYS A  33      284   3494   3166      4      0   -128       O  
ATOM    258  N   PHE A  34     -20.543   6.056  -3.261  1.00 15.58           N  
ANISOU  258  N   PHE A  34      261   2996   2662   -101   -109     22       N  
ATOM    259  CA  PHE A  34     -20.136   6.710  -4.491  1.00 18.55           C  
ANISOU  259  CA  PHE A  34      336   3839   2870    239    338     16       C  
ATOM    260  CB  PHE A  34     -19.863   8.189  -4.205  1.00 16.31           C  
ANISOU  260  CB  PHE A  34      263   3255   2675    -75    138    232       C  
ATOM    261  CG  PHE A  34     -21.121   8.948  -3.705  1.00 17.08           C  
ANISOU  261  CG  PHE A  34      284   3104   3100    -86    277    166       C  
ATOM    262  CD1 PHE A  34     -22.385   8.841  -4.340  1.00 17.31           C  
ANISOU  262  CD1 PHE A  34      262   3518   2794     86    130   -131       C  
ATOM    263  CE1 PHE A  34     -23.493   9.540  -3.819  1.00 22.14           C  
ANISOU  263  CE1 PHE A  34      683   4240   3490    808    698   -111       C  
ATOM    264  CZ  PHE A  34     -23.310  10.334  -2.704  1.00 19.23           C  
ANISOU  264  CZ  PHE A  34      282   3765   3258    151    265    144       C  
ATOM    265  CE2 PHE A  34     -22.074  10.403  -2.062  1.00 21.65           C  
ANISOU  265  CE2 PHE A  34      412   3727   4086    431     65   -340       C  
ATOM    266  CD2 PHE A  34     -21.019   9.683  -2.571  1.00 19.13           C  
ANISOU  266  CD2 PHE A  34      633   3813   2820    587    189    -29       C  
ATOM    267  C   PHE A  34     -19.071   5.974  -5.307  1.00 17.23           C  
ANISOU  267  C   PHE A  34      270   3468   2805    -25    209    134       C  
ATOM    268  O   PHE A  34     -18.939   6.207  -6.479  1.00 19.99           O  
ANISOU  268  O   PHE A  34      462   4266   2866    597    -62    -42       O  
ATOM    269  N   GLU A  35     -18.400   5.073  -4.627  1.00 15.84           N  
ANISOU  269  N   GLU A  35      387   3014   2616   -117    169     34       N  
ATOM    270  CA  GLU A  35     -17.471   4.189  -5.387  1.00 15.01           C  
ANISOU  270  CA  GLU A  35      277   2919   2505    255    -16    -24       C  
ATOM    271  CB  GLU A  35     -16.382   3.647  -4.403  1.00 15.55           C  
ANISOU  271  CB  GLU A  35      256   3073   2576     -2     90    133       C  
ATOM    272  CG  GLU A  35     -15.377   4.681  -3.921  1.00 17.95           C  
ANISOU  272  CG  GLU A  35      444   3445   2930   -348   -367    198       C  
ATOM    273  CD  GLU A  35     -14.557   5.275  -5.024  1.00 16.95           C  
ANISOU  273  CD  GLU A  35      264   3330   2844   -135    -47     56       C  
ATOM    274  OE1 GLU A  35     -14.573   4.808  -6.200  1.00 19.41           O  
ANISOU  274  OE1 GLU A  35      326   3720   3327   -296    419   -448       O  
ATOM    275  OE2 GLU A  35     -13.717   6.159  -4.657  1.00 21.19           O  
ANISOU  275  OE2 GLU A  35      306   3954   3788   -376   -181   -470       O  
ATOM    276  C   GLU A  35     -18.029   2.991  -6.096  1.00 15.86           C  
ANISOU  276  C   GLU A  35      375   3050   2600    418    390    118       C  
ATOM    277  O   GLU A  35     -17.866   2.755  -7.249  1.00 16.06           O  
ANISOU  277  O   GLU A  35      278   3406   2417    274     49    -90       O  
ATOM    278  N   SER A  36     -19.027   2.357  -5.430  1.00 16.01           N  
ANISOU  278  N   SER A  36      311   3036   2733    202    325    -63       N  
ATOM    279  CA  SER A  36     -19.454   1.114  -5.981  1.00 15.26           C  
ANISOU  279  CA  SER A  36      349   3211   2237    -30    436   -185       C  
ATOM    280  CB  SER A  36     -18.993  -0.071  -5.127  1.00 17.09           C  
ANISOU  280  CB  SER A  36      784   2836   2874   -192     88   -515       C  
ATOM    281  OG  SER A  36     -19.509   0.028  -3.787  1.00 14.76           O  
ANISOU  281  OG  SER A  36      258   3005   2343    -44    100   -291       O  
ATOM    282  C   SER A  36     -21.044   0.949  -5.932  1.00 14.88           C  
ANISOU  282  C   SER A  36      284   2954   2413    115    223   -259       C  
ATOM    283  O   SER A  36     -21.583  -0.100  -6.340  1.00 18.54           O  
ANISOU  283  O   SER A  36      462   3381   3199      0   -250   -478       O  
ATOM    284  N   ASN A  37     -21.767   1.925  -5.322  1.00 14.95           N  
ANISOU  284  N   ASN A  37      267   2696   2716    -41    184   -113       N  
ATOM    285  CA  ASN A  37     -23.223   1.856  -5.131  1.00 15.15           C  
ANISOU  285  CA  ASN A  37      272   2819   2665     39    202   -368       C  
ATOM    286  CB  ASN A  37     -24.039   1.813  -6.445  1.00 20.22           C  
ANISOU  286  CB  ASN A  37      677   3797   3207    -78   -465     79       C  
ATOM    287  CG  ASN A  37     -25.512   2.259  -6.180  1.00 25.64           C  
ANISOU  287  CG  ASN A  37      819   4883   4040    379   -889   -226       C  
ATOM    288  OD1 ASN A  37     -25.742   2.933  -5.149  1.00 25.49           O  
ANISOU  288  OD1 ASN A  37      300   4343   5039    226    -51   -489       O  
ATOM    289  ND2 ASN A  37     -26.497   1.813  -6.990  1.00 26.58           N  
ANISOU  289  ND2 ASN A  37      600   5346   4153    494   -907     31       N  
ATOM    290  C   ASN A  37     -23.476   0.676  -4.296  1.00 17.57           C  
ANISOU  290  C   ASN A  37      383   3792   2500    124     24    -88       C  
ATOM    291  O   ASN A  37     -24.573   0.053  -4.472  1.00 20.05           O  
ANISOU  291  O   ASN A  37      329   3808   3477     78   -106    -55       O  
ATOM    292  N   PHE A  38     -22.598   0.322  -3.356  1.00 16.61           N  
ANISOU  292  N   PHE A  38      282   3094   2932   -150    244    -83       N  
ATOM    293  CA  PHE A  38     -22.692  -0.726  -2.402  1.00 16.87           C  
ANISOU  293  CA  PHE A  38      268   3245   2897     25    198    -47       C  
ATOM    294  CB  PHE A  38     -24.012  -0.619  -1.556  1.00 17.11           C  
ANISOU  294  CB  PHE A  38      309   3201   2988   -319    257   -125       C  
ATOM    295  CG  PHE A  38     -24.191   0.661  -0.788  1.00 16.80           C  
ANISOU  295  CG  PHE A  38      286   3598   2499   -162    250   -249       C  
ATOM    296  CD1 PHE A  38     -23.096   1.323  -0.153  1.00 19.70           C  
ANISOU  296  CD1 PHE A  38      558   3650   3275   -557      3    -50       C  
ATOM    297  CE1 PHE A  38     -23.305   2.463   0.615  1.00 18.25           C  
ANISOU  297  CE1 PHE A  38      470   3751   2710   -419    653   -116       C  
ATOM    298  CZ  PHE A  38     -24.606   2.951   0.800  1.00 19.85           C  
ANISOU  298  CZ  PHE A  38      623   3405   3511   -492   1054   -696       C  
ATOM    299  CE2 PHE A  38     -25.620   2.338   0.118  1.00 20.63           C  
ANISOU  299  CE2 PHE A  38      488   3649   3699   -530    442   -277       C  
ATOM    300  CD2 PHE A  38     -25.497   1.211  -0.642  1.00 18.81           C  
ANISOU  300  CD2 PHE A  38      375   3671   3100      0    588    -92       C  
ATOM    301  C   PHE A  38     -22.689  -2.135  -2.981  1.00 15.61           C  
ANISOU  301  C   PHE A  38      372   3149   2407    -18    186   -124       C  
ATOM    302  O   PHE A  38     -23.097  -3.084  -2.335  1.00 17.24           O  
ANISOU  302  O   PHE A  38      346   3144   3057   -364    214   -253       O  
ATOM    303  N   ASN A  39     -22.171  -2.335  -4.179  1.00 15.84           N  
ANISOU  303  N   ASN A  39      290   3313   2412   -303   -101   -255       N  
ATOM    304  CA  ASN A  39     -22.048  -3.575  -4.876  1.00 15.45           C  
ANISOU  304  CA  ASN A  39      259   2955   2654    -36   -114    -97       C  
ATOM    305  CB  ASN A  39     -22.381  -3.367  -6.338  1.00 17.22           C  
ANISOU  305  CB  ASN A  39      354   3488   2699   -386    277   -493       C  
ATOM    306  CG  ASN A  39     -22.477  -4.672  -7.100  1.00 16.42           C  
ANISOU  306  CG  ASN A  39      463   3183   2590   -738    215     88       C  
ATOM    307  OD1 ASN A  39     -22.170  -5.718  -6.604  1.00 16.07           O  
ANISOU  307  OD1 ASN A  39      292   2977   2834    -98    308   -171       O  
ATOM    308  ND2 ASN A  39     -23.103  -4.599  -8.290  1.00 21.89           N  
ANISOU  308  ND2 ASN A  39     2103   3403   2811   -345   -143   -433       N  
ATOM    309  C   ASN A  39     -20.636  -4.126  -4.747  1.00 15.53           C  
ANISOU  309  C   ASN A  39      262   3015   2625   -149    -30   -132       C  
ATOM    310  O   ASN A  39     -19.683  -3.508  -5.276  1.00 17.82           O  
ANISOU  310  O   ASN A  39      262   3391   3117   -106    130   -119       O  
ATOM    311  N   THR A  40     -20.531  -5.225  -4.064  1.00 16.50           N  
ANISOU  311  N   THR A  40      274   3276   2718    169    148   -313       N  
ATOM    312  CA  THR A  40     -19.197  -5.871  -3.829  1.00 16.53           C  
ANISOU  312  CA  THR A  40      283   3282   2714     93   -122   -335       C  
ATOM    313  CB  THR A  40     -19.218  -7.069  -2.868  1.00 18.66           C  
ANISOU  313  CB  THR A  40      614   3416   3060   -328   -126   -241       C  
ATOM    314  OG1 THR A  40     -19.926  -8.195  -3.458  1.00 23.29           O  
ANISOU  314  OG1 THR A  40     2136   3509   3204   -429   -147   -354       O  
ATOM    315  CG2 THR A  40     -19.914  -6.695  -1.553  1.00 18.55           C  
ANISOU  315  CG2 THR A  40     1057   3034   2955    -58   -231   -199       C  
ATOM    316  C   THR A  40     -18.663  -6.324  -5.117  1.00 16.14           C  
ANISOU  316  C   THR A  40      260   3139   2732     21    123   -404       C  
ATOM    317  O   THR A  40     -17.392  -6.423  -5.248  1.00 19.21           O  
ANISOU  317  O   THR A  40      292   3621   3383    270    190   -511       O  
ATOM    318  N   GLN A  41     -19.423  -6.548  -6.144  1.00 17.22           N  
ANISOU  318  N   GLN A  41      534   3397   2609   -515     51   -402       N  
ATOM    319  CA  GLN A  41     -18.853  -7.024  -7.383  1.00 16.18           C  
ANISOU  319  CA  GLN A  41      521   2983   2641   -285   -280   -198       C  
ATOM    320  CB  GLN A  41     -19.811  -8.083  -8.021  1.00 17.10           C  
ANISOU  320  CB  GLN A  41      336   3187   2970   -285    122   -571       C  
ATOM    321  CG  GLN A  41     -19.984  -9.282  -7.179  1.00 19.28           C  
ANISOU  321  CG  GLN A  41      492   3659   3173   -419    383   -329       C  
ATOM    322  CD  GLN A  41     -20.671 -10.393  -7.926  1.00 17.98           C  
ANISOU  322  CD  GLN A  41      438   3244   3151   -607    454   -164       C  
ATOM    323  OE1 GLN A  41     -20.049 -11.115  -8.683  1.00 20.56           O  
ANISOU  323  OE1 GLN A  41      280   3945   3586    -71     42   -335       O  
ATOM    324  NE2 GLN A  41     -21.987 -10.516  -7.778  1.00 17.91           N  
ANISOU  324  NE2 GLN A  41      379   3392   3033   -620    133   -167       N  
ATOM    325  C   GLN A  41     -18.474  -5.908  -8.363  1.00 16.98           C  
ANISOU  325  C   GLN A  41      258   3402   2791   -125     44   -163       C  
ATOM    326  O   GLN A  41     -18.238  -6.203  -9.518  1.00 20.71           O  
ANISOU  326  O   GLN A  41      355   4231   3280   -585    356   -970       O  
ATOM    327  N   ALA A  42     -18.481  -4.669  -7.955  1.00 15.36           N  
ANISOU  327  N   ALA A  42      258   2963   2612   -115      1   -265       N  
ATOM    328  CA  ALA A  42     -18.242  -3.627  -8.968  1.00 16.34           C  
ANISOU  328  CA  ALA A  42      274   3327   2604      5   -223   -120       C  
ATOM    329  CB  ALA A  42     -18.378  -2.265  -8.430  1.00 18.72           C  
ANISOU  329  CB  ALA A  42      313   3553   3246     41   -410    270       C  
ATOM    330  C   ALA A  42     -16.712  -3.683  -9.385  1.00 16.89           C  
ANISOU  330  C   ALA A  42      263   3291   2862   -162     48     79       C  
ATOM    331  O   ALA A  42     -15.887  -3.868  -8.519  1.00 16.63           O  
ANISOU  331  O   ALA A  42      274   3268   2776   -139    176    294       O  
ATOM    332  N   THR A  43     -16.507  -3.498 -10.685  1.00 18.18           N  
ANISOU  332  N   THR A  43      410   3594   2901   -716    110    -51       N  
ATOM    333  CA  THR A  43     -15.146  -3.337 -11.234  1.00 17.82           C  
ANISOU  333  CA  THR A  43      413   3529   2827   -724     18      5       C  
ATOM    334  CB  THR A  43     -14.645  -4.675 -11.847  1.00 19.42           C  
ANISOU  334  CB  THR A  43      399   3696   3284   -632   -248   -281       C  
ATOM    335  OG1 THR A  43     -15.341  -5.094 -13.021  1.00 22.48           O  
ANISOU  335  OG1 THR A  43      335   4941   3264   -478    232   -299       O  
ATOM    336  CG2 THR A  43     -14.471  -5.724 -10.917  1.00 19.79           C  
ANISOU  336  CG2 THR A  43      324   3729   3464    310   -110   -581       C  
ATOM    337  C   THR A  43     -15.228  -2.186 -12.170  1.00 17.04           C  
ANISOU  337  C   THR A  43      428   3312   2733   -540    398    248       C  
ATOM    338  O   THR A  43     -16.323  -1.909 -12.859  1.00 22.03           O  
ANISOU  338  O   THR A  43      762   4525   3083   -167    -36    471       O  
ATOM    339  N  AASN A  44     -14.034  -1.550 -12.342  0.48 16.68           N  
ANISOU  339  N  AASN A  44      357   3200   2779   -462    285    -27       N  
ATOM    340  N  BASN A  44     -14.065  -1.467 -12.252  0.52 17.30           N  
ANISOU  340  N  BASN A  44      356   3467   2750   -538    172     45       N  
ATOM    341  CA AASN A  44     -13.926  -0.518 -13.334  0.48 16.52           C  
ANISOU  341  CA AASN A  44      295   3165   2817   -310    156    -71       C  
ATOM    342  CA BASN A  44     -13.996  -0.329 -13.122  0.52 18.66           C  
ANISOU  342  CA BASN A  44      510   3599   2978   -877    245    111       C  
ATOM    343  CB AASN A  44     -14.443   0.784 -12.786  0.48 15.84           C  
ANISOU  343  CB AASN A  44      346   3216   2456   -387    -71   -183       C  
ATOM    344  CB BASN A  44     -14.291   1.009 -12.387  0.52 23.82           C  
ANISOU  344  CB BASN A  44      729   3961   4357   -949  -1022    175       C  
ATOM    345  CG AASN A  44     -16.021   0.693 -12.586  0.48 16.72           C  
ANISOU  345  CG AASN A  44      304   3533   2514    340   -229   -430       C  
ATOM    346  CG BASN A  44     -14.143   2.236 -13.286  0.52 23.31           C  
ANISOU  346  CG BASN A  44      606   4284   3964   1167   -122    391       C  
ATOM    347  OD1AASN A  44     -16.542   0.390 -11.464  0.48 21.90           O  
ANISOU  347  OD1AASN A  44      291   4837   3192    317    221     38       O  
ATOM    348  OD1BASN A  44     -13.036   2.849 -13.355  0.52 66.20           O  
ANISOU  348  OD1BASN A  44     6419   4520  14212   -610   9189    142       O  
ATOM    349  ND2AASN A  44     -16.802   0.767 -13.693  0.48 16.71           N  
ANISOU  349  ND2AASN A  44      663   3127   2560    256   -477   -399       N  
ATOM    350  ND2BASN A  44     -15.175   2.565 -14.042  0.52 23.70           N  
ANISOU  350  ND2BASN A  44     1539   3955   3508    489   -683    850       N  
ATOM    351  C  AASN A  44     -12.503  -0.303 -13.844  0.48 13.60           C  
ANISOU  351  C  AASN A  44      257   2780   2129    -36     78      2       C  
ATOM    352  C  BASN A  44     -12.538  -0.327 -13.629  0.52 16.15           C  
ANISOU  352  C  BASN A  44      261   3130   2743   -148    -47    338       C  
ATOM    353  O  AASN A  44     -11.602   0.097 -13.115  0.48 15.26           O  
ANISOU  353  O  AASN A  44      880   2697   2221    422   -745    -93       O  
ATOM    354  O  BASN A  44     -11.612  -0.516 -12.831  0.52 15.10           O  
ANISOU  354  O  BASN A  44      260   2816   2660     31     61    640       O  
ATOM    355  N  AARG A  45     -12.332  -0.527 -15.116  0.48 15.77           N  
ANISOU  355  N  AARG A  45      272   3193   2526   -231    -40    -36       N  
ATOM    356  N  BARG A  45     -12.396  -0.136 -14.923  0.52 17.29           N  
ANISOU  356  N  BARG A  45      294   3510   2765   -365     57   -195       N  
ATOM    357  CA AARG A  45     -10.964  -0.307 -15.678  0.48 18.58           C  
ANISOU  357  CA AARG A  45      292   3388   3380    151    326    271       C  
ATOM    358  CA BARG A  45     -11.052  -0.207 -15.594  0.52 19.88           C  
ANISOU  358  CA BARG A  45      318   3615   3620    230    341    257       C  
ATOM    359  CB AARG A  45     -10.884  -0.868 -17.094  0.48 16.82           C  
ANISOU  359  CB AARG A  45      423   2769   3198   -209    592    683       C  
ATOM    360  CB BARG A  45     -11.240  -0.985 -16.905  0.52 20.16           C  
ANISOU  360  CB BARG A  45      680   2798   4182    403    778    -97       C  
ATOM    361  CG AARG A  45      -9.448  -1.065 -17.635  0.48 15.16           C  
ANISOU  361  CG AARG A  45      276   2979   2504    -46    210    511       C  
ATOM    362  CG BARG A  45     -10.157  -0.882 -17.967  0.52 15.65           C  
ANISOU  362  CG BARG A  45      289   2978   2677     36   -295   -126       C  
ATOM    363  CD AARG A  45      -9.010  -2.449 -17.314  0.48 14.59           C  
ANISOU  363  CD AARG A  45      281   2627   2635   -257    -14    497       C  
ATOM    364  CD BARG A  45      -8.980  -1.687 -17.506  0.52 15.38           C  
ANISOU  364  CD BARG A  45      292   2802   2747   -150   -289    297       C  
ATOM    365  NE AARG A  45      -7.622  -2.798 -17.543  0.48 16.67           N  
ANISOU  365  NE AARG A  45      333   2792   3208   -354    289     70       N  
ATOM    366  NE BARG A  45      -9.293  -2.986 -16.934  0.52 15.62           N  
ANISOU  366  NE BARG A  45      490   2819   2625    180   -482    139       N  
ATOM    367  CZ AARG A  45      -7.278  -3.668 -18.468  0.48 16.02           C  
ANISOU  367  CZ AARG A  45      299   2755   3031     -6    355    221       C  
ATOM    368  CZ BARG A  45      -9.621  -4.040 -17.643  0.52 14.63           C  
ANISOU  368  CZ BARG A  45      272   2604   2680     -7    213    239       C  
ATOM    369  NH1AARG A  45      -6.048  -3.989 -18.587  0.48 13.96           N  
ANISOU  369  NH1AARG A  45      275   2471   2556    193   -136   -374       N  
ATOM    370  NH1BARG A  45      -9.737  -4.021 -18.933  0.52 14.33           N  
ANISOU  370  NH1BARG A  45      264   2720   2459    -50   -121    -14       N  
ATOM    371  NH2AARG A  45      -8.134  -4.239 -19.275  0.48 20.46           N  
ANISOU  371  NH2AARG A  45     1872   3140   2760   -138   -182     39       N  
ATOM    372  NH2BARG A  45      -9.771  -5.133 -17.028  0.52 14.46           N  
ANISOU  372  NH2BARG A  45      275   3038   2178    -84    176    459       N  
ATOM    373  C  AARG A  45     -10.686   1.178 -15.725  0.48 22.51           C  
ANISOU  373  C  AARG A  45      286   3891   4373    -84    353    130       C  
ATOM    374  C  BARG A  45     -10.655   1.181 -15.914  0.52 21.42           C  
ANISOU  374  C  BARG A  45      294   4030   3814    359   -103    576       C  
ATOM    375  O  AARG A  45     -11.512   1.996 -16.094  0.48 20.57           O  
ANISOU  375  O  AARG A  45      540   3755   3519   -333    768    478       O  
ATOM    376  O  BARG A  45     -11.323   1.859 -16.721  0.52 17.17           O  
ANISOU  376  O  BARG A  45      306   3103   3115    219    347    368       O  
ATOM    377  N   ASN A  46      -9.379   1.497 -15.495  1.00 19.59           N  
ANISOU  377  N   ASN A  46      285   3451   3704     13    332    568       N  
ATOM    378  CA  ASN A  46      -8.911   2.816 -15.477  1.00 22.51           C  
ANISOU  378  CA  ASN A  46      877   3147   4526    557   -140    564       C  
ATOM    379  CB  ASN A  46      -8.057   3.051 -14.275  1.00 28.14           C  
ANISOU  379  CB  ASN A  46     2986   3264   4440   -286    -83     39       C  
ATOM    380  CG  ASN A  46      -8.809   2.858 -12.990  1.00 28.13           C  
ANISOU  380  CG  ASN A  46      618   4662   5408   -370    517    421       C  
ATOM    381  OD1 ASN A  46      -8.413   2.021 -12.194  1.00 38.67           O  
ANISOU  381  OD1 ASN A  46     3781   4857   6053   -244   1560    541       O  
ATOM    382  ND2 ASN A  46      -9.871   3.629 -12.744  1.00 28.07           N  
ANISOU  382  ND2 ASN A  46     1845   4381   4437    -32    766   -212       N  
ATOM    383  C   ASN A  46      -8.081   3.047 -16.728  1.00 24.16           C  
ANISOU  383  C   ASN A  46      407   3868   4905   -359    -57    442       C  
ATOM    384  O   ASN A  46      -7.810   2.090 -17.382  1.00 25.62           O  
ANISOU  384  O   ASN A  46      498   4198   5035   -663    459    384       O  
ATOM    385  N   THR A  47      -7.921   4.298 -17.139  1.00 28.99           N  
ANISOU  385  N   THR A  47      367   4667   5978    260    555   1209       N  
ATOM    386  CA  THR A  47      -7.289   4.680 -18.435  1.00 30.32           C  
ANISOU  386  CA  THR A  47     1474   4281   5762    428    751    480       C  
ATOM    387  CB  THR A  47      -7.268   6.219 -18.677  1.00 29.71           C  
ANISOU  387  CB  THR A  47      551   4586   6151    612   -319    793       C  
ATOM    388  OG1 THR A  47      -6.849   6.890 -17.472  1.00 41.91           O  
ANISOU  388  OG1 THR A  47     2542   6150   7230  -1469   -616    293       O  
ATOM    389  CG2 THR A  47      -8.698   6.719 -19.065  1.00 23.37           C  
ANISOU  389  CG2 THR A  47      340   3637   4900   -190   -627    733       C  
ATOM    390  C   THR A  47      -5.888   4.101 -18.536  1.00 27.17           C  
ANISOU  390  C   THR A  47     1315   4342   4664    430   -197   1448       C  
ATOM    391  O   THR A  47      -5.437   3.708 -19.633  1.00 37.43           O  
ANISOU  391  O   THR A  47     2824   5166   6229  -1112   1583    691       O  
ATOM    392  N   ASP A  48      -5.212   3.959 -17.368  1.00 23.37           N  
ANISOU  392  N   ASP A  48      255   4061   4564    -84    -64   1257       N  
ATOM    393  CA  ASP A  48      -3.884   3.472 -17.274  1.00 24.70           C  
ANISOU  393  CA  ASP A  48      399   4270   4716    323    661     68       C  
ATOM    394  CB  ASP A  48      -3.157   4.026 -16.035  1.00 23.99           C  
ANISOU  394  CB  ASP A  48      947   3465   4701   -644    662     81       C  
ATOM    395  CG  ASP A  48      -3.767   3.555 -14.730  1.00 27.11           C  
ANISOU  395  CG  ASP A  48     1588   3426   5284   -215    293    771       C  
ATOM    396  OD1 ASP A  48      -4.631   2.619 -14.744  1.00 26.60           O  
ANISOU  396  OD1 ASP A  48     1034   3629   5441   -455   1347    649       O  
ATOM    397  OD2 ASP A  48      -3.406   4.150 -13.678  1.00 42.32           O  
ANISOU  397  OD2 ASP A  48     1347   6688   8043    769  -1203  -1069       O  
ATOM    398  C   ASP A  48      -3.743   1.949 -17.287  1.00 26.23           C  
ANISOU  398  C   ASP A  48      486   4387   5093   -311    321   -410       C  
ATOM    399  O   ASP A  48      -2.584   1.420 -17.190  1.00 30.06           O  
ANISOU  399  O   ASP A  48      802   4629   5988    357   1393    563       O  
ATOM    400  N   GLY A  49      -4.868   1.271 -17.400  1.00 26.12           N  
ANISOU  400  N   GLY A  49      332   4432   5159   -121    -32    719       N  
ATOM    401  CA  GLY A  49      -5.016  -0.177 -17.515  1.00 24.74           C  
ANISOU  401  CA  GLY A  49     1137   4703   3557    483    194    369       C  
ATOM    402  C   GLY A  49      -5.112  -0.861 -16.177  1.00 18.58           C  
ANISOU  402  C   GLY A  49      374   3240   3444    227    322     18       C  
ATOM    403  O   GLY A  49      -5.258  -2.092 -16.140  1.00 22.17           O  
ANISOU  403  O   GLY A  49      398   3895   4128    417    -15   -308       O  
ATOM    404  N   SER A  50      -4.948  -0.101 -15.078  1.00 17.54           N  
ANISOU  404  N   SER A  50      411   3216   3035    196    345    -46       N  
ATOM    405  CA  SER A  50      -5.270  -0.704 -13.733  1.00 15.88           C  
ANISOU  405  CA  SER A  50      307   2841   2886    178    320    -43       C  
ATOM    406  CB  SER A  50      -4.892   0.160 -12.552  1.00 20.46           C  
ANISOU  406  CB  SER A  50      765   3389   3617    375    -24   -280       C  
ATOM    407  OG  SER A  50      -5.497   1.448 -12.619  1.00 19.17           O  
ANISOU  407  OG  SER A  50      335   3205   3741   -135    517    -27       O  
ATOM    408  C   SER A  50      -6.864  -0.896 -13.680  1.00 15.94           C  
ANISOU  408  C   SER A  50      302   2995   2758    222   -255    247       C  
ATOM    409  O   SER A  50      -7.548  -0.332 -14.522  1.00 16.50           O  
ANISOU  409  O   SER A  50      260   3079   2930   -135     10    343       O  
ATOM    410  N   THR A  51      -7.245  -1.629 -12.668  1.00 14.59           N  
ANISOU  410  N   THR A  51      259   2751   2530    126     11    214       N  
ATOM    411  CA  THR A  51      -8.727  -1.839 -12.488  1.00 14.56           C  
ANISOU  411  CA  THR A  51      304   2752   2474    327    152    151       C  
ATOM    412  CB  THR A  51      -8.966  -3.283 -12.829  1.00 14.94           C  
ANISOU  412  CB  THR A  51      253   3061   2361     24     27   -117       C  
ATOM    413  OG1 THR A  51      -8.801  -3.456 -14.210  1.00 17.35           O  
ANISOU  413  OG1 THR A  51      301   3259   3030     44   -367   -311       O  
ATOM    414  CG2 THR A  51     -10.556  -3.600 -12.532  1.00 14.75           C  
ANISOU  414  CG2 THR A  51      355   2817   2430   -490   -139     47       C  
ATOM    415  C   THR A  51      -8.890  -1.538 -11.047  1.00 14.74           C  
ANISOU  415  C   THR A  51      256   2784   2560     73     56    233       C  
ATOM    416  O   THR A  51      -8.233  -1.976 -10.138  1.00 14.68           O  
ANISOU  416  O   THR A  51      281   2863   2433   -127    216     89       O  
ATOM    417  N   ASP A  52     -10.112  -0.953 -10.766  1.00 15.51           N  
ANISOU  417  N   ASP A  52      254   3300   2338    -24    -32   -122       N  
ATOM    418  CA  ASP A  52     -10.661  -0.718  -9.429  1.00 14.53           C  
ANISOU  418  CA  ASP A  52      262   2779   2478    -90   -116    196       C  
ATOM    419  CB  ASP A  52     -11.515   0.573  -9.416  1.00 16.44           C  
ANISOU  419  CB  ASP A  52      793   2759   2693      3    399    -78       C  
ATOM    420  CG  ASP A  52     -10.729   1.812  -9.584  1.00 21.09           C  
ANISOU  420  CG  ASP A  52      364   2981   4666   -529   -251    337       C  
ATOM    421  OD1 ASP A  52      -9.506   1.748  -9.514  1.00 22.70           O  
ANISOU  421  OD1 ASP A  52      352   3880   4392   -534   -119  -1102       O  
ATOM    422  OD2 ASP A  52     -11.184   2.898  -9.752  1.00 28.11           O  
ANISOU  422  OD2 ASP A  52      657   3545   6476    205    875    342       O  
ATOM    423  C   ASP A  52     -11.670  -1.909  -9.007  1.00 13.67           C  
ANISOU  423  C   ASP A  52      255   2652   2284    -71     26    -74       C  
ATOM    424  O   ASP A  52     -12.543  -2.272  -9.877  1.00 15.32           O  
ANISOU  424  O   ASP A  52      295   2901   2623   -334     51   -251       O  
ATOM    425  N   TYR A  53     -11.575  -2.442  -7.840  1.00 14.52           N  
ANISOU  425  N   TYR A  53      255   2641   2618    -74     14      2       N  
ATOM    426  CA  TYR A  53     -12.357  -3.620  -7.403  1.00 14.69           C  
ANISOU  426  CA  TYR A  53      579   2678   2324    293     86    -85       C  
ATOM    427  CB  TYR A  53     -11.415  -4.841  -7.215  1.00 14.14           C  
ANISOU  427  CB  TYR A  53      261   2437   2674   -126     46   -118       C  
ATOM    428  CG  TYR A  53     -10.662  -5.292  -8.442  1.00 15.60           C  
ANISOU  428  CG  TYR A  53      327   2799   2798    -53    433   -177       C  
ATOM    429  CD1 TYR A  53      -9.422  -4.707  -8.853  1.00 13.61           C  
ANISOU  429  CD1 TYR A  53      262   2662   2248   -116     80    -39       C  
ATOM    430  CE1 TYR A  53      -8.818  -5.153 -10.016  1.00 16.30           C  
ANISOU  430  CE1 TYR A  53      367   3104   2721    554   -182   -376       C  
ATOM    431  CZ  TYR A  53      -9.254  -6.178 -10.737  1.00 15.84           C  
ANISOU  431  CZ  TYR A  53      365   3277   2376   -374   -344   -229       C  
ATOM    432  OH  TYR A  53      -8.748  -6.646 -11.915  1.00 15.71           O  
ANISOU  432  OH  TYR A  53      260   3109   2597    -88    -91   -282       O  
ATOM    433  CE2 TYR A  53     -10.516  -6.717 -10.328  1.00 15.26           C  
ANISOU  433  CE2 TYR A  53      262   2815   2719    -90    135   -497       C  
ATOM    434  CD2 TYR A  53     -11.094  -6.271  -9.169  1.00 15.30           C  
ANISOU  434  CD2 TYR A  53      335   2734   2741    -45    -24   -310       C  
ATOM    435  C   TYR A  53     -13.004  -3.483  -6.108  1.00 14.18           C  
ANISOU  435  C   TYR A  53      277   2757   2352   -132    196   -148       C  
ATOM    436  O   TYR A  53     -12.573  -3.044  -5.124  1.00 14.98           O  
ANISOU  436  O   TYR A  53      262   2964   2462   -153    -21   -229       O  
ATOM    437  N   GLY A  54     -14.321  -3.883  -6.162  1.00 15.79           N  
ANISOU  437  N   GLY A  54      267   3265   2465   -165   -102   -104       N  
ATOM    438  CA  GLY A  54     -15.134  -4.030  -4.967  1.00 14.81           C  
ANISOU  438  CA  GLY A  54      427   2827   2370    -57   -369    130       C  
ATOM    439  C   GLY A  54     -15.847  -2.815  -4.411  1.00 14.69           C  
ANISOU  439  C   GLY A  54      305   2942   2331   -269   -186     38       C  
ATOM    440  O   GLY A  54     -15.954  -1.778  -5.057  1.00 15.50           O  
ANISOU  440  O   GLY A  54      260   2958   2668   -127     57   -142       O  
ATOM    441  N  AILE A  55     -16.342  -2.960  -3.198  0.60 14.97           N  
ANISOU  441  N  AILE A  55      278   3081   2327   -229   -113    -23       N  
ATOM    442  N  BILE A  55     -16.280  -3.051  -3.165  0.40 15.76           N  
ANISOU  442  N  BILE A  55      261   3104   2622   -102     55     78       N  
ATOM    443  CA AILE A  55     -17.234  -1.922  -2.605  0.60 17.40           C  
ANISOU  443  CA AILE A  55      726   3221   2664     77    306   -196       C  
ATOM    444  CA BILE A  55     -17.156  -2.188  -2.336  0.40 17.36           C  
ANISOU  444  CA BILE A  55     1265   2831   2500    -28      9   -318       C  
ATOM    445  CB AILE A  55     -17.741  -2.299  -1.221  0.60 16.47           C  
ANISOU  445  CB AILE A  55      346   3115   2797   -138    224    180       C  
ATOM    446  CB BILE A  55     -17.525  -2.940  -0.990  0.40 13.81           C  
ANISOU  446  CB BILE A  55      268   2177   2802   -170     56   -226       C  
ATOM    447  CG1AILE A  55     -16.576  -2.642  -0.271  0.60 20.32           C  
ANISOU  447  CG1AILE A  55      818   4277   2625   -254   -226   -274       C  
ATOM    448  CG1BILE A  55     -18.570  -2.160  -0.229  0.40 12.89           C  
ANISOU  448  CG1BILE A  55      298   2204   2394     -8    -36    180       C  
ATOM    449  CD1AILE A  55     -16.874  -2.882   1.185  0.60 22.91           C  
ANISOU  449  CD1AILE A  55     1514   4105   3083    -23    695   -315       C  
ATOM    450  CD1BILE A  55     -19.580  -1.789  -1.248  0.40 12.02           C  
ANISOU  450  CD1BILE A  55      259   2148   2157    -59    -88   -101       C  
ATOM    451  CG2AILE A  55     -18.622  -3.492  -1.334  0.60 21.25           C  
ANISOU  451  CG2AILE A  55      764   4135   3173  -1000     53   -142       C  
ATOM    452  CG2BILE A  55     -16.362  -3.190  -0.041  0.40 17.10           C  
ANISOU  452  CG2BILE A  55      271   3622   2603   -200    134   -209       C  
ATOM    453  C  AILE A  55     -16.532  -0.607  -2.456  0.60 16.62           C  
ANISOU  453  C  AILE A  55      343   3041   2930    364    211   -829       C  
ATOM    454  C  BILE A  55     -16.547  -0.766  -2.148  0.40 16.30           C  
ANISOU  454  C  BILE A  55      270   2975   2945    -22    214   -435       C  
ATOM    455  O  AILE A  55     -17.057   0.439  -2.602  0.60 15.14           O  
ANISOU  455  O  AILE A  55      322   3102   2325   -440     82   -178       O  
ATOM    456  O  BILE A  55     -17.200   0.219  -1.998  0.40 15.04           O  
ANISOU  456  O  BILE A  55      580   2995   2137   -104    116   -176       O  
ATOM    457  N   LEU A  56     -15.206  -0.724  -2.207  1.00 15.43           N  
ANISOU  457  N   LEU A  56      288   2742   2829    125    262   -202       N  
ATOM    458  CA  LEU A  56     -14.349   0.462  -2.078  1.00 15.41           C  
ANISOU  458  CA  LEU A  56      576   2792   2484    103    232   -246       C  
ATOM    459  CB  LEU A  56     -13.658   0.463  -0.753  1.00 17.42           C  
ANISOU  459  CB  LEU A  56      269   3461   2886    213     36   -496       C  
ATOM    460  CG  LEU A  56     -14.528   0.683   0.463  1.00 16.98           C  
ANISOU  460  CG  LEU A  56      270   3311   2870     82    142    -17       C  
ATOM    461  CD1 LEU A  56     -13.790   0.297   1.725  1.00 19.21           C  
ANISOU  461  CD1 LEU A  56      858   3712   2728      0    -30   -336       C  
ATOM    462  CD2 LEU A  56     -15.046   2.113   0.554  1.00 18.78           C  
ANISOU  462  CD2 LEU A  56      516   3579   3038     11    -94   -194       C  
ATOM    463  C   LEU A  56     -13.473   0.783  -3.288  1.00 14.48           C  
ANISOU  463  C   LEU A  56      269   2570   2661    -20    194    -74       C  
ATOM    464  O   LEU A  56     -12.575   1.654  -3.226  1.00 16.66           O  
ANISOU  464  O   LEU A  56      298   3046   2986   -269   -189   -377       O  
ATOM    465  N   GLN A  57     -13.636   0.051  -4.341  1.00 14.12           N  
ANISOU  465  N   GLN A  57      263   2631   2471    -99    129   -297       N  
ATOM    466  CA  GLN A  57     -12.923   0.313  -5.672  1.00 14.49           C  
ANISOU  466  CA  GLN A  57      261   2619   2624    -69   -119    -71       C  
ATOM    467  CB  GLN A  57     -13.653   1.555  -6.399  1.00 17.61           C  
ANISOU  467  CB  GLN A  57      277   3143   3271   -259     60   -180       C  
ATOM    468  CG  GLN A  57     -15.057   1.246  -6.928  1.00 15.26           C  
ANISOU  468  CG  GLN A  57      343   2643   2812   -436    109    278       C  
ATOM    469  CD  GLN A  57     -14.954   0.196  -8.015  1.00 15.85           C  
ANISOU  469  CD  GLN A  57      301   2806   2916    104   -334    130       C  
ATOM    470  OE1 GLN A  57     -15.168  -1.028  -7.703  1.00 17.89           O  
ANISOU  470  OE1 GLN A  57      253   3148   3394     11    -43   -175       O  
ATOM    471  NE2 GLN A  57     -14.788   0.575  -9.191  1.00 13.07           N  
ANISOU  471  NE2 GLN A  57      254   2307   2402     45     15     73       N  
ATOM    472  C   GLN A  57     -11.345   0.485  -5.494  1.00 14.70           C  
ANISOU  472  C   GLN A  57      273   2668   2644   -215     20    172       C  
ATOM    473  O   GLN A  57     -10.894   1.529  -5.851  1.00 16.48           O  
ANISOU  473  O   GLN A  57      259   3009   2993     92    -83    162       O  
ATOM    474  N   ILE A  58     -10.899  -0.490  -4.744  1.00 15.85           N  
ANISOU  474  N   ILE A  58      270   3023   2728   -198    -87    100       N  
ATOM    475  CA  ILE A  58      -9.412  -0.570  -4.513  1.00 14.86           C  
ANISOU  475  CA  ILE A  58      295   2713   2638   -247   -154   -426       C  
ATOM    476  CB  ILE A  58      -9.244  -1.558  -3.371  1.00 16.39           C  
ANISOU  476  CB  ILE A  58      258   3304   2663     57   -105   -185       C  
ATOM    477  CG1 ILE A  58      -9.721  -0.862  -2.120  1.00 18.31           C  
ANISOU  477  CG1 ILE A  58      398   3627   2932   -287   -524   -155       C  
ATOM    478  CD1 ILE A  58      -9.813  -1.745  -0.941  1.00 22.09           C  
ANISOU  478  CD1 ILE A  58      801   4322   3269   -133     -6    -64       C  
ATOM    479  CG2 ILE A  58      -7.701  -1.928  -3.312  1.00 14.02           C  
ANISOU  479  CG2 ILE A  58      279   2569   2479     36   -242   -336       C  
ATOM    480  C   ILE A  58      -8.714  -0.957  -5.849  1.00 14.26           C  
ANISOU  480  C   ILE A  58      259   2536   2620    103     43   -219       C  
ATOM    481  O   ILE A  58      -9.057  -1.853  -6.551  1.00 15.33           O  
ANISOU  481  O   ILE A  58      263   2891   2668    157    -61   -220       O  
ATOM    482  N   ASN A  59      -7.568  -0.236  -6.111  1.00 16.29           N  
ANISOU  482  N   ASN A  59      296   3260   2633   -203   -257   -124       N  
ATOM    483  CA  ASN A  59      -7.054  -0.225  -7.421  1.00 15.37           C  
ANISOU  483  CA  ASN A  59      287   3002   2551    226   -190    -16       C  
ATOM    484  CB  ASN A  59      -6.724   1.203  -7.842  1.00 21.72           C  
ANISOU  484  CB  ASN A  59      910   3828   3515    -24     46    -81       C  
ATOM    485  CG  ASN A  59      -5.977   1.283  -9.142  1.00 21.16           C  
ANISOU  485  CG  ASN A  59      687   4106   3247   -407   -374    282       C  
ATOM    486  OD1 ASN A  59      -4.751   1.363  -9.153  1.00 31.78           O  
ANISOU  486  OD1 ASN A  59      528   5283   6261   1126    114   -607       O  
ATOM    487  ND2 ASN A  59      -6.662   1.418 -10.203  1.00 25.81           N  
ANISOU  487  ND2 ASN A  59     1970   4267   3570   -556   -330    585       N  
ATOM    488  C   ASN A  59      -5.741  -1.163  -7.486  1.00 15.90           C  
ANISOU  488  C   ASN A  59      300   3017   2721    180   -312   -303       C  
ATOM    489  O   ASN A  59      -4.977  -1.245  -6.557  1.00 17.94           O  
ANISOU  489  O   ASN A  59      389   3715   2711    472    -54   -236       O  
ATOM    490  N   SER A  60      -5.627  -1.772  -8.572  1.00 14.76           N  
ANISOU  490  N   SER A  60      269   2642   2696     83   -189   -282       N  
ATOM    491  CA  SER A  60      -4.640  -2.820  -8.811  1.00 15.36           C  
ANISOU  491  CA  SER A  60      299   2803   2734    128    299    -43       C  
ATOM    492  CB  SER A  60      -4.962  -3.629 -10.065  1.00 17.36           C  
ANISOU  492  CB  SER A  60      298   3067   3229    295    150    -75       C  
ATOM    493  OG  SER A  60      -5.040  -2.889 -11.237  1.00 16.54           O  
ANISOU  493  OG  SER A  60      253   3173   2858    -24    -29    -22       O  
ATOM    494  C   SER A  60      -3.239  -2.229  -9.064  1.00 16.51           C  
ANISOU  494  C   SER A  60      269   3100   2904     68    197     14       C  
ATOM    495  O   SER A  60      -2.264  -3.050  -9.117  1.00 17.84           O  
ANISOU  495  O   SER A  60      276   3124   3376    231    107    -79       O  
ATOM    496  N  AARG A  61      -3.073  -0.934  -9.331  0.50 19.90           N  
ANISOU  496  N  AARG A  61      331   3511   3717    -36    520   -264       N  
ATOM    497  N  BARG A  61      -3.074  -0.926  -9.289  0.50 19.94           N  
ANISOU  497  N  BARG A  61      323   3556   3697    -75    488   -254       N  
ATOM    498  CA AARG A  61      -1.672  -0.357  -9.470  0.50 20.07           C  
ANISOU  498  CA AARG A  61      379   3941   3306   -177    589    162       C  
ATOM    499  CA BARG A  61      -1.684  -0.318  -9.456  0.50 20.12           C  
ANISOU  499  CA BARG A  61      371   3929   3344   -182    571    166       C  
ATOM    500  CB AARG A  61      -1.646   1.165  -9.817  0.50 24.73           C  
ANISOU  500  CB AARG A  61     1533   4372   3490    -11    205     91       C  
ATOM    501  CB BARG A  61      -1.699   1.197  -9.843  0.50 25.26           C  
ANISOU  501  CB BARG A  61     1770   4389   3436      9    237    262       C  
ATOM    502  CG AARG A  61      -0.289   1.845 -10.141  0.50 32.31           C  
ANISOU  502  CG AARG A  61     2083   4838   5353   -902   -202    108       C  
ATOM    503  CG BARG A  61      -0.342   1.936  -9.910  0.50 34.25           C  
ANISOU  503  CG BARG A  61     2654   5055   5303  -1042   -652    438       C  
ATOM    504  CD AARG A  61      -0.633   3.219 -10.710  0.50 36.85           C  
ANISOU  504  CD AARG A  61     4114   4497   5390  -1965    -45    824       C  
ATOM    505  CD BARG A  61       0.733   1.056 -10.501  0.50 40.44           C  
ANISOU  505  CD BARG A  61     4619   5461   5285   -590    734    438       C  
ATOM    506  NE AARG A  61       0.047   3.457 -11.976  0.50 54.07           N  
ANISOU  506  NE AARG A  61     5563   8713   6265    163   1390   1250       N  
ATOM    507  NE BARG A  61       2.007   1.769 -10.646  0.50 50.66           N  
ANISOU  507  NE BARG A  61     4933   7714   6599  -1406    616   1243       N  
ATOM    508  CZ AARG A  61      -0.202   4.455 -12.826  0.50 53.82           C  
ANISOU  508  CZ AARG A  61     4307   7955   8187     98   -825   1091       C  
ATOM    509  CZ BARG A  61       3.028   1.600  -9.834  0.50 55.46           C  
ANISOU  509  CZ BARG A  61     5919   7349   7803    494   -355    383       C  
ATOM    510  NH1AARG A  61      -1.125   5.369 -12.574  0.50 39.12           N  
ANISOU  510  NH1AARG A  61     2977   5848   6036  -2219  -1055    234       N  
ATOM    511  NH1BARG A  61       2.905   0.749  -8.847  0.50 43.75           N  
ANISOU  511  NH1BARG A  61     2740   7265   6617  -1761  -1355  -1295       N  
ATOM    512  NH2AARG A  61       0.504   4.548 -13.947  0.50 70.25           N  
ANISOU  512  NH2AARG A  61     7882  11284   7526    654   -174    751       N  
ATOM    513  NH2BARG A  61       4.160   2.263 -10.017  0.50 57.76           N  
ANISOU  513  NH2BARG A  61     6713   8263   6968    -94    695    633       N  
ATOM    514  C  AARG A  61      -0.975  -0.562  -8.221  0.50 19.81           C  
ANISOU  514  C  AARG A  61      346   4024   3156   -542     26    -34       C  
ATOM    515  C  BARG A  61      -0.954  -0.515  -8.215  0.50 20.21           C  
ANISOU  515  C  BARG A  61      376   4090   3213   -366    114     16       C  
ATOM    516  O  AARG A  61       0.291  -0.766  -8.324  0.50 21.97           O  
ANISOU  516  O  AARG A  61      443   4167   3737   -853    264   -658       O  
ATOM    517  O  BARG A  61       0.297  -0.746  -8.323  0.50 21.80           O  
ANISOU  517  O  BARG A  61      414   4136   3733   -784    238   -658       O  
ATOM    518  N   TRP A  62      -1.492  -0.374  -7.028  1.00 19.38           N  
ANISOU  518  N   TRP A  62      721   3437   3204   -350    115   -179       N  
ATOM    519  CA  TRP A  62      -0.728  -0.505  -5.785  1.00 21.66           C  
ANISOU  519  CA  TRP A  62      485   3692   4051   -579   -616   -529       C  
ATOM    520  CB  TRP A  62      -0.765   0.792  -4.953  1.00 25.73           C  
ANISOU  520  CB  TRP A  62     1705   4254   3816   -576    632   -177       C  
ATOM    521  CG  TRP A  62      -0.174   1.943  -5.656  1.00 23.31           C  
ANISOU  521  CG  TRP A  62     1153   4064   3640    729    378   -483       C  
ATOM    522  CD1 TRP A  62      -0.814   2.985  -6.281  1.00 29.85           C  
ANISOU  522  CD1 TRP A  62     3231   3488   4620   -215   1380    523       C  
ATOM    523  NE1 TRP A  62       0.089   3.831  -6.825  1.00 38.00           N  
ANISOU  523  NE1 TRP A  62     1695   5226   7517   -428   3109   -378       N  
ATOM    524  CE2 TRP A  62       1.358   3.307  -6.656  1.00 36.89           C  
ANISOU  524  CE2 TRP A  62     2530   5781   5702    632   1679   -801       C  
ATOM    525  CD2 TRP A  62       1.209   2.110  -5.918  1.00 31.16           C  
ANISOU  525  CD2 TRP A  62     1386   4630   5821    810    801   -918       C  
ATOM    526  CE3 TRP A  62       2.347   1.387  -5.553  1.00 25.52           C  
ANISOU  526  CE3 TRP A  62      378   4108   5210   -222    402  -1218       C  
ATOM    527  CZ3 TRP A  62       3.666   1.889  -5.948  1.00 31.85           C  
ANISOU  527  CZ3 TRP A  62     1103   4030   6965   -864    795   -698       C  
ATOM    528  CH2 TRP A  62       3.755   3.083  -6.685  1.00 41.68           C  
ANISOU  528  CH2 TRP A  62     3268   4882   7683   -653     35    -31       C  
ATOM    529  CZ2 TRP A  62       2.616   3.810  -7.023  1.00 47.74           C  
ANISOU  529  CZ2 TRP A  62     3316   6054   8769    399   1242    950       C  
ATOM    530  C   TRP A  62      -1.047  -1.667  -4.913  1.00 17.03           C  
ANISOU  530  C   TRP A  62      300   3096   3073    326   -193   -210       C  
ATOM    531  O   TRP A  62      -0.245  -2.173  -4.183  1.00 18.32           O  
ANISOU  531  O   TRP A  62      275   3270   3416    135   -215   -183       O  
ATOM    532  N   TRP A  63      -2.439  -1.987  -4.900  1.00 15.55           N  
ANISOU  532  N   TRP A  63      263   3236   2408     78    128   -139       N  
ATOM    533  CA  TRP A  63      -2.900  -2.664  -3.750  1.00 16.43           C  
ANISOU  533  CA  TRP A  63      358   3087   2795    231   -466     22       C  
ATOM    534  CB  TRP A  63      -4.258  -1.925  -3.237  1.00 15.44           C  
ANISOU  534  CB  TRP A  63      277   2944   2645    -71    199    168       C  
ATOM    535  CG  TRP A  63      -3.936  -0.488  -2.938  1.00 17.87           C  
ANISOU  535  CG  TRP A  63      291   3102   3397   -185   -246   -179       C  
ATOM    536  CD1 TRP A  63      -4.241   0.578  -3.735  1.00 17.77           C  
ANISOU  536  CD1 TRP A  63      318   3398   3034   -120   -188     31       C  
ATOM    537  NE1 TRP A  63      -3.712   1.722  -3.181  1.00 20.99           N  
ANISOU  537  NE1 TRP A  63     1243   2959   3773    183     25   -130       N  
ATOM    538  CE2 TRP A  63      -2.980   1.381  -2.059  1.00 18.26           C  
ANISOU  538  CE2 TRP A  63      338   3543   3057   -298    335   -457       C  
ATOM    539  CD2 TRP A  63      -2.950   0.022  -1.947  1.00 16.55           C  
ANISOU  539  CD2 TRP A  63      313   3056   2919   -409     41   -208       C  
ATOM    540  CE3 TRP A  63      -2.393  -0.534  -0.809  1.00 18.33           C  
ANISOU  540  CE3 TRP A  63      477   3380   3104   -783    146    -43       C  
ATOM    541  CZ3 TRP A  63      -1.665   0.256   0.036  1.00 20.43           C  
ANISOU  541  CZ3 TRP A  63      630   3497   3636    241   -556   -157       C  
ATOM    542  CH2 TRP A  63      -1.601   1.590  -0.161  1.00 19.59           C  
ANISOU  542  CH2 TRP A  63      307   3119   4016    -43   -273    -79       C  
ATOM    543  CZ2 TRP A  63      -2.203   2.184  -1.237  1.00 18.56           C  
ANISOU  543  CZ2 TRP A  63     1139   2689   3221   -220    -88   -384       C  
ATOM    544  C   TRP A  63      -3.254  -4.098  -3.813  1.00 14.83           C  
ANISOU  544  C   TRP A  63      326   2775   2534    412   -113    -27       C  
ATOM    545  O   TRP A  63      -3.247  -4.759  -2.826  1.00 17.19           O  
ANISOU  545  O   TRP A  63      332   3240   2959   -194   -422    -38       O  
ATOM    546  N   CYS A  64      -3.541  -4.588  -5.026  1.00 16.50           N  
ANISOU  546  N   CYS A  64      323   3262   2684    426   -177   -186       N  
ATOM    547  CA  CYS A  64      -3.828  -5.988  -5.161  1.00 17.46           C  
ANISOU  547  CA  CYS A  64      595   3298   2740    428   -902   -628       C  
ATOM    548  CB  CYS A  64      -5.347  -6.256  -5.098  1.00 18.21           C  
ANISOU  548  CB  CYS A  64      579   3024   3315    187   -996   -381       C  
ATOM    549  SG  CYS A  64      -6.362  -5.408  -6.393  1.00 17.21           S  
ANISOU  549  SG  CYS A  64      263   3322   2952    -67   -150    -89       S  
ATOM    550  C   CYS A  64      -3.340  -6.524  -6.483  1.00 14.85           C  
ANISOU  550  C   CYS A  64      343   2875   2422    105   -437   -163       C  
ATOM    551  O   CYS A  64      -3.045  -5.752  -7.365  1.00 17.46           O  
ANISOU  551  O   CYS A  64      407   2905   3320     41   -687    -31       O  
ATOM    552  N   ASN A  65      -3.222  -7.860  -6.564  1.00 16.52           N  
ANISOU  552  N   ASN A  65      309   3092   2876    -25   -379   -224       N  
ATOM    553  CA  ASN A  65      -2.769  -8.444  -7.790  1.00 15.71           C  
ANISOU  553  CA  ASN A  65      554   2405   3007   -139   -447    -62       C  
ATOM    554  CB  ASN A  65      -1.755  -9.602  -7.604  1.00 15.28           C  
ANISOU  554  CB  ASN A  65      267   2716   2823    125   -143      3       C  
ATOM    555  CG  ASN A  65      -1.343 -10.202  -8.915  1.00 17.45           C  
ANISOU  555  CG  ASN A  65      474   2901   3252    475   -197     73       C  
ATOM    556  OD1 ASN A  65      -0.814  -9.503  -9.733  1.00 19.79           O  
ANISOU  556  OD1 ASN A  65      924   3251   3345    464   -380    187       O  
ATOM    557  ND2 ASN A  65      -1.615 -11.467  -9.129  1.00 20.68           N  
ANISOU  557  ND2 ASN A  65      378   3757   3721    324    -24   -184       N  
ATOM    558  C   ASN A  65      -3.909  -8.943  -8.646  1.00 15.34           C  
ANISOU  558  C   ASN A  65      281   2805   2741    148    -33   -310       C  
ATOM    559  O   ASN A  65      -4.624  -9.830  -8.172  1.00 17.41           O  
ANISOU  559  O   ASN A  65      313   3065   3237   -124   -162   -109       O  
ATOM    560  N   ASP A  66      -3.911  -8.485  -9.895  1.00 16.02           N  
ANISOU  560  N   ASP A  66      270   2987   2830    161   -140    -56       N  
ATOM    561  CA  ASP A  66      -4.754  -9.072 -10.956  1.00 14.79           C  
ANISOU  561  CA  ASP A  66      261   2629   2729     66   -130    -56       C  
ATOM    562  CB  ASP A  66      -5.871  -8.174 -11.452  1.00 18.39           C  
ANISOU  562  CB  ASP A  66      511   3382   3091    585   -554    -57       C  
ATOM    563  CG  ASP A  66      -5.379  -6.931 -12.168  1.00 15.54           C  
ANISOU  563  CG  ASP A  66      285   2956   2664    223    172    -99       C  
ATOM    564  OD1 ASP A  66      -4.134  -6.805 -12.482  1.00 17.45           O  
ANISOU  564  OD1 ASP A  66      263   3605   2760    173     43   -100       O  
ATOM    565  OD2 ASP A  66      -6.180  -5.944 -12.283  1.00 15.86           O  
ANISOU  565  OD2 ASP A  66      280   2917   2827    -83     59    -20       O  
ATOM    566  C   ASP A  66      -4.092  -9.629 -12.166  1.00 15.22           C  
ANISOU  566  C   ASP A  66      256   2959   2567      3     83   -519       C  
ATOM    567  O   ASP A  66      -4.683 -10.088 -13.104  1.00 17.65           O  
ANISOU  567  O   ASP A  66      473   3130   3101      8   -100   -615       O  
ATOM    568  N   GLY A  67      -2.728  -9.666 -12.153  1.00 17.35           N  
ANISOU  568  N   GLY A  67      333   3338   2919     83    451   -115       N  
ATOM    569  CA  GLY A  67      -1.952 -10.246 -13.239  1.00 17.54           C  
ANISOU  569  CA  GLY A  67      552   2850   3260    394    238    -71       C  
ATOM    570  C   GLY A  67      -1.970  -9.492 -14.520  1.00 17.01           C  
ANISOU  570  C   GLY A  67      396   3105   2959   -222    379   -329       C  
ATOM    571  O   GLY A  67      -1.413  -9.941 -15.491  1.00 21.64           O  
ANISOU  571  O   GLY A  67      899   4123   3200    536    337    -52       O  
ATOM    572  N  AARG A  68      -2.578  -8.306 -14.583  0.64 17.02           N  
ANISOU  572  N  AARG A  68      258   3186   3022     50   -112     34       N  
ATOM    573  N  BARG A  68      -2.591  -8.314 -14.537  0.36 17.00           N  
ANISOU  573  N  BARG A  68      259   3210   2987     40   -120   -123       N  
ATOM    574  CA AARG A  68      -2.705  -7.635 -15.862  0.64 19.49           C  
ANISOU  574  CA AARG A  68      265   3679   3459    199     21    -14       C  
ATOM    575  CA BARG A  68      -2.823  -7.608 -15.783  0.36 18.43           C  
ANISOU  575  CA BARG A  68      277   3330   3392    230    152     77       C  
ATOM    576  CB AARG A  68      -4.041  -7.993 -16.525  0.64 16.90           C  
ANISOU  576  CB AARG A  68      308   3346   2764    401    -55    266       C  
ATOM    577  CB BARG A  68      -4.190  -8.033 -16.409  0.36 15.27           C  
ANISOU  577  CB BARG A  68      437   2710   2653    244    108    102       C  
ATOM    578  CG AARG A  68      -5.231  -7.364 -15.880  0.64 13.95           C  
ANISOU  578  CG AARG A  68      641   2040   2619    281   -136    306       C  
ATOM    579  CG BARG A  68      -5.462  -7.990 -15.552  0.36 12.62           C  
ANISOU  579  CG BARG A  68      558   1758   2478   -243    126    154       C  
ATOM    580  CD AARG A  68      -6.390  -7.388 -16.726  0.64 17.61           C  
ANISOU  580  CD AARG A  68     1305   3070   2315   -392   -344    329       C  
ATOM    581  CD BARG A  68      -6.698  -8.147 -16.396  0.36 14.35           C  
ANISOU  581  CD BARG A  68      361   2060   3028   -378    189    436       C  
ATOM    582  NE AARG A  68      -7.313  -6.507 -16.156  0.64 17.66           N  
ANISOU  582  NE AARG A  68      766   3170   2771   -336   -839     67       N  
ATOM    583  NE BARG A  68      -6.652  -7.225 -17.508  0.36 17.77           N  
ANISOU  583  NE BARG A  68     1540   2828   2382    264   -801    425       N  
ATOM    584  CZ AARG A  68      -8.577  -6.523 -16.524  0.64 13.69           C  
ANISOU  584  CZ AARG A  68      343   2739   2118    -51    -75    -87       C  
ATOM    585  CZ BARG A  68      -6.540  -5.911 -17.347  0.36 15.45           C  
ANISOU  585  CZ BARG A  68      323   2567   2979    396    141    396       C  
ATOM    586  NH1AARG A  68      -8.943  -7.263 -17.548  0.64 19.27           N  
ANISOU  586  NH1AARG A  68      922   3151   3249   -627    632   -660       N  
ATOM    587  NH1BARG A  68      -6.409  -5.412 -16.144  0.36 15.93           N  
ANISOU  587  NH1BARG A  68      564   2228   3259    760    482    653       N  
ATOM    588  NH2AARG A  68      -9.379  -5.634 -15.959  0.64 15.13           N  
ANISOU  588  NH2AARG A  68      606   2856   2286   -332    661   -281       N  
ATOM    589  NH2BARG A  68      -6.434  -5.143 -18.384  0.36 14.91           N  
ANISOU  589  NH2BARG A  68      444   2485   2732    547    -72    321       N  
ATOM    590  C  AARG A  68      -2.503  -6.117 -15.754  0.64 17.81           C  
ANISOU  590  C  AARG A  68      340   3275   3151    507   -124   -302       C  
ATOM    591  C  BARG A  68      -2.710  -6.087 -15.598  0.36 16.36           C  
ANISOU  591  C  BARG A  68      292   3226   2696   -108    145   -295       C  
ATOM    592  O  AARG A  68      -2.921  -5.347 -16.654  0.64 22.55           O  
ANISOU  592  O  AARG A  68     1405   3744   3419    167    148    356       O  
ATOM    593  O  BARG A  68      -3.418  -5.299 -16.238  0.36 18.08           O  
ANISOU  593  O  BARG A  68      318   3117   3434    208    412    195       O  
ATOM    594  N   THR A  69      -1.871  -5.668 -14.662  1.00 16.91           N  
ANISOU  594  N   THR A  69      263   3350   2811    111   -129      0       N  
ATOM    595  CA  THR A  69      -1.538  -4.312 -14.495  1.00 16.99           C  
ANISOU  595  CA  THR A  69      346   3115   2994    -52   -501    -68       C  
ATOM    596  CB  THR A  69      -2.029  -3.763 -13.147  1.00 18.98           C  
ANISOU  596  CB  THR A  69      263   3921   3027   -116   -125   -303       C  
ATOM    597  OG1 THR A  69      -3.482  -4.080 -13.055  1.00 18.28           O  
ANISOU  597  OG1 THR A  69      284   3331   3328     -2   -310   -173       O  
ATOM    598  CG2 THR A  69      -2.044  -2.305 -13.058  1.00 20.77           C  
ANISOU  598  CG2 THR A  69      264   4329   3295    206    -76   -435       C  
ATOM    599  C   THR A  69       0.132  -4.291 -14.440  1.00 17.48           C  
ANISOU  599  C   THR A  69      273   3593   2773    -39    121    -24       C  
ATOM    600  O   THR A  69       0.668  -4.306 -13.357  1.00 19.06           O  
ANISOU  600  O   THR A  69      295   3792   3155    345   -172   -177       O  
ATOM    601  N   PRO A  70       0.678  -4.147 -15.580  1.00 19.22           N  
ANISOU  601  N   PRO A  70      351   3784   3167    585    -31    100       N  
ATOM    602  CA  PRO A  70       2.206  -4.217 -15.603  1.00 17.65           C  
ANISOU  602  CA  PRO A  70      410   3417   2877    705      1   -150       C  
ATOM    603  CB  PRO A  70       2.523  -3.986 -17.065  1.00 20.25           C  
ANISOU  603  CB  PRO A  70      289   3924   3479    337    -94    421       C  
ATOM    604  CG  PRO A  70       1.327  -4.365 -17.768  1.00 19.64           C  
ANISOU  604  CG  PRO A  70      368   3458   3635    588   -160    -32       C  
ATOM    605  CD  PRO A  70       0.110  -4.092 -16.951  1.00 20.50           C  
ANISOU  605  CD  PRO A  70      329   3677   3782    450    286    407       C  
ATOM    606  C   PRO A  70       2.824  -3.124 -14.786  1.00 19.83           C  
ANISOU  606  C   PRO A  70      322   3632   3578    398    271      6       C  
ATOM    607  O   PRO A  70       2.465  -1.944 -14.930  1.00 24.01           O  
ANISOU  607  O   PRO A  70      324   3724   5075     -8   -401   -434       O  
ATOM    608  N   GLY A  71       3.937  -3.479 -14.048  1.00 19.23           N  
ANISOU  608  N   GLY A  71      396   3430   3477    597    251   -329       N  
ATOM    609  CA  GLY A  71       4.583  -2.482 -13.239  1.00 21.02           C  
ANISOU  609  CA  GLY A  71      741   3723   3520   -463    153   -241       C  
ATOM    610  C   GLY A  71       4.034  -2.387 -11.857  1.00 21.91           C  
ANISOU  610  C   GLY A  71      545   4484   3294   -674    -94   -248       C  
ATOM    611  O   GLY A  71       4.518  -1.637 -11.041  1.00 23.78           O  
ANISOU  611  O   GLY A  71      275   4597   4161   -153   -230   -580       O  
ATOM    612  N   SER A  72       2.858  -3.035 -11.587  1.00 19.67           N  
ANISOU  612  N   SER A  72      266   4002   3205   -219     27   -401       N  
ATOM    613  CA  SER A  72       2.083  -2.669 -10.370  1.00 17.25           C  
ANISOU  613  CA  SER A  72      258   3142   3153    -54    108   -116       C  
ATOM    614  CB  SER A  72       0.569  -3.003 -10.529  1.00 16.85           C  
ANISOU  614  CB  SER A  72      262   3374   2767     16   -147    106       C  
ATOM    615  OG  SER A  72       0.455  -4.400 -10.590  1.00 19.39           O  
ANISOU  615  OG  SER A  72      280   3607   3479   -285    108    -93       O  
ATOM    616  C   SER A  72       2.551  -3.430  -9.161  1.00 18.66           C  
ANISOU  616  C   SER A  72      285   3782   3020   -328    -10   -650       C  
ATOM    617  O   SER A  72       3.508  -4.295  -9.321  1.00 24.74           O  
ANISOU  617  O   SER A  72      589   4808   4002    758    145   -559       O  
ATOM    618  N   ARG A  73       2.191  -2.946  -7.998  1.00 18.21           N  
ANISOU  618  N   ARG A  73      309   3535   3072   -375   -142   -449       N  
ATOM    619  CA  ARG A  73       2.425  -3.625  -6.782  1.00 20.81           C  
ANISOU  619  CA  ARG A  73      651   3870   3383   -313   1110   -558       C  
ATOM    620  CB  ARG A  73       2.898  -2.613  -5.778  1.00 20.09           C  
ANISOU  620  CB  ARG A  73      258   4465   2909   -138    -22   -488       C  
ATOM    621  CG  ARG A  73       4.172  -1.981  -6.279  1.00 21.70           C  
ANISOU  621  CG  ARG A  73      590   4501   3153   -303   -322   -189       C  
ATOM    622  CD  ARG A  73       5.441  -2.899  -6.187  1.00 26.07           C  
ANISOU  622  CD  ARG A  73      290   4543   5069   -258    337   -219       C  
ATOM    623  NE  ARG A  73       5.783  -3.034  -4.756  1.00 33.08           N  
ANISOU  623  NE  ARG A  73      885   6217   5467  -1289   -508    110       N  
ATOM    624  CZ  ARG A  73       6.574  -2.136  -4.087  1.00 28.83           C  
ANISOU  624  CZ  ARG A  73      854   4557   5543   1141   -834   -154       C  
ATOM    625  NH1 ARG A  73       6.851  -0.993  -4.659  1.00 30.39           N  
ANISOU  625  NH1 ARG A  73      516   5707   5322   -860   -310   -517       N  
ATOM    626  NH2 ARG A  73       6.824  -2.257  -2.804  1.00 34.60           N  
ANISOU  626  NH2 ARG A  73      780   6944   5422   -410    171   -766       N  
ATOM    627  C   ARG A  73       1.188  -4.308  -6.235  1.00 17.58           C  
ANISOU  627  C   ARG A  73      267   3359   3053    -64   -196    369       C  
ATOM    628  O   ARG A  73       0.058  -4.129  -6.847  1.00 19.84           O  
ANISOU  628  O   ARG A  73      324   3931   3280    122   -458   -245       O  
ATOM    629  N   ASN A  74       1.301  -4.969  -5.122  1.00 20.58           N  
ANISOU  629  N   ASN A  74      282   4062   3473    283    -19    568       N  
ATOM    630  CA  ASN A  74       0.303  -5.774  -4.459  1.00 20.26           C  
ANISOU  630  CA  ASN A  74      330   3992   3374   -146    490   -620       C  
ATOM    631  CB  ASN A  74       0.309  -7.221  -4.930  1.00 21.13           C  
ANISOU  631  CB  ASN A  74      356   4242   3429    -85    155   -197       C  
ATOM    632  CG  ASN A  74      -0.737  -8.103  -4.250  1.00 18.82           C  
ANISOU  632  CG  ASN A  74      714   3492   2941     58   -232   -222       C  
ATOM    633  OD1 ASN A  74      -1.627  -7.586  -3.582  1.00 20.00           O  
ANISOU  633  OD1 ASN A  74      368   4091   3137    196   -221   -217       O  
ATOM    634  ND2 ASN A  74      -0.599  -9.403  -4.346  1.00 23.80           N  
ANISOU  634  ND2 ASN A  74      373   4756   3914    109   -112   -509       N  
ATOM    635  C   ASN A  74       0.509  -5.628  -2.916  1.00 19.05           C  
ANISOU  635  C   ASN A  74      267   3660   3308     -1    118     50       C  
ATOM    636  O   ASN A  74       0.656  -6.613  -2.168  1.00 18.97           O  
ANISOU  636  O   ASN A  74      277   3623   3307     43   -265     87       O  
ATOM    637  N   LEU A  75       0.347  -4.377  -2.475  1.00 18.22           N  
ANISOU  637  N   LEU A  75      290   3525   3106     87   -282   -178       N  
ATOM    638  CA  LEU A  75       0.639  -3.959  -1.072  1.00 20.99           C  
ANISOU  638  CA  LEU A  75      387   4158   3427    -39     71   -358       C  
ATOM    639  CB  LEU A  75       0.865  -2.448  -0.928  1.00 25.99           C  
ANISOU  639  CB  LEU A  75      294   5064   4516    409   -233   -811       C  
ATOM    640  CG  LEU A  75       2.095  -1.836  -1.696  1.00 23.14           C  
ANISOU  640  CG  LEU A  75      362   4762   3666    -21   -233   -812       C  
ATOM    641  CD1 LEU A  75       1.986  -0.328  -1.529  1.00 32.35           C  
ANISOU  641  CD1 LEU A  75     3433   4374   4482   -108    -26   -313       C  
ATOM    642  CD2 LEU A  75       3.525  -2.330  -1.454  1.00 21.31           C  
ANISOU  642  CD2 LEU A  75      696   3990   3411    647   -185   -283       C  
ATOM    643  C   LEU A  75      -0.257  -4.554  -0.049  1.00 17.67           C  
ANISOU  643  C   LEU A  75      524   3519   2670    127   -529   -186       C  
ATOM    644  O   LEU A  75       0.055  -4.679   1.067  1.00 22.41           O  
ANISOU  644  O   LEU A  75     1387   4112   3015   -261   -762   -263       O  
ATOM    645  N   CYS A  76      -1.480  -4.909  -0.463  1.00 18.88           N  
ANISOU  645  N   CYS A  76      493   3724   2956    233   -772    -54       N  
ATOM    646  CA  CYS A  76      -2.412  -5.677   0.418  1.00 19.13           C  
ANISOU  646  CA  CYS A  76      685   3612   2972    430   -308    421       C  
ATOM    647  CB  CYS A  76      -3.911  -5.328   0.144  1.00 20.14           C  
ANISOU  647  CB  CYS A  76      420   4184   3047    -64   -398   -422       C  
ATOM    648  SG  CYS A  76      -4.197  -3.589   0.576  1.00 21.43           S  
ANISOU  648  SG  CYS A  76      487   3965   3686    142   -218   -201       S  
ATOM    649  C   CYS A  76      -2.204  -7.206   0.334  1.00 21.29           C  
ANISOU  649  C   CYS A  76      376   4261   3449    701    -29    117       C  
ATOM    650  O   CYS A  76      -2.751  -7.943   1.103  1.00 25.43           O  
ANISOU  650  O   CYS A  76     1519   4341   3801   -267   -689    548       O  
ATOM    651  N   ASN A  77      -1.282  -7.624  -0.538  1.00 18.71           N  
ANISOU  651  N   ASN A  77      292   3452   3364    255   -262   -241       N  
ATOM    652  CA  ASN A  77      -0.942  -9.054  -0.660  1.00 23.22           C  
ANISOU  652  CA  ASN A  77      581   4399   3841    248   -774   -948       C  
ATOM    653  CB  ASN A  77      -0.101  -9.542   0.560  1.00 24.40           C  
ANISOU  653  CB  ASN A  77      838   4110   4321    348  -1213   -731       C  
ATOM    654  CG  ASN A  77       1.212  -8.818   0.691  1.00 29.56           C  
ANISOU  654  CG  ASN A  77     1012   4958   5261    163  -1859    768       C  
ATOM    655  OD1 ASN A  77       1.488  -8.198   1.725  1.00 43.63           O  
ANISOU  655  OD1 ASN A  77     4722   6358   5497  -1422  -2054   1405       O  
ATOM    656  ND2 ASN A  77       2.018  -8.870  -0.345  1.00 39.51           N  
ANISOU  656  ND2 ASN A  77     3116   6851   5045   -105  -1142   1225       N  
ATOM    657  C   ASN A  77      -2.187  -9.934  -0.850  1.00 21.02           C  
ANISOU  657  C   ASN A  77      317   3935   3734    231   -430   -240       C  
ATOM    658  O   ASN A  77      -2.402 -10.898  -0.109  1.00 31.33           O  
ANISOU  658  O   ASN A  77      581   5292   6029    269    323    123       O  
ATOM    659  N   ILE A  78      -2.993  -9.562  -1.813  1.00 18.04           N  
ANISOU  659  N   ILE A  78      495   3462   2897   -187   -167     33       N  
ATOM    660  CA  ILE A  78      -4.217 -10.323  -2.107  1.00 18.86           C  
ANISOU  660  CA  ILE A  78      885   3242   3038   -103   -309    161       C  
ATOM    661  CB  ILE A  78      -5.474  -9.693  -1.423  1.00 22.94           C  
ANISOU  661  CB  ILE A  78      848   4195   3673   -151    -58    101       C  
ATOM    662  CG1 ILE A  78      -5.567  -8.197  -1.753  1.00 19.98           C  
ANISOU  662  CG1 ILE A  78      386   3627   3576     -9   -177    239       C  
ATOM    663  CD1 ILE A  78      -6.872  -7.528  -1.484  1.00 24.06           C  
ANISOU  663  CD1 ILE A  78     1298   4173   3670    666   -387   -165       C  
ATOM    664  CG2 ILE A  78      -5.624 -10.031   0.069  1.00 27.32           C  
ANISOU  664  CG2 ILE A  78     2363   4072   3945    680    174    -38       C  
ATOM    665  C   ILE A  78      -4.482 -10.361  -3.617  1.00 17.31           C  
ANISOU  665  C   ILE A  78      278   3269   3029   -118   -243    137       C  
ATOM    666  O   ILE A  78      -4.193  -9.414  -4.286  1.00 18.72           O  
ANISOU  666  O   ILE A  78      321   3500   3290     70   -102     83       O  
ATOM    667  N   PRO A  79      -5.171 -11.401  -4.123  1.00 18.14           N  
ANISOU  667  N   PRO A  79      276   3432   3185    226    128   -227       N  
ATOM    668  CA  PRO A  79      -5.639 -11.327  -5.453  1.00 17.58           C  
ANISOU  668  CA  PRO A  79      319   3121   3237   -157   -406    106       C  
ATOM    669  CB  PRO A  79      -6.310 -12.709  -5.698  1.00 19.17           C  
ANISOU  669  CB  PRO A  79      503   3414   3366    -34    237    117       C  
ATOM    670  CG  PRO A  79      -6.562 -13.216  -4.323  1.00 23.45           C  
ANISOU  670  CG  PRO A  79     1462   3328   4117   -457    -30    126       C  
ATOM    671  CD  PRO A  79      -5.430 -12.697  -3.505  1.00 21.74           C  
ANISOU  671  CD  PRO A  79      942   3842   3475    -36   -331    468       C  
ATOM    672  C   PRO A  79      -6.795 -10.225  -5.489  1.00 17.13           C  
ANISOU  672  C   PRO A  79      337   3213   2957   -250   -409    -45       C  
ATOM    673  O   PRO A  79      -7.551 -10.104  -4.487  1.00 19.53           O  
ANISOU  673  O   PRO A  79      624   3736   3060    -93     -2    346       O  
ATOM    674  N   CYS A  80      -6.889  -9.476  -6.559  1.00 16.36           N  
ANISOU  674  N   CYS A  80      328   2989   2898   -165   -389     74       N  
ATOM    675  CA  CYS A  80      -7.929  -8.451  -6.654  1.00 15.38           C  
ANISOU  675  CA  CYS A  80      257   2624   2962     -6   -101   -335       C  
ATOM    676  CB  CYS A  80      -7.830  -7.710  -7.966  1.00 14.24           C  
ANISOU  676  CB  CYS A  80      254   2766   2389    -34    -41   -153       C  
ATOM    677  SG  CYS A  80      -6.282  -6.754  -8.068  1.00 17.30           S  
ANISOU  677  SG  CYS A  80      258   3183   3132     30   -116     -1       S  
ATOM    678  C   CYS A  80      -9.321  -9.082  -6.469  1.00 17.50           C  
ANISOU  678  C   CYS A  80      338   3176   3135   -124     79    -32       C  
ATOM    679  O   CYS A  80     -10.191  -8.366  -6.012  1.00 18.29           O  
ANISOU  679  O   CYS A  80      276   3419   3251   -200    174     99       O  
ATOM    680  N   SER A  81      -9.465 -10.302  -6.935  1.00 17.63           N  
ANISOU  680  N   SER A  81      261   3189   3248   -116    -88     94       N  
ATOM    681  CA  SER A  81     -10.696 -11.041  -6.881  1.00 20.71           C  
ANISOU  681  CA  SER A  81      370   3516   3981   -184     27    252       C  
ATOM    682  CB  SER A  81     -10.531 -12.367  -7.524  1.00 19.32           C  
ANISOU  682  CB  SER A  81      315   3627   3397    142    408   -193       C  
ATOM    683  OG  SER A  81      -9.666 -13.247  -6.735  1.00 21.56           O  
ANISOU  683  OG  SER A  81      336   3292   4560     -6   -188   -321       O  
ATOM    684  C   SER A  81     -11.278 -11.228  -5.475  1.00 20.35           C  
ANISOU  684  C   SER A  81      388   3950   3394    627   -211    498       C  
ATOM    685  O   SER A  81     -12.533 -11.216  -5.344  1.00 21.63           O  
ANISOU  685  O   SER A  81      291   3873   4052    276   -262   -101       O  
ATOM    686  N   ALA A  82     -10.371 -11.311  -4.474  1.00 18.75           N  
ANISOU  686  N   ALA A  82      567   3061   3493     18   -321    -81       N  
ATOM    687  CA  ALA A  82     -10.811 -11.322  -3.077  1.00 22.54           C  
ANISOU  687  CA  ALA A  82     1912   3191   3458   -223   -403     12       C  
ATOM    688  CB  ALA A  82      -9.715 -11.590  -2.089  1.00 22.43           C  
ANISOU  688  CB  ALA A  82      691   3939   3890     47    338     63       C  
ATOM    689  C   ALA A  82     -11.582 -10.074  -2.693  1.00 19.87           C  
ANISOU  689  C   ALA A  82      891   3109   3548   -608     25   -192       C  
ATOM    690  O   ALA A  82     -12.428 -10.164  -1.765  1.00 24.50           O  
ANISOU  690  O   ALA A  82     1923   4172   3211   -763    202    307       O  
ATOM    691  N   LEU A  83     -11.366  -8.961  -3.397  1.00 18.83           N  
ANISOU  691  N   LEU A  83      259   3336   3557    -83   -113     84       N  
ATOM    692  CA  LEU A  83     -12.164  -7.697  -3.082  1.00 18.03           C  
ANISOU  692  CA  LEU A  83      282   3709   2856   -101    257    187       C  
ATOM    693  CB  LEU A  83     -11.430  -6.459  -3.613  1.00 20.31           C  
ANISOU  693  CB  LEU A  83      554   3743   3418   -535    383   -204       C  
ATOM    694  CG  LEU A  83      -9.961  -6.307  -3.152  1.00 19.01           C  
ANISOU  694  CG  LEU A  83      634   3409   3180      4     97    115       C  
ATOM    695  CD1 LEU A  83      -9.143  -5.353  -3.989  1.00 19.12           C  
ANISOU  695  CD1 LEU A  83      664   3134   3464     73    186   -180       C  
ATOM    696  CD2 LEU A  83     -10.007  -5.853  -1.713  1.00 23.59           C  
ANISOU  696  CD2 LEU A  83     1068   4378   3517    -34    830   -172       C  
ATOM    697  C   LEU A  83     -13.576  -7.693  -3.549  1.00 18.31           C  
ANISOU  697  C   LEU A  83      293   3272   3391   -311    204   -441       C  
ATOM    698  O   LEU A  83     -14.255  -6.672  -3.405  1.00 22.36           O  
ANISOU  698  O   LEU A  83     1221   3493   3779   -164    940   -689       O  
ATOM    699  N   LEU A  84     -14.024  -8.815  -4.194  1.00 20.60           N  
ANISOU  699  N   LEU A  84      280   3713   3834   -154    299   -908       N  
ATOM    700  CA  LEU A  84     -15.339  -8.874  -4.764  1.00 16.65           C  
ANISOU  700  CA  LEU A  84      290   2641   3395    -59    -79   -250       C  
ATOM    701  CB  LEU A  84     -15.182  -9.328  -6.238  1.00 20.14           C  
ANISOU  701  CB  LEU A  84     1553   3071   3028      5    -66    122       C  
ATOM    702  CG  LEU A  84     -14.429  -8.463  -7.220  1.00 19.48           C  
ANISOU  702  CG  LEU A  84      557   3503   3339   -632    394   -532       C  
ATOM    703  CD1 LEU A  84     -14.564  -9.024  -8.609  1.00 26.62           C  
ANISOU  703  CD1 LEU A  84     2856   3859   3399   -505    799   -381       C  
ATOM    704  CD2 LEU A  84     -14.713  -7.037  -7.271  1.00 18.20           C  
ANISOU  704  CD2 LEU A  84      396   3397   3120   -587    407   -545       C  
ATOM    705  C   LEU A  84     -16.252  -9.775  -4.056  1.00 19.74           C  
ANISOU  705  C   LEU A  84      277   3579   3644   -144    247     20       C  
ATOM    706  O   LEU A  84     -17.500  -9.819  -4.323  1.00 20.80           O  
ANISOU  706  O   LEU A  84      311   4021   3568   -453    140   -204       O  
ATOM    707  N   SER A  85     -15.843 -10.350  -2.988  1.00 20.72           N  
ANISOU  707  N   SER A  85      355   3820   3697    594    120    156       N  
ATOM    708  CA  SER A  85     -16.606 -11.277  -2.233  1.00 23.85           C  
ANISOU  708  CA  SER A  85     2028   3447   3585    -41    175    459       C  
ATOM    709  CB  SER A  85     -15.716 -11.985  -1.241  1.00 23.61           C  
ANISOU  709  CB  SER A  85     1297   4023   3647    285    -91    345       C  
ATOM    710  OG  SER A  85     -16.502 -12.723  -0.303  1.00 28.30           O  
ANISOU  710  OG  SER A  85     1946   4379   4429   -359    190    813       O  
ATOM    711  C   SER A  85     -17.756 -10.593  -1.471  1.00 26.35           C  
ANISOU  711  C   SER A  85     1062   4185   4764   -654    595    215       C  
ATOM    712  O   SER A  85     -17.676  -9.391  -1.140  1.00 22.85           O  
ANISOU  712  O   SER A  85      584   3852   4244   -465     60      6       O  
ATOM    713  N   SER A  86     -18.805 -11.358  -1.171  1.00 24.00           N  
ANISOU  713  N   SER A  86      865   3710   4542   -570     48      9       N  
ATOM    714  CA  SER A  86     -19.903 -10.838  -0.399  1.00 24.46           C  
ANISOU  714  CA  SER A  86     1088   4288   3916   -561    340    624       C  
ATOM    715  CB  SER A  86     -21.114 -11.752  -0.486  1.00 27.22           C  
ANISOU  715  CB  SER A  86     1458   4571   4312   -661    486    567       C  
ATOM    716  OG  SER A  86     -20.817 -13.042  -0.122  1.00 33.89           O  
ANISOU  716  OG  SER A  86     3909   4563   4405  -1378   -682    -33       O  
ATOM    717  C   SER A  86     -19.497 -10.546   1.049  1.00 24.30           C  
ANISOU  717  C   SER A  86      984   4343   3906   -196   -497    999       C  
ATOM    718  O   SER A  86     -20.089  -9.690   1.698  1.00 28.18           O  
ANISOU  718  O   SER A  86      973   4464   5271   -321   -146    210       O  
ATOM    719  N   ASP A  87     -18.428 -11.165   1.507  1.00 21.51           N  
ANISOU  719  N   ASP A  87      328   3767   4074   -442     60     67       N  
ATOM    720  CA  ASP A  87     -17.858 -10.871   2.764  1.00 26.55           C  
ANISOU  720  CA  ASP A  87     1689   4331   4064  -1485    -42    441       C  
ATOM    721  CB  ASP A  87     -17.312 -12.168   3.360  1.00 27.87           C  
ANISOU  721  CB  ASP A  87      883   4855   4851   -657  -1468   -613       C  
ATOM    722  CG  ASP A  87     -16.829 -11.990   4.748  1.00 34.88           C  
ANISOU  722  CG  ASP A  87     2219   6803   4230  -2683   -780    641       C  
ATOM    723  OD1 ASP A  87     -15.633 -11.663   4.871  1.00 38.71           O  
ANISOU  723  OD1 ASP A  87     1796   8020   4891  -2335   -422   -489       O  
ATOM    724  OD2 ASP A  87     -17.560 -12.129   5.721  1.00 39.14           O  
ANISOU  724  OD2 ASP A  87     1659   8341   4870   -705   -829    930       O  
ATOM    725  C   ASP A  87     -16.731  -9.811   2.590  1.00 27.14           C  
ANISOU  725  C   ASP A  87     1786   3930   4595  -1422     30    -64       C  
ATOM    726  O   ASP A  87     -15.815  -9.983   1.805  1.00 27.50           O  
ANISOU  726  O   ASP A  87     1119   4692   4636   -874   -797    696       O  
ATOM    727  N   ILE A  88     -16.872  -8.727   3.328  1.00 19.46           N  
ANISOU  727  N   ILE A  88      345   3535   3513   -475   -248    164       N  
ATOM    728  CA  ILE A  88     -16.074  -7.519   3.135  1.00 19.99           C  
ANISOU  728  CA  ILE A  88     1172   3213   3208   -279    -73    251       C  
ATOM    729  CB  ILE A  88     -16.877  -6.232   3.537  1.00 21.35           C  
ANISOU  729  CB  ILE A  88      804   3750   3557   -691     58    290       C  
ATOM    730  CG1 ILE A  88     -17.107  -6.117   5.036  1.00 22.65           C  
ANISOU  730  CG1 ILE A  88      622   4128   3856   -622    678   -461       C  
ATOM    731  CD1 ILE A  88     -17.775  -4.825   5.423  1.00 25.83           C  
ANISOU  731  CD1 ILE A  88     1882   4517   3414   -365    300   -163       C  
ATOM    732  CG2 ILE A  88     -18.199  -6.169   2.810  1.00 20.33           C  
ANISOU  732  CG2 ILE A  88      414   3519   3790   -309    294   -118       C  
ATOM    733  C   ILE A  88     -14.696  -7.530   3.809  1.00 19.18           C  
ANISOU  733  C   ILE A  88     1161   3123   3002   -400    -68    -15       C  
ATOM    734  O   ILE A  88     -14.036  -6.494   3.805  1.00 19.63           O  
ANISOU  734  O   ILE A  88      671   3560   3224   -598   -130     79       O  
ATOM    735  N   THR A  89     -14.309  -8.642   4.474  1.00 22.27           N  
ANISOU  735  N   THR A  89      951   3591   3919   -273   -323    106       N  
ATOM    736  CA  THR A  89     -13.084  -8.710   5.281  1.00 20.85           C  
ANISOU  736  CA  THR A  89      663   3785   3475   -141    148    153       C  
ATOM    737  CB  THR A  89     -12.787 -10.141   5.720  1.00 27.25           C  
ANISOU  737  CB  THR A  89     2057   4419   3876    882   -593    210       C  
ATOM    738  OG1 THR A  89     -13.796 -10.589   6.621  1.00 29.66           O  
ANISOU  738  OG1 THR A  89     1920   4838   4509   -774  -1623    970       O  
ATOM    739  CG2 THR A  89     -11.480 -10.213   6.528  1.00 23.28           C  
ANISOU  739  CG2 THR A  89     1315   3534   3997     48      7    258       C  
ATOM    740  C   THR A  89     -11.924  -8.226   4.472  1.00 19.45           C  
ANISOU  740  C   THR A  89      962   3273   3154   -364    -46    -31       C  
ATOM    741  O   THR A  89     -11.142  -7.375   4.948  1.00 23.42           O  
ANISOU  741  O   THR A  89      527   4223   4147   -309   -796    306       O  
ATOM    742  N   ALA A  90     -11.786  -8.741   3.228  1.00 22.06           N  
ANISOU  742  N   ALA A  90     1748   3650   2981    123     32    295       N  
ATOM    743  CA  ALA A  90     -10.580  -8.380   2.408  1.00 22.76           C  
ANISOU  743  CA  ALA A  90     1349   3471   3827    102     56   -218       C  
ATOM    744  CB  ALA A  90     -10.448  -9.223   1.149  1.00 23.97           C  
ANISOU  744  CB  ALA A  90     2065   3280   3761   -768     40   -127       C  
ATOM    745  C   ALA A  90     -10.511  -6.885   2.040  1.00 20.06           C  
ANISOU  745  C   ALA A  90      839   3282   3499   -235   -307     60       C  
ATOM    746  O   ALA A  90      -9.492  -6.262   2.115  1.00 19.20           O  
ANISOU  746  O   ALA A  90      312   3506   3476   -142    -88   -350       O  
ATOM    747  N   SER A  91     -11.634  -6.319   1.644  1.00 19.52           N  
ANISOU  747  N   SER A  91      654   3454   3310    153    -73   -259       N  
ATOM    748  CA  SER A  91     -11.710  -4.916   1.312  1.00 17.17           C  
ANISOU  748  CA  SER A  91      436   3374   2712    -79   -231     46       C  
ATOM    749  CB  SER A  91     -13.139  -4.567   0.749  1.00 17.13           C  
ANISOU  749  CB  SER A  91      261   3142   3105    119    -45     24       C  
ATOM    750  OG  SER A  91     -13.221  -5.017  -0.590  1.00 18.14           O  
ANISOU  750  OG  SER A  91      257   3437   3198     17   -104     22       O  
ATOM    751  C   SER A  91     -11.458  -4.042   2.499  1.00 15.30           C  
ANISOU  751  C   SER A  91      375   2904   2533    -72   -362     75       C  
ATOM    752  O   SER A  91     -10.792  -3.044   2.397  1.00 18.89           O  
ANISOU  752  O   SER A  91      802   3395   2977   -339   -349     10       O  
ATOM    753  N   VAL A  92     -12.011  -4.443   3.648  1.00 17.13           N  
ANISOU  753  N   VAL A  92      508   3224   2773      9   -349     71       N  
ATOM    754  CA  VAL A  92     -11.767  -3.677   4.854  1.00 16.13           C  
ANISOU  754  CA  VAL A  92      265   3051   2811   -182    -26   -135       C  
ATOM    755  CB  VAL A  92     -12.560  -4.146   6.024  1.00 17.84           C  
ANISOU  755  CB  VAL A  92      483   3364   2931   -489    -45     -5       C  
ATOM    756  CG1 VAL A  92     -12.197  -3.487   7.296  1.00 19.01           C  
ANISOU  756  CG1 VAL A  92     1049   3213   2959   -578    149     15       C  
ATOM    757  CG2 VAL A  92     -14.056  -3.928   5.714  1.00 19.42           C  
ANISOU  757  CG2 VAL A  92      476   3651   3251   -853     96    277       C  
ATOM    758  C   VAL A  92     -10.295  -3.612   5.241  1.00 18.73           C  
ANISOU  758  C   VAL A  92      262   3363   3490   -132   -104      3       C  
ATOM    759  O   VAL A  92      -9.767  -2.533   5.565  1.00 21.62           O  
ANISOU  759  O   VAL A  92      824   4018   3370   -656   -731    139       O  
ATOM    760  N   ASN A  93      -9.664  -4.777   5.367  1.00 19.27           N  
ANISOU  760  N   ASN A  93      861   3360   3098   -372    125   -175       N  
ATOM    761  CA  ASN A  93      -8.261  -4.866   5.744  1.00 22.96           C  
ANISOU  761  CA  ASN A  93      680   4228   3817     29    105   -103       C  
ATOM    762  CB  ASN A  93      -7.893  -6.332   5.790  1.00 27.21           C  
ANISOU  762  CB  ASN A  93     2732   3878   3727   -829  -1054    562       C  
ATOM    763  CG  ASN A  93      -8.676  -7.084   6.857  1.00 22.72           C  
ANISOU  763  CG  ASN A  93      522   4387   3722   1029   -154    202       C  
ATOM    764  OD1 ASN A  93      -9.272  -6.492   7.740  1.00 26.15           O  
ANISOU  764  OD1 ASN A  93      777   4800   4358    312   -175    364       O  
ATOM    765  ND2 ASN A  93      -8.368  -8.429   6.917  1.00 31.09           N  
ANISOU  765  ND2 ASN A  93     1874   4622   5314   -203   -989    550       N  
ATOM    766  C   ASN A  93      -7.387  -4.134   4.798  1.00 19.17           C  
ANISOU  766  C   ASN A  93      976   3519   2789    172   -352   -177       C  
ATOM    767  O   ASN A  93      -6.396  -3.529   5.211  1.00 19.23           O  
ANISOU  767  O   ASN A  93      475   3820   3009    251   -451   -209       O  
ATOM    768  N   CYS A  94      -7.707  -4.236   3.521  1.00 19.19           N  
ANISOU  768  N   CYS A  94      580   3787   2922    594   -453   -204       N  
ATOM    769  CA  CYS A  94      -6.971  -3.465   2.546  1.00 21.95           C  
ANISOU  769  CA  CYS A  94     1515   3613   3209    672     64    153       C  
ATOM    770  CB  CYS A  94      -7.181  -4.014   1.152  1.00 19.57           C  
ANISOU  770  CB  CYS A  94      928   3077   3430    444    277     70       C  
ATOM    771  SG  CYS A  94      -6.032  -3.283  -0.079  1.00 19.79           S  
ANISOU  771  SG  CYS A  94      254   3683   3580     68    -33    -51       S  
ATOM    772  C   CYS A  94      -7.110  -1.935   2.698  1.00 18.70           C  
ANISOU  772  C   CYS A  94      275   3824   3004   -126   -223     49       C  
ATOM    773  O   CYS A  94      -6.143  -1.202   2.654  1.00 19.45           O  
ANISOU  773  O   CYS A  94      309   3547   3532    101   -323   -290       O  
ATOM    774  N   ALA A  95      -8.350  -1.481   2.811  1.00 19.05           N  
ANISOU  774  N   ALA A  95      257   3802   3179    -28    -85    371       N  
ATOM    775  CA  ALA A  95      -8.636  -0.083   3.051  1.00 14.81           C  
ANISOU  775  CA  ALA A  95      261   3029   2336     58   -109    359       C  
ATOM    776  CB  ALA A  95     -10.181   0.121   3.088  1.00 13.93           C  
ANISOU  776  CB  ALA A  95      266   2772   2251      0    162    271       C  
ATOM    777  C   ALA A  95      -8.014   0.454   4.320  1.00 17.09           C  
ANISOU  777  C   ALA A  95      622   3166   2704    204    -71    -19       C  
ATOM    778  O   ALA A  95      -7.603   1.560   4.330  1.00 18.62           O  
ANISOU  778  O   ALA A  95      810   3217   3045     90   -459    178       O  
ATOM    779  N   LYS A  96      -7.971  -0.367   5.356  1.00 17.84           N  
ANISOU  779  N   LYS A  96      345   3443   2990   -155   -484     85       N  
ATOM    780  CA  LYS A  96      -7.208   0.027   6.527  1.00 17.92           C  
ANISOU  780  CA  LYS A  96      522   3498   2787    208   -552   -232       C  
ATOM    781  CB  LYS A  96      -7.416  -1.031   7.628  1.00 18.48           C  
ANISOU  781  CB  LYS A  96      428   3358   3235     10   -723   -108       C  
ATOM    782  CG  LYS A  96      -8.797  -1.130   8.193  1.00 22.69           C  
ANISOU  782  CG  LYS A  96      362   4013   4243    333   -161    286       C  
ATOM    783  CD  LYS A  96      -8.791  -2.176   9.310  1.00 22.14           C  
ANISOU  783  CD  LYS A  96     1146   4067   3199    103    -70   -131       C  
ATOM    784  CE  LYS A  96     -10.158  -2.382   9.841  1.00 23.42           C  
ANISOU  784  CE  LYS A  96      995   4229   3675    134    -81    130       C  
ATOM    785  NZ  LYS A  96     -10.208  -3.401  10.915  1.00 26.13           N  
ANISOU  785  NZ  LYS A  96     1658   4128   4142    171   -930     96       N  
ATOM    786  C   LYS A  96      -5.696   0.351   6.270  1.00 17.53           C  
ANISOU  786  C   LYS A  96      584   3289   2786     79   -557   -355       C  
ATOM    787  O   LYS A  96      -5.193   1.321   6.726  1.00 18.39           O  
ANISOU  787  O   LYS A  96      275   3612   3098    234    110   -189       O  
ATOM    788  N   LYS A  97      -5.085  -0.419   5.368  1.00 19.01           N  
ANISOU  788  N   LYS A  97      269   3493   3460    -22   -223    -90       N  
ATOM    789  CA  LYS A  97      -3.712  -0.183   4.957  1.00 19.16           C  
ANISOU  789  CA  LYS A  97      285   3570   3424    211   -243    -42       C  
ATOM    790  CB  LYS A  97      -3.187  -1.378   4.107  1.00 18.73           C  
ANISOU  790  CB  LYS A  97      418   3764   2933    112     85    417       C  
ATOM    791  CG  LYS A  97      -1.693  -1.637   4.276  1.00 26.07           C  
ANISOU  791  CG  LYS A  97      432   4776   4694    375    247   -134       C  
ATOM    792  CD  LYS A  97      -1.257  -2.886   3.534  1.00 35.88           C  
ANISOU  792  CD  LYS A  97     4000   4820   4812   -140    162  -1045       C  
ATOM    793  CE  LYS A  97      -1.735  -4.133   4.290  1.00 43.31           C  
ANISOU  793  CE  LYS A  97     6140   4312   6003     98    191   -840       C  
ATOM    794  NZ  LYS A  97      -0.725  -5.230   4.246  1.00 46.17           N  
ANISOU  794  NZ  LYS A  97     3722   6589   7230    767   -552     44       N  
ATOM    795  C   LYS A  97      -3.683   1.131   4.165  1.00 18.09           C  
ANISOU  795  C   LYS A  97      500   3271   3100   -401   -337    105       C  
ATOM    796  O   LYS A  97      -2.844   2.015   4.393  1.00 18.79           O  
ANISOU  796  O   LYS A  97      263   3268   3607   -148    -89    -91       O  
ATOM    797  N   ILE A  98      -4.540   1.280   3.158  1.00 18.08           N  
ANISOU  797  N   ILE A  98      294   3474   3099    315    154   -123       N  
ATOM    798  CA  ILE A  98      -4.549   2.453   2.292  1.00 19.03           C  
ANISOU  798  CA  ILE A  98      488   3467   3274    -25   -497   -301       C  
ATOM    799  CB  ILE A  98      -5.663   2.333   1.235  1.00 18.80           C  
ANISOU  799  CB  ILE A  98      313   3389   3439   -140   -156   -281       C  
ATOM    800  CG1 ILE A  98      -5.406   1.203   0.294  1.00 18.34           C  
ANISOU  800  CG1 ILE A  98      610   3300   3059   -297   -152    266       C  
ATOM    801  CD1 ILE A  98      -6.579   0.699  -0.521  1.00 17.91           C  
ANISOU  801  CD1 ILE A  98      308   3603   2893    314     98   -152       C  
ATOM    802  CG2 ILE A  98      -5.887   3.626   0.530  1.00 19.62           C  
ANISOU  802  CG2 ILE A  98      651   3541   3262   -610   -157    -99       C  
ATOM    803  C   ILE A  98      -4.789   3.776   3.069  1.00 18.22           C  
ANISOU  803  C   ILE A  98      536   2978   3408    328     -9    192       C  
ATOM    804  O   ILE A  98      -3.993   4.750   2.913  1.00 18.60           O  
ANISOU  804  O   ILE A  98      257   3394   3415    106     21    -20       O  
ATOM    805  N   VAL A  99      -5.769   3.779   3.984  1.00 18.61           N  
ANISOU  805  N   VAL A  99      281   3455   3333   -132   -246    100       N  
ATOM    806  CA  VAL A  99      -5.995   5.001   4.758  1.00 18.11           C  
ANISOU  806  CA  VAL A  99      255   3438   3186    -77     21   -159       C  
ATOM    807  CB  VAL A  99      -7.423   4.918   5.396  1.00 17.93           C  
ANISOU  807  CB  VAL A  99      266   3168   3376    -63    174    -43       C  
ATOM    808  CG1 VAL A  99      -7.380   4.109   6.647  1.00 19.55           C  
ANISOU  808  CG1 VAL A  99      396   3038   3993     71   -472    272       C  
ATOM    809  CG2 VAL A  99      -7.907   6.287   5.704  1.00 18.73           C  
ANISOU  809  CG2 VAL A  99      366   3074   3676    251   -301    -45       C  
ATOM    810  C   VAL A  99      -4.897   5.404   5.750  1.00 19.94           C  
ANISOU  810  C   VAL A  99      905   2944   3727   -462   -482    163       C  
ATOM    811  O   VAL A  99      -4.832   6.519   6.160  1.00 20.15           O  
ANISOU  811  O   VAL A  99      346   3646   3663   -116   -546   -104       O  
ATOM    812  N   SER A 100      -4.120   4.398   6.142  1.00 21.19           N  
ANISOU  812  N   SER A 100      350   3564   4135    222   -557    119       N  
ATOM    813  CA  SER A 100      -2.896   4.530   6.985  1.00 18.91           C  
ANISOU  813  CA  SER A 100      384   3564   3236     69     19   -293       C  
ATOM    814  CB  SER A 100      -2.598   3.175   7.635  1.00 22.78           C  
ANISOU  814  CB  SER A 100      298   4304   4053    201   -159   -229       C  
ATOM    815  OG  SER A 100      -3.767   2.802   8.401  1.00 27.43           O  
ANISOU  815  OG  SER A 100      563   5480   4379    135    265   -864       O  
ATOM    816  C   SER A 100      -1.757   5.116   6.273  1.00 20.54           C  
ANISOU  816  C   SER A 100      264   3716   3822    -42   -198    309       C  
ATOM    817  O   SER A 100      -0.692   5.469   6.872  1.00 30.39           O  
ANISOU  817  O   SER A 100      503   6006   5037    253   -848    404       O  
ATOM    818  N   ASP A 101      -1.784   5.176   4.975  1.00 23.50           N  
ANISOU  818  N   ASP A 101      265   4063   4598    208    -30    794       N  
ATOM    819  CA  ASP A 101      -0.507   5.441   4.248  1.00 23.35           C  
ANISOU  819  CA  ASP A 101      273   3834   4763    263     37    -88       C  
ATOM    820  CB  ASP A 101      -0.512   4.780   2.876  1.00 26.84           C  
ANISOU  820  CB  ASP A 101     2011   3688   4499    504   -242     98       C  
ATOM    821  CG  ASP A 101      -1.216   5.602   1.836  1.00 23.92           C  
ANISOU  821  CG  ASP A 101      271   4790   4026   -214    150    534       C  
ATOM    822  OD1 ASP A 101      -1.782   6.708   2.138  1.00 39.60           O  
ANISOU  822  OD1 ASP A 101     2391   6672   5980   2616    -21    -55       O  
ATOM    823  OD2 ASP A 101      -1.252   5.115   0.667  1.00 33.27           O  
ANISOU  823  OD2 ASP A 101      461   5804   6373    808    172  -1503       O  
ATOM    824  C   ASP A 101       0.017   6.904   4.081  1.00 30.13           C  
ANISOU  824  C   ASP A 101      602   4130   6715  -1045   -282  -1305       C  
ATOM    825  O   ASP A 101       1.148   7.118   3.573  1.00 37.06           O  
ANISOU  825  O   ASP A 101      614   6001   7465  -1372   -313    572       O  
ATOM    826  N   GLY A 102      -0.685   7.907   4.584  1.00 32.64           N  
ANISOU  826  N   GLY A 102      980   4263   7157    556    595   -107       N  
ATOM    827  CA  GLY A 102      -0.254   9.302   4.497  1.00 29.28           C  
ANISOU  827  CA  GLY A 102      584   3996   6544    209  -1442  -1167       C  
ATOM    828  C   GLY A 102      -1.346  10.263   4.015  1.00 23.97           C  
ANISOU  828  C   GLY A 102      308   4026   4772   -337   -172     85       C  
ATOM    829  O   GLY A 102      -1.507  11.331   4.621  1.00 32.29           O  
ANISOU  829  O   GLY A 102      654   4787   6824    718     99   -956       O  
ATOM    830  N   ASN A 103      -2.156   9.873   3.027  1.00 25.83           N  
ANISOU  830  N   ASN A 103     1167   3934   4710   -318   -284   -540       N  
ATOM    831  CA  ASN A 103      -3.204  10.822   2.507  1.00 24.17           C  
ANISOU  831  CA  ASN A 103      315   4625   4244   -203    470   -258       C  
ATOM    832  CB  ASN A 103      -3.283  10.837   0.981  1.00 33.46           C  
ANISOU  832  CB  ASN A 103     1327   6844   4539   -673   1331   -883       C  
ATOM    833  CG  ASN A 103      -2.044  11.456   0.381  1.00 37.70           C  
ANISOU  833  CG  ASN A 103      676   7382   6267   -307    337    281       C  
ATOM    834  OD1 ASN A 103      -1.319  10.821  -0.395  1.00 72.97           O  
ANISOU  834  OD1 ASN A 103     3233  10152  14338  -1015   4631  -1135       O  
ATOM    835  ND2 ASN A 103      -1.724  12.683   0.850  1.00 38.85           N  
ANISOU  835  ND2 ASN A 103      734   7968   6058   -104   1260    113       N  
ATOM    836  C   ASN A 103      -4.589  10.602   3.031  1.00 17.41           C  
ANISOU  836  C   ASN A 103      279   3347   2988   -170     90   -289       C  
ATOM    837  O   ASN A 103      -5.585  11.223   2.534  1.00 19.75           O  
ANISOU  837  O   ASN A 103      277   3915   3310   -247   -138   -167       O  
ATOM    838  N   GLY A 104      -4.718   9.725   4.019  1.00 19.64           N  
ANISOU  838  N   GLY A 104      579   3443   3439   -289      9   -126       N  
ATOM    839  CA  GLY A 104      -6.029   9.389   4.571  1.00 18.33           C  
ANISOU  839  CA  GLY A 104      592   3326   3045   -188   -204    -51       C  
ATOM    840  C   GLY A 104      -6.976   8.955   3.513  1.00 16.74           C  
ANISOU  840  C   GLY A 104      273   2944   3143   -224     92   -385       C  
ATOM    841  O   GLY A 104      -6.724   8.206   2.631  1.00 17.56           O  
ANISOU  841  O   GLY A 104      254   3242   3173     65      7   -435       O  
ATOM    842  N   MET A 105      -8.224   9.432   3.640  1.00 17.20           N  
ANISOU  842  N   MET A 105      268   3413   2854     93   -179     85       N  
ATOM    843  CA  MET A 105      -9.311   9.007   2.718  1.00 16.35           C  
ANISOU  843  CA  MET A 105      266   2807   3136   -151    108      4       C  
ATOM    844  CB  MET A 105     -10.717   9.031   3.359  1.00 15.91           C  
ANISOU  844  CB  MET A 105      253   2936   2854     34    -23    -80       C  
ATOM    845  CG  MET A 105     -10.906   7.969   4.434  1.00 15.45           C  
ANISOU  845  CG  MET A 105      338   2765   2764   -245   -380   -129       C  
ATOM    846  SD  MET A 105     -12.680   7.803   4.869  1.00 18.44           S  
ANISOU  846  SD  MET A 105      351   3563   3090    -16   -104    158       S  
ATOM    847  CE  MET A 105     -13.278   6.895   3.412  1.00 18.47           C  
ANISOU  847  CE  MET A 105      580   3206   3229    101   -496    145       C  
ATOM    848  C   MET A 105      -9.300   9.754   1.399  1.00 15.33           C  
ANISOU  848  C   MET A 105      278   2891   2654     11    -57   -197       C  
ATOM    849  O   MET A 105     -10.000   9.396   0.463  1.00 17.97           O  
ANISOU  849  O   MET A 105      279   3585   2963   -208   -173   -268       O  
ATOM    850  N   ASN A 106      -8.350  10.734   1.266  1.00 17.17           N  
ANISOU  850  N   ASN A 106      292   3332   2897   -160    -51    117       N  
ATOM    851  CA  ASN A 106      -8.175  11.399  -0.012  1.00 17.78           C  
ANISOU  851  CA  ASN A 106      531   3330   2894   -250    161    -63       C  
ATOM    852  CB  ASN A 106      -7.152  12.528   0.097  1.00 18.43           C  
ANISOU  852  CB  ASN A 106     1150   3201   2652   -585     12    147       C  
ATOM    853  CG  ASN A 106      -7.663  13.652   0.966  1.00 19.57           C  
ANISOU  853  CG  ASN A 106      410   3597   3425   -539    -52    -48       C  
ATOM    854  OD1 ASN A 106      -8.698  14.295   0.649  1.00 21.53           O  
ANISOU  854  OD1 ASN A 106      981   3923   3277   -252   -277    200       O  
ATOM    855  ND2 ASN A 106      -6.992  13.852   2.143  1.00 20.07           N  
ANISOU  855  ND2 ASN A 106      450   3748   3427   -238    270   -503       N  
ATOM    856  C   ASN A 106      -7.765  10.406  -1.139  1.00 17.75           C  
ANISOU  856  C   ASN A 106      399   3445   2897   -178    486     52       C  
ATOM    857  O   ASN A 106      -7.941  10.715  -2.337  1.00 17.74           O  
ANISOU  857  O   ASN A 106      272   3603   2864   -224     95     71       O  
ATOM    858  N   ALA A 107      -7.260   9.246  -0.724  1.00 17.72           N  
ANISOU  858  N   ALA A 107      535   3496   2700   -369    -94     65       N  
ATOM    859  CA  ALA A 107      -6.939   8.149  -1.654  1.00 19.51           C  
ANISOU  859  CA  ALA A 107      284   3484   3643    -44   -183   -277       C  
ATOM    860  CB  ALA A 107      -6.450   6.915  -0.886  1.00 20.28           C  
ANISOU  860  CB  ALA A 107      610   3562   3531    403     35   -436       C  
ATOM    861  C   ALA A 107      -8.150   7.761  -2.537  1.00 17.43           C  
ANISOU  861  C   ALA A 107      409   3348   2866    494   -234   -189       C  
ATOM    862  O   ALA A 107      -7.960   7.297  -3.709  1.00 20.42           O  
ANISOU  862  O   ALA A 107      325   4043   3388    242   -289   -550       O  
ATOM    863  N   TRP A 108      -9.349   7.993  -2.007  1.00 16.34           N  
ANISOU  863  N   TRP A 108      259   3196   2753    -18   -126     21       N  
ATOM    864  CA  TRP A 108     -10.631   7.665  -2.739  1.00 16.94           C  
ANISOU  864  CA  TRP A 108      279   3462   2694    284    -61   -268       C  
ATOM    865  CB  TRP A 108     -11.686   7.024  -1.806  1.00 15.51           C  
ANISOU  865  CB  TRP A 108      281   2947   2664    -20    224   -317       C  
ATOM    866  CG  TRP A 108     -11.413   5.646  -1.424  1.00 14.75           C  
ANISOU  866  CG  TRP A 108      255   2862   2487    -74     20    -62       C  
ATOM    867  CD1 TRP A 108     -11.731   4.544  -2.142  1.00 14.73           C  
ANISOU  867  CD1 TRP A 108      300   2764   2530    342    -31    -46       C  
ATOM    868  NE1 TRP A 108     -11.329   3.406  -1.505  1.00 17.19           N  
ANISOU  868  NE1 TRP A 108      557   2795   3178   -132   -357   -263       N  
ATOM    869  CE2 TRP A 108     -10.625   3.776  -0.380  1.00 14.47           C  
ANISOU  869  CE2 TRP A 108      292   2655   2549   -276   -107   -233       C  
ATOM    870  CD2 TRP A 108     -10.655   5.183  -0.298  1.00 15.32           C  
ANISOU  870  CD2 TRP A 108      277   2958   2583    228   -114   -127       C  
ATOM    871  CE3 TRP A 108     -10.093   5.812   0.790  1.00 15.02           C  
ANISOU  871  CE3 TRP A 108      372   2648   2687    -73    181   -112       C  
ATOM    872  CZ3 TRP A 108      -9.414   4.984   1.750  1.00 16.86           C  
ANISOU  872  CZ3 TRP A 108      293   3192   2920   -216   -236   -227       C  
ATOM    873  CH2 TRP A 108      -9.418   3.615   1.653  1.00 15.16           C  
ANISOU  873  CH2 TRP A 108      258   3071   2432     73     79    -16       C  
ATOM    874  CZ2 TRP A 108     -10.011   2.986   0.595  1.00 15.72           C  
ANISOU  874  CZ2 TRP A 108      888   2339   2745   -163     20    -88       C  
ATOM    875  C   TRP A 108     -11.110   8.993  -3.294  1.00 20.68           C  
ANISOU  875  C   TRP A 108     1527   3675   2654    534   -282    349       C  
ATOM    876  O   TRP A 108     -11.632   9.831  -2.557  1.00 20.07           O  
ANISOU  876  O   TRP A 108     1002   3798   2826    395   -142    -38       O  
ATOM    877  N   VAL A 109     -10.779   9.236  -4.541  1.00 19.32           N  
ANISOU  877  N   VAL A 109      863   3614   2862    792   -202    117       N  
ATOM    878  CA  VAL A 109     -11.120  10.503  -5.142  1.00 22.96           C  
ANISOU  878  CA  VAL A 109     1735   3743   3242    757    286    -62       C  
ATOM    879  CB  VAL A 109     -10.507  10.599  -6.598  1.00 22.41           C  
ANISOU  879  CB  VAL A 109      642   4255   3617    420    396    266       C  
ATOM    880  CG1 VAL A 109     -11.155  11.769  -7.318  1.00 27.51           C  
ANISOU  880  CG1 VAL A 109     3071   3801   3580    767     72    132       C  
ATOM    881  CG2 VAL A 109      -8.983  10.648  -6.587  1.00 24.58           C  
ANISOU  881  CG2 VAL A 109      695   4491   4151    914   1005    141       C  
ATOM    882  C   VAL A 109     -12.655  10.785  -4.985  1.00 20.65           C  
ANISOU  882  C   VAL A 109     1669   3556   2622    734    577     29       C  
ATOM    883  O   VAL A 109     -13.065  11.913  -4.712  1.00 20.74           O  
ANISOU  883  O   VAL A 109      842   3996   3042   1084    551    292       O  
ATOM    884  N   ALA A 110     -13.465   9.738  -5.042  1.00 19.48           N  
ANISOU  884  N   ALA A 110      696   3514   3191    681     -9   -252       N  
ATOM    885  CA  ALA A 110     -14.998   9.992  -4.845  1.00 18.87           C  
ANISOU  885  CA  ALA A 110      656   3549   2965    339   -268   -234       C  
ATOM    886  CB  ALA A 110     -15.857   8.798  -5.147  1.00 20.05           C  
ANISOU  886  CB  ALA A 110     1167   3477   2974    534   -238     28       C  
ATOM    887  C   ALA A 110     -15.307  10.464  -3.434  1.00 20.10           C  
ANISOU  887  C   ALA A 110      898   3717   3022    918    113     89       C  
ATOM    888  O   ALA A 110     -16.160  11.276  -3.230  1.00 19.23           O  
ANISOU  888  O   ALA A 110      508   3429   3368    455   -221   -198       O  
ATOM    889  N   TRP A 111     -14.676   9.912  -2.426  1.00 19.11           N  
ANISOU  889  N   TRP A 111      407   3746   3107    373   -281   -206       N  
ATOM    890  CA  TRP A 111     -14.705  10.483  -1.066  1.00 19.07           C  
ANISOU  890  CA  TRP A 111      384   3391   3469    511   -252   -411       C  
ATOM    891  CB  TRP A 111     -13.878   9.651  -0.047  1.00 19.95           C  
ANISOU  891  CB  TRP A 111     1634   2919   3025    660     15    -99       C  
ATOM    892  CG  TRP A 111     -13.966  10.264   1.288  1.00 15.92           C  
ANISOU  892  CG  TRP A 111      409   3301   2337    402   -340     60       C  
ATOM    893  CD1 TRP A 111     -14.927  10.018   2.298  1.00 16.81           C  
ANISOU  893  CD1 TRP A 111      391   3301   2694    207     73     -2       C  
ATOM    894  NE1 TRP A 111     -14.743  10.803   3.375  1.00 16.64           N  
ANISOU  894  NE1 TRP A 111      276   3317   2727    241     96    -99       N  
ATOM    895  CE2 TRP A 111     -13.588  11.536   3.174  1.00 16.37           C  
ANISOU  895  CE2 TRP A 111      259   3261   2701    -15   -119   -106       C  
ATOM    896  CD2 TRP A 111     -13.080  11.242   1.874  1.00 17.07           C  
ANISOU  896  CD2 TRP A 111      260   3569   2655    109    -84    120       C  
ATOM    897  CE3 TRP A 111     -11.882  11.872   1.470  1.00 15.37           C  
ANISOU  897  CE3 TRP A 111      381   3003   2454    246    109     16       C  
ATOM    898  CZ3 TRP A 111     -11.404  12.786   2.251  1.00 17.42           C  
ANISOU  898  CZ3 TRP A 111      275   3219   3123    238     91     23       C  
ATOM    899  CH2 TRP A 111     -11.864  13.066   3.526  1.00 17.83           C  
ANISOU  899  CH2 TRP A 111      622   3282   2871   -105   -233     14       C  
ATOM    900  CZ2 TRP A 111     -13.026  12.496   3.996  1.00 15.87           C  
ANISOU  900  CZ2 TRP A 111      291   3142   2596    102   -252    -32       C  
ATOM    901  C   TRP A 111     -14.352  11.967  -1.050  1.00 19.54           C  
ANISOU  901  C   TRP A 111      595   3387   3442     98    172   -190       C  
ATOM    902  O   TRP A 111     -15.021  12.785  -0.466  1.00 18.84           O  
ANISOU  902  O   TRP A 111      290   3324   3542    204   -160   -276       O  
ATOM    903  N   ARG A 112     -13.184  12.336  -1.589  1.00 18.28           N  
ANISOU  903  N   ARG A 112      366   3334   3243    560   -129    288       N  
ATOM    904  CA  ARG A 112     -12.771  13.693  -1.564  1.00 17.82           C  
ANISOU  904  CA  ARG A 112      307   3388   3075    -23   -390    148       C  
ATOM    905  CB  ARG A 112     -11.387  13.859  -2.262  1.00 21.57           C  
ANISOU  905  CB  ARG A 112      662   3982   3549   -393    -52    245       C  
ATOM    906  CG  ARG A 112     -10.847  15.266  -2.233  1.00 21.03           C  
ANISOU  906  CG  ARG A 112      735   4247   3009   -292      6     79       C  
ATOM    907  CD  ARG A 112      -9.417  15.378  -2.710  1.00 27.15           C  
ANISOU  907  CD  ARG A 112      893   5234   4185    291    719    992       C  
ATOM    908  NE  ARG A 112      -9.152  14.700  -4.002  1.00 32.17           N  
ANISOU  908  NE  ARG A 112      949   6446   4828    401    903    -63       N  
ATOM    909  CZ  ARG A 112      -9.535  15.133  -5.216  1.00 48.84           C  
ANISOU  909  CZ  ARG A 112     4043   8617   5894   -475   -968    629       C  
ATOM    910  NH1 ARG A 112     -10.263  16.266  -5.366  1.00 37.89           N  
ANISOU  910  NH1 ARG A 112     2272   6532   5591  -2627    295   -150       N  
ATOM    911  NH2 ARG A 112      -9.205  14.408  -6.312  1.00 49.73           N  
ANISOU  911  NH2 ARG A 112     2142  10789   5964   2097  -1378    682       N  
ATOM    912  C   ARG A 112     -13.840  14.594  -2.278  1.00 16.20           C  
ANISOU  912  C   ARG A 112      664   2821   2668    413   -207     80       C  
ATOM    913  O   ARG A 112     -14.109  15.634  -1.869  1.00 18.37           O  
ANISOU  913  O   ARG A 112      292   3186   3502    332     86     50       O  
ATOM    914  N   ASN A 113     -14.258  14.179  -3.427  1.00 16.74           N  
ANISOU  914  N   ASN A 113      258   3200   2903     19   -108    322       N  
ATOM    915  CA  ASN A 113     -15.221  14.993  -4.203  1.00 16.23           C  
ANISOU  915  CA  ASN A 113      286   2674   3205    278    -42     79       C  
ATOM    916  CB  ASN A 113     -15.118  14.544  -5.633  1.00 18.36           C  
ANISOU  916  CB  ASN A 113      454   3270   3250    346   -673    176       C  
ATOM    917  CG  ASN A 113     -13.800  14.928  -6.275  1.00 19.51           C  
ANISOU  917  CG  ASN A 113      579   3460   3371     46   -554   -209       C  
ATOM    918  OD1 ASN A 113     -13.187  15.882  -5.865  1.00 23.23           O  
ANISOU  918  OD1 ASN A 113      844   4030   3950    194     89   -281       O  
ATOM    919  ND2 ASN A 113     -13.393  14.190  -7.304  1.00 19.87           N  
ANISOU  919  ND2 ASN A 113      271   3817   3458    218   -109    -77       N  
ATOM    920  C   ASN A 113     -16.699  15.059  -3.750  1.00 16.10           C  
ANISOU  920  C   ASN A 113      274   3021   2823    160   -160    249       C  
ATOM    921  O   ASN A 113     -17.362  16.029  -4.055  1.00 20.38           O  
ANISOU  921  O   ASN A 113      462   3614   3666    637    173    817       O  
ATOM    922  N   ARG A 114     -17.090  14.041  -3.014  1.00 19.78           N  
ANISOU  922  N   ARG A 114      392   3555   3567    669     46    372       N  
ATOM    923  CA  ARG A 114     -18.477  13.902  -2.741  1.00 19.37           C  
ANISOU  923  CA  ARG A 114      524   3954   2882    886    -18    395       C  
ATOM    924  CB  ARG A 114     -19.041  12.786  -3.625  1.00 22.31           C  
ANISOU  924  CB  ARG A 114     1407   3827   3240    161   -596    338       C  
ATOM    925  CG  ARG A 114     -18.771  12.988  -5.093  1.00 24.43           C  
ANISOU  925  CG  ARG A 114     1615   4084   3580   -259   -180    200       C  
ATOM    926  CD  ARG A 114     -19.227  11.863  -5.949  1.00 20.05           C  
ANISOU  926  CD  ARG A 114      298   4034   3284     21   -167    399       C  
ATOM    927  NE  ARG A 114     -20.704  11.867  -6.016  1.00 20.45           N  
ANISOU  927  NE  ARG A 114      283   4223   3262     21   -197    260       N  
ATOM    928  CZ  ARG A 114     -21.394  11.022  -6.737  1.00 18.68           C  
ANISOU  928  CZ  ARG A 114      311   3705   3079   -220   -220    190       C  
ATOM    929  NH1 ARG A 114     -20.764  10.096  -7.480  1.00 21.39           N  
ANISOU  929  NH1 ARG A 114     1094   3581   3450   -281   -346    -45       N  
ATOM    930  NH2 ARG A 114     -22.776  11.150  -6.782  1.00 21.97           N  
ANISOU  930  NH2 ARG A 114      377   3898   4070   -291   -504     77       N  
ATOM    931  C   ARG A 114     -18.830  13.657  -1.278  1.00 17.57           C  
ANISOU  931  C   ARG A 114      419   3600   2657    439    234    325       C  
ATOM    932  O   ARG A 114     -20.025  13.791  -0.904  1.00 20.76           O  
ANISOU  932  O   ARG A 114      474   4168   3245    708    243    -25       O  
ATOM    933  N   CYS A 115     -17.879  13.292  -0.462  1.00 17.20           N  
ANISOU  933  N   CYS A 115      430   2987   3117    383   -505      6       N  
ATOM    934  CA  CYS A 115     -18.136  13.024   0.907  1.00 16.83           C  
ANISOU  934  CA  CYS A 115      677   2952   2763    -48   -357     50       C  
ATOM    935  CB  CYS A 115     -17.771  11.564   1.271  1.00 20.24           C  
ANISOU  935  CB  CYS A 115     1084   3523   3082     36   -462    543       C  
ATOM    936  SG  CYS A 115     -18.613  10.330   0.259  1.00 18.67           S  
ANISOU  936  SG  CYS A 115      273   3527   3292    130     76    -65       S  
ATOM    937  C   CYS A 115     -17.510  13.996   1.818  1.00 17.48           C  
ANISOU  937  C   CYS A 115      310   3256   3073    267    281   -253       C  
ATOM    938  O   CYS A 115     -18.003  14.461   2.796  1.00 18.96           O  
ANISOU  938  O   CYS A 115      285   3528   3390    325    -28   -230       O  
ATOM    939  N   LYS A 116     -16.223  14.308   1.511  1.00 18.11           N  
ANISOU  939  N   LYS A 116      287   3271   3321    114     82   -352       N  
ATOM    940  CA  LYS A 116     -15.399  15.195   2.321  1.00 17.81           C  
ANISOU  940  CA  LYS A 116      524   3095   3146   -416    -18      2       C  
ATOM    941  CB  LYS A 116     -14.052  15.434   1.665  1.00 16.78           C  
ANISOU  941  CB  LYS A 116      295   3172   2909   -104   -328    287       C  
ATOM    942  CG  LYS A 116     -13.096  16.302   2.383  1.00 18.23           C  
ANISOU  942  CG  LYS A 116      797   3372   2755    -13   -405      6       C  
ATOM    943  CD  LYS A 116     -11.748  16.491   1.653  1.00 18.69           C  
ANISOU  943  CD  LYS A 116      590   3061   3448    -97   -191     -7       C  
ATOM    944  CE  LYS A 116     -10.626  17.079   2.523  1.00 17.20           C  
ANISOU  944  CE  LYS A 116      266   3329   2940    194    -52    -11       C  
ATOM    945  NZ  LYS A 116      -9.322  17.100   1.871  1.00 19.95           N  
ANISOU  945  NZ  LYS A 116      347   3599   3631     80    240    148       N  
ATOM    946  C   LYS A 116     -16.077  16.527   2.608  1.00 19.34           C  
ANISOU  946  C   LYS A 116      507   3415   3423   -405   -274   -177       C  
ATOM    947  O   LYS A 116     -16.482  17.192   1.702  1.00 21.73           O  
ANISOU  947  O   LYS A 116      901   3736   3618    -53   -236   -271       O  
ATOM    948  N   GLY A 117     -16.119  16.906   3.873  1.00 20.40           N  
ANISOU  948  N   GLY A 117      311   3790   3647    131   -225   -266       N  
ATOM    949  CA  GLY A 117     -16.724  18.134   4.392  1.00 23.79           C  
ANISOU  949  CA  GLY A 117      357   4381   4299    263    211    141       C  
ATOM    950  C   GLY A 117     -18.242  18.156   4.345  1.00 23.84           C  
ANISOU  950  C   GLY A 117      358   3900   4799    410     -6   -728       C  
ATOM    951  O   GLY A 117     -18.868  19.177   4.652  1.00 33.85           O  
ANISOU  951  O   GLY A 117     2028   4619   6213    334   -163  -1516       O  
ATOM    952  N   THR A 118     -18.845  17.045   3.965  1.00 22.59           N  
ANISOU  952  N   THR A 118      471   4218   3893    378    -21   -739       N  
ATOM    953  CA  THR A 118     -20.325  16.988   3.973  1.00 20.87           C  
ANISOU  953  CA  THR A 118      635   3264   4029    530    963   -412       C  
ATOM    954  CB  THR A 118     -20.863  16.171   2.809  1.00 24.99           C  
ANISOU  954  CB  THR A 118     1345   3960   4187    347    787   -580       C  
ATOM    955  OG1 THR A 118     -20.705  14.788   3.080  1.00 22.93           O  
ANISOU  955  OG1 THR A 118      474   3843   4393    659   -475   -727       O  
ATOM    956  CG2 THR A 118     -20.375  16.567   1.457  1.00 28.30           C  
ANISOU  956  CG2 THR A 118     2272   4176   4304    942    460    273       C  
ATOM    957  C   THR A 118     -20.835  16.338   5.257  1.00 21.27           C  
ANISOU  957  C   THR A 118      323   3920   3837     46     82    108       C  
ATOM    958  O   THR A 118     -20.165  15.868   6.074  1.00 25.56           O  
ANISOU  958  O   THR A 118     1378   4137   4197    527   -318   -364       O  
ATOM    959  N   ASP A 119     -22.168  16.329   5.407  1.00 25.03           N  
ANISOU  959  N   ASP A 119      602   3802   5106    761    936    -60       N  
ATOM    960  CA  ASP A 119     -22.875  15.677   6.546  1.00 26.90           C  
ANISOU  960  CA  ASP A 119     1579   4331   4307   1245    282   -183       C  
ATOM    961  CB  ASP A 119     -24.297  16.221   6.798  1.00 32.79           C  
ANISOU  961  CB  ASP A 119     1991   4549   5916   1689    543   -406       C  
ATOM    962  CG  ASP A 119     -24.952  15.647   8.083  1.00 29.87           C  
ANISOU  962  CG  ASP A 119      732   4381   6236   -702    968  -1190       C  
ATOM    963  OD1 ASP A 119     -24.641  14.573   8.631  1.00 47.88           O  
ANISOU  963  OD1 ASP A 119     3503   7795   6893   2918   2549    902       O  
ATOM    964  OD2 ASP A 119     -25.810  16.369   8.582  1.00 61.27           O  
ANISOU  964  OD2 ASP A 119     3979   8614  10684   3256   2789  -1023       O  
ATOM    965  C   ASP A 119     -22.911  14.185   6.391  1.00 28.04           C  
ANISOU  965  C   ASP A 119      355   4441   5855    -20   -629    879       C  
ATOM    966  O   ASP A 119     -23.723  13.563   5.987  1.00 31.70           O  
ANISOU  966  O   ASP A 119      417   5227   6400    627    555  -1181       O  
ATOM    967  N   VAL A 120     -21.792  13.619   6.693  1.00 27.60           N  
ANISOU  967  N   VAL A 120      538   4666   5281    890   -297  -1255       N  
ATOM    968  CA  VAL A 120     -21.486  12.168   6.431  1.00 24.16           C  
ANISOU  968  CA  VAL A 120      672   4323   4184    294   -466   -945       C  
ATOM    969  CB  VAL A 120     -19.981  11.765   6.386  1.00 19.44           C  
ANISOU  969  CB  VAL A 120      613   3323   3449    368   -111     48       C  
ATOM    970  CG1 VAL A 120     -19.380  12.344   5.105  1.00 22.42           C  
ANISOU  970  CG1 VAL A 120     1360   3607   3549    114   -333    331       C  
ATOM    971  CG2 VAL A 120     -19.294  12.200   7.673  1.00 28.33           C  
ANISOU  971  CG2 VAL A 120     1231   4550   4981   -504  -1661    -46       C  
ATOM    972  C   VAL A 120     -22.459  11.349   7.402  1.00 25.15           C  
ANISOU  972  C   VAL A 120      308   4368   4880    343     76  -1286       C  
ATOM    973  O   VAL A 120     -22.879  10.199   7.091  1.00 26.98           O  
ANISOU  973  O   VAL A 120      349   4711   5191     19    366  -1225       O  
ATOM    974  N   GLN A 121     -22.751  11.928   8.582  1.00 26.34           N  
ANISOU  974  N   GLN A 121     1724   4683   3599   -754   -262   -595       N  
ATOM    975  CA  GLN A 121     -23.592  11.357   9.629  1.00 25.31           C  
ANISOU  975  CA  GLN A 121     1008   4582   4024    684   -336    145       C  
ATOM    976  CB  GLN A 121     -23.918  12.388  10.711  1.00 35.70           C  
ANISOU  976  CB  GLN A 121     4585   5345   3634   -231   -258   -408       C  
ATOM    977  CG  GLN A 121     -24.641  11.800  11.914  1.00 43.96           C  
ANISOU  977  CG  GLN A 121     5393   6530   4780   -112    287    -66       C  
ATOM    978  CD  GLN A 121     -23.705  11.008  12.828  1.00 49.93           C  
ANISOU  978  CD  GLN A 121     4465   6345   8161    -88   -683    -15       C  
ATOM    979  OE1 GLN A 121     -22.475  11.104  12.708  1.00 65.95           O  
ANISOU  979  OE1 GLN A 121     4891   9680  10486    276   3533    917       O  
ATOM    980  NE2 GLN A 121     -24.281  10.232  13.753  1.00 61.94           N  
ANISOU  980  NE2 GLN A 121     6863   9446   7225    570   1576    222       N  
ATOM    981  C   GLN A 121     -24.895  10.865   9.038  1.00 22.86           C  
ANISOU  981  C   GLN A 121      995   4308   3382   -138    418    134       C  
ATOM    982  O   GLN A 121     -25.444   9.861   9.447  1.00 26.36           O  
ANISOU  982  O   GLN A 121     1694   4407   3913    225    934   -354       O  
ATOM    983  N   ALA A 122     -25.365  11.585   8.027  1.00 22.65           N  
ANISOU  983  N   ALA A 122      991   4248   3366    241     36   -392       N  
ATOM    984  CA  ALA A 122     -26.566  11.251   7.335  1.00 25.51           C  
ANISOU  984  CA  ALA A 122      905   4261   4527   -187   -228   -214       C  
ATOM    985  CB  ALA A 122     -26.799  12.241   6.217  1.00 26.96           C  
ANISOU  985  CB  ALA A 122      722   4537   4985    974    390      2       C  
ATOM    986  C   ALA A 122     -26.567   9.826   6.799  1.00 22.09           C  
ANISOU  986  C   ALA A 122      391   4115   3884    555   -129    173       C  
ATOM    987  O   ALA A 122     -27.667   9.230   6.743  1.00 26.36           O  
ANISOU  987  O   ALA A 122      542   4730   4742    -97    430   -596       O  
ATOM    988  N   TRP A 123     -25.414   9.282   6.403  1.00 23.93           N  
ANISOU  988  N   TRP A 123      596   4720   3776    798    -43   -361       N  
ATOM    989  CA  TRP A 123     -25.395   7.972   5.807  1.00 20.04           C  
ANISOU  989  CA  TRP A 123      341   3962   3311     94    363    339       C  
ATOM    990  CB  TRP A 123     -24.007   7.712   5.120  1.00 19.26           C  
ANISOU  990  CB  TRP A 123      263   3875   3178    -18    171   -203       C  
ATOM    991  CG  TRP A 123     -23.880   8.521   3.905  1.00 22.64           C  
ANISOU  991  CG  TRP A 123      598   4299   3702    189    822     29       C  
ATOM    992  CD1 TRP A 123     -23.290   9.750   3.765  1.00 23.53           C  
ANISOU  992  CD1 TRP A 123      395   4529   4013    397    361   -723       C  
ATOM    993  NE1 TRP A 123     -23.485  10.210   2.500  1.00 23.89           N  
ANISOU  993  NE1 TRP A 123      681   3806   4589    659    795    175       N  
ATOM    994  CE2 TRP A 123     -24.262   9.315   1.817  1.00 23.27           C  
ANISOU  994  CE2 TRP A 123     1074   4151   3616     87    680   -409       C  
ATOM    995  CD2 TRP A 123     -24.526   8.246   2.677  1.00 21.39           C  
ANISOU  995  CD2 TRP A 123      508   3919   3697    446    566    -41       C  
ATOM    996  CE3 TRP A 123     -25.389   7.195   2.250  1.00 24.22           C  
ANISOU  996  CE3 TRP A 123     2016   3565   3618    280   -210    -90       C  
ATOM    997  CZ3 TRP A 123     -25.864   7.213   0.965  1.00 25.26           C  
ANISOU  997  CZ3 TRP A 123     1851   4490   3254    528    254   -884       C  
ATOM    998  CH2 TRP A 123     -25.577   8.308   0.104  1.00 26.60           C  
ANISOU  998  CH2 TRP A 123     1706   4291   4109   1621   -212   -251       C  
ATOM    999  CZ2 TRP A 123     -24.755   9.353   0.506  1.00 27.67           C  
ANISOU  999  CZ2 TRP A 123     2028   4661   3822    674    547    201       C  
ATOM   1000  C   TRP A 123     -25.690   6.853   6.811  1.00 23.07           C  
ANISOU 1000  C   TRP A 123     1411   3901   3452    -48    597   -116       C  
ATOM   1001  O   TRP A 123     -25.927   5.723   6.398  1.00 23.93           O  
ANISOU 1001  O   TRP A 123      273   4752   4068   -141    252   -340       O  
ATOM   1002  N   ILE A 124     -25.546   7.152   8.108  1.00 21.76           N  
ANISOU 1002  N   ILE A 124      429   4303   3534    251    592   -369       N  
ATOM   1003  CA  ILE A 124     -25.790   6.175   9.137  1.00 23.15           C  
ANISOU 1003  CA  ILE A 124     1129   4077   3589     24     80   -288       C  
ATOM   1004  CB  ILE A 124     -24.554   5.939  10.051  1.00 25.42           C  
ANISOU 1004  CB  ILE A 124      950   4655   4051    550    276    188       C  
ATOM   1005  CG1 ILE A 124     -24.212   7.155  10.930  1.00 30.74           C  
ANISOU 1005  CG1 ILE A 124      618   5833   5229   -522   -225    -58       C  
ATOM   1006  CD1 ILE A 124     -23.107   6.895  11.938  1.00 32.14           C  
ANISOU 1006  CD1 ILE A 124     2692   5031   4486   -305   -514    100       C  
ATOM   1007  CG2 ILE A 124     -23.379   5.506   9.214  1.00 22.34           C  
ANISOU 1007  CG2 ILE A 124     1228   3727   3530   -121    224   -287       C  
ATOM   1008  C   ILE A 124     -26.940   6.523  10.033  1.00 25.62           C  
ANISOU 1008  C   ILE A 124      647   5166   3919   -976    133   -402       C  
ATOM   1009  O   ILE A 124     -27.177   5.822  10.994  1.00 27.20           O  
ANISOU 1009  O   ILE A 124      718   5896   3719    -83    861   -155       O  
ATOM   1010  N   ARG A 125     -27.648   7.578   9.678  0.54 26.11           N  
ANISOU 1010  N   ARG A 125     1474   4935   3510    107   1058   -322       N  
ATOM   1011  CA  ARG A 125     -28.816   8.015  10.446  0.36 21.60           C  
ANISOU 1011  CA  ARG A 125      534   4440   3231     95     25   -782       C  
ATOM   1012  CB  ARG A 125     -29.230   9.462  10.002  1.00 33.29           C  
ANISOU 1012  CB  ARG A 125     2511   5616   4521   1442    826   -176       C  
ATOM   1013  CG  ARG A 125     -30.391  10.245  10.692  1.00 26.72           C  
ANISOU 1013  CG  ARG A 125      842   5462   3849    382    424   -498       C  
ATOM   1014  CD  ARG A 125     -31.101  11.172   9.714  1.00 36.52           C  
ANISOU 1014  CD  ARG A 125     5071   4744   4059    -51   1089    277       C  
ATOM   1015  NE  ARG A 125     -30.410  12.460   9.492  1.00 39.02           N  
ANISOU 1015  NE  ARG A 125     2653   6243   5928   -538   1755   -936       N  
ATOM   1016  CZ  ARG A 125     -30.186  13.048   8.303  1.00 35.96           C  
ANISOU 1016  CZ  ARG A 125     1041   6104   6517    583    -37    419       C  
ATOM   1017  NH1 ARG A 125     -30.494  12.461   7.135  1.00 49.90           N  
ANISOU 1017  NH1 ARG A 125     5486   7023   6450   -623   2291   -737       N  
ATOM   1018  NH2 ARG A 125     -29.538  14.207   8.279  1.00 48.60           N  
ANISOU 1018  NH2 ARG A 125     6472   5567   6427    434   2906   -191       N  
ATOM   1019  C   ARG A 125     -29.895   6.925  10.291  1.00 22.97           C  
ANISOU 1019  C   ARG A 125      626   4230   3869     90   1131   -573       C  
ATOM   1020  O   ARG A 125     -30.148   6.426   9.279  0.58 25.92           O  
ANISOU 1020  O   ARG A 125      604   5499   3745    643    826   -400       O  
ATOM   1021  N   GLY A 126     -30.511   6.571  11.397  1.00 35.99           N  
ANISOU 1021  N   GLY A 126     3357   6012   4305    819   1643     47       N  
ATOM   1022  CA  GLY A 126     -31.610   5.613  11.350  1.00 47.15           C  
ANISOU 1022  CA  GLY A 126     3228   7103   7582    390   -134   -184       C  
ATOM   1023  C   GLY A 126     -31.206   4.172  11.525  1.00 41.05           C  
ANISOU 1023  C   GLY A 126     1084   7099   7412   -131  -1084   -345       C  
ATOM   1024  O   GLY A 126     -32.070   3.336  11.761  1.00 46.81           O  
ANISOU 1024  O   GLY A 126     2429   6806   8549    340   1291   -774       O  
ATOM   1025  N   CYS A 127     -29.880   3.881  11.485  1.00 33.59           N  
ANISOU 1025  N   CYS A 127     1640   6181   4940    828    703    562       N  
ATOM   1026  CA  CYS A 127     -29.449   2.517  11.539  1.00 33.82           C  
ANISOU 1026  CA  CYS A 127     1896   6331   4621    420   1426    -76       C  
ATOM   1027  CB  CYS A 127     -28.165   2.336  10.703  1.00 26.92           C  
ANISOU 1027  CB  CYS A 127      490   4732   5005    201    494   -291       C  
ATOM   1028  SG  CYS A 127     -28.064   3.036   9.005  1.00 29.03           S  
ANISOU 1028  SG  CYS A 127      783   5539   4707   -189    956   -940       S  
ATOM   1029  C   CYS A 127     -29.108   2.018  12.947  1.00 32.19           C  
ANISOU 1029  C   CYS A 127     1801   6383   4044    145   1277   -458       C  
ATOM   1030  O   CYS A 127     -28.392   2.707  13.722  1.00 33.30           O  
ANISOU 1030  O   CYS A 127     1887   6407   4357    261    909   -114       O  
ATOM   1031  N   ARG A 128     -29.517   0.779  13.213  1.00 32.24           N  
ANISOU 1031  N   ARG A 128     1561   6223   4463    359    845   -228       N  
ATOM   1032  CA  ARG A 128     -29.192   0.100  14.442  1.00 25.84           C  
ANISOU 1032  CA  ARG A 128      379   4698   4739    550   -538  -1006       C  
ATOM   1033  CB  ARG A 128     -30.009  -1.156  14.696  1.00 34.87           C  
ANISOU 1033  CB  ARG A 128     3662   4175   5409     38    432  -1126       C  
ATOM   1034  CG  ARG A 128     -29.552  -1.885  15.961  1.00 40.40           C  
ANISOU 1034  CG  ARG A 128     3759   5697   5894  -1510    782   -233       C  
ATOM   1035  CD  ARG A 128     -30.200  -3.257  16.094  1.00 36.94           C  
ANISOU 1035  CD  ARG A 128     2765   4911   6357    169    748   -690       C  
ATOM   1036  NE  ARG A 128     -31.563  -3.106  16.508  1.00 41.08           N  
ANISOU 1036  NE  ARG A 128     1064   6906   7635   1170  -1522   -370       N  
ATOM   1037  CZ  ARG A 128     -32.546  -3.938  16.171  1.00 41.04           C  
ANISOU 1037  CZ  ARG A 128      507   6341   8744    112   1069   1721       C  
ATOM   1038  NH1 ARG A 128     -32.404  -5.017  15.395  1.00 40.31           N  
ANISOU 1038  NH1 ARG A 128     2052   7139   6124    500   -361   1268       N  
ATOM   1039  NH2 ARG A 128     -33.761  -3.633  16.603  1.00 41.90           N  
ANISOU 1039  NH2 ARG A 128      669   7663   7587   -524   1336    410       N  
ATOM   1040  C   ARG A 128     -27.721  -0.295  14.170  1.00 33.20           C  
ANISOU 1040  C   ARG A 128      795   6078   5741   1351   -285   -709       C  
ATOM   1041  O   ARG A 128     -27.409  -0.739  13.033  1.00 54.42           O  
ANISOU 1041  O   ARG A 128     2924   7432  10320  -1388   2838  -4014       O  
ATOM   1042  N   LEU A 129     -26.742  -0.291  15.142  1.00 35.02           N  
ANISOU 1042  N   LEU A 129      564   7724   5017   1496    310    362       N  
ATOM   1043  CA  LEU A 129     -25.270  -0.365  14.954  1.00 32.19           C  
ANISOU 1043  CA  LEU A 129      277   5934   6017   -226    218    382       C  
ATOM   1044  CB  LEU A 129     -24.748   0.992  14.433  1.00 32.08           C  
ANISOU 1044  CB  LEU A 129     1742   5422   5025    741   1125    118       C  
ATOM   1045  CG  LEU A 129     -25.054   1.415  13.008  1.00 33.96           C  
ANISOU 1045  CG  LEU A 129     3126   5001   4775     42   1389    136       C  
ATOM   1046  CD1 LEU A 129     -24.295   2.658  12.668  1.00 34.44           C  
ANISOU 1046  CD1 LEU A 129     2779   4784   5520    602   1933   1254       C  
ATOM   1047  CD2 LEU A 129     -24.682   0.331  12.006  1.00 38.83           C  
ANISOU 1047  CD2 LEU A 129     4258   5236   5259    734   1676    324       C  
ATOM   1048  C   LEU A 129     -24.681  -0.580  16.348  1.00 39.53           C  
ANISOU 1048  C   LEU A 129     3025   5115   6877    468   1455    662       C  
ATOM   1049  O   LEU A 129     -25.252  -0.524  17.420  1.00 54.74           O  
ANISOU 1049  O   LEU A 129     1809  11401   7585  -1645    -38  -1019       O  
ATOM   1050  OXT LEU A 129     -23.495  -0.789  16.523  1.00 46.32           O  
ANISOU 1050  OXT LEU A 129     4243   5522   7832   -454   3626     92       O  
HETATM 1051 RE    RE D   4     -17.566  30.707   4.162  0.35 32.30          RE  
ANISOU 1051 RE    RE D   4     1389   5246   5636    787   -995    565      RE  
HETATM 1052 RE    RE D   7     -24.778  -0.014  19.841  0.31 38.32          RE  
ANISOU 1052 RE    RE D   7     5218   5691   3650   2022    463    -69      RE  
HETATM 1053 RE    RE D   8     -15.387  39.941  19.866  0.21 35.62          RE  
ANISOU 1053 RE    RE D   8     3349   4230   5953    218  -1508    645      RE  
HETATM 1054 RE    RE D  13       1.243   1.475 -15.241  0.60146.47          RE  
ANISOU 1054 RE    RE D  13     2295  12674  40682   -692   4609  -3583      RE  
HETATM 1055 RE    RE D  14      10.283   5.163  18.582  0.40243.65          RE  
ANISOU 1055 RE    RE D  14     3986  48279  40310   1596    -73   3676      RE  
HETATM 1056 RE    RE D  15     -15.737  27.109  28.332  0.18 24.74          RE  
ANISOU 1056 RE    RE D  15      987   4425   3988    198    319   -164      RE  
HETATM 1057 RE    RE D  16     -12.120  31.362  32.942  0.40 59.56          RE  
ANISOU 1057 RE    RE D  16     5795   6428  10406    790   4468   -551      RE  
HETATM 1058 RE    RE D  17     -23.848  -3.539  16.017  0.40 31.93          RE  
ANISOU 1058 RE    RE D  17     3902   4068   4160   -161    211    294      RE  
ATOM   1059  N   LYS B   1     -13.258  16.017  29.056  1.00 22.15           N  
ANISOU 1059  N   LYS B   1      872   3367   4176    662    970   -115       N  
ATOM   1060  CA  LYS B   1     -14.458  16.907  28.679  1.00 21.36           C  
ANISOU 1060  CA  LYS B   1      746   3881   3489     80    192   -355       C  
ATOM   1061  CB  LYS B   1     -14.143  18.318  29.154  1.00 24.11           C  
ANISOU 1061  CB  LYS B   1     2505   3213   3440    668    493    -15       C  
ATOM   1062  CG  LYS B   1     -14.917  19.389  28.458  1.00 24.02           C  
ANISOU 1062  CG  LYS B   1     2206   3648   3270    176    997    456       C  
ATOM   1063  CD  LYS B   1     -14.588  20.745  28.991  1.00 26.58           C  
ANISOU 1063  CD  LYS B   1     2385   3867   3844    802    158   -160       C  
ATOM   1064  CE  LYS B   1     -15.534  21.781  28.452  1.00 26.34           C  
ANISOU 1064  CE  LYS B   1     2105   4365   3535    665    286    448       C  
ATOM   1065  NZ  LYS B   1     -15.195  23.093  29.056  1.00 35.15           N  
ANISOU 1065  NZ  LYS B   1     3412   5167   4775   1604    985   -516       N  
ATOM   1066  C   LYS B   1     -14.648  16.909  27.145  1.00 21.06           C  
ANISOU 1066  C   LYS B   1      369   4184   3446     27    181   -158       C  
ATOM   1067  O   LYS B   1     -13.631  16.891  26.401  1.00 20.14           O  
ANISOU 1067  O   LYS B   1      496   3473   3684    676    295    -51       O  
ATOM   1068  N   VAL B   2     -15.900  16.858  26.696  1.00 20.50           N  
ANISOU 1068  N   VAL B   2      343   3813   3631    -77    184    128       N  
ATOM   1069  CA  VAL B   2     -16.240  16.954  25.279  1.00 18.49           C  
ANISOU 1069  CA  VAL B   2      370   2937   3715     53    221   -112       C  
ATOM   1070  CB  VAL B   2     -17.215  15.828  24.822  1.00 21.88           C  
ANISOU 1070  CB  VAL B   2     1098   3087   4127   -463    210    144       C  
ATOM   1071  CG1 VAL B   2     -17.525  15.963  23.340  1.00 21.63           C  
ANISOU 1071  CG1 VAL B   2      585   3281   4350    249    212      8       C  
ATOM   1072  CG2 VAL B   2     -16.657  14.436  25.128  1.00 18.86           C  
ANISOU 1072  CG2 VAL B   2      497   3553   3114   -249    399    285       C  
ATOM   1073  C   VAL B   2     -16.724  18.334  25.025  1.00 18.63           C  
ANISOU 1073  C   VAL B   2      345   3096   3635    246    527    527       C  
ATOM   1074  O   VAL B   2     -17.813  18.703  25.545  1.00 26.08           O  
ANISOU 1074  O   VAL B   2      499   4003   5407    558    942    222       O  
ATOM   1075  N   PHE B   3     -15.969  19.139  24.286  1.00 20.50           N  
ANISOU 1075  N   PHE B   3      838   2861   4090     11    282    219       N  
ATOM   1076  CA  PHE B   3     -16.363  20.502  23.969  1.00 17.81           C  
ANISOU 1076  CA  PHE B   3      517   2972   3278    114    111     93       C  
ATOM   1077  CB  PHE B   3     -15.159  21.307  23.446  1.00 22.01           C  
ANISOU 1077  CB  PHE B   3     1237   3117   4006    -76    611     93       C  
ATOM   1078  CG  PHE B   3     -14.310  21.850  24.516  1.00 21.07           C  
ANISOU 1078  CG  PHE B   3      585   3515   3905     20    420   -192       C  
ATOM   1079  CD1 PHE B   3     -13.348  21.049  25.126  1.00 23.06           C  
ANISOU 1079  CD1 PHE B   3      860   3597   4304    367   -269   -337       C  
ATOM   1080  CE1 PHE B   3     -12.482  21.579  26.116  1.00 22.39           C  
ANISOU 1080  CE1 PHE B   3      698   3832   3976    303     89   -289       C  
ATOM   1081  CZ  PHE B   3     -12.644  22.910  26.548  1.00 26.00           C  
ANISOU 1081  CZ  PHE B   3     1640   3591   4647    676    231   -205       C  
ATOM   1082  CE2 PHE B   3     -13.571  23.718  25.928  1.00 20.62           C  
ANISOU 1082  CE2 PHE B   3      582   3306   3944    353    949   -239       C  
ATOM   1083  CD2 PHE B   3     -14.422  23.188  24.926  1.00 26.20           C  
ANISOU 1083  CD2 PHE B   3     1848   4140   3967    719    366   -455       C  
ATOM   1084  C   PHE B   3     -17.406  20.549  22.944  1.00 19.56           C  
ANISOU 1084  C   PHE B   3      305   3138   3988    341     17    -75       C  
ATOM   1085  O   PHE B   3     -17.428  19.725  22.070  1.00 19.46           O  
ANISOU 1085  O   PHE B   3      486   3243   3664    489    156    -21       O  
ATOM   1086  N   GLY B   4     -18.391  21.470  23.049  1.00 23.97           N  
ANISOU 1086  N   GLY B   4     1375   3636   4095   1053    464     -3       N  
ATOM   1087  CA  GLY B   4     -19.069  21.860  21.880  1.00 25.39           C  
ANISOU 1087  CA  GLY B   4     2337   2871   4439    712    314    151       C  
ATOM   1088  C   GLY B   4     -18.210  22.727  20.999  1.00 20.73           C  
ANISOU 1088  C   GLY B   4      789   2952   4133     -9   -305   -198       C  
ATOM   1089  O   GLY B   4     -17.170  23.314  21.389  1.00 20.97           O  
ANISOU 1089  O   GLY B   4      289   3238   4439    277   -234   -232       O  
ATOM   1090  N   ARG B   5     -18.595  22.714  19.744  1.00 21.57           N  
ANISOU 1090  N   ARG B   5      738   3711   3747    824   -506   -320       N  
ATOM   1091  CA  ARG B   5     -17.867  23.430  18.659  1.00 28.69           C  
ANISOU 1091  CA  ARG B   5     2677   4288   3935    -35    112   -176       C  
ATOM   1092  CB  ARG B   5     -18.579  23.272  17.332  1.00 23.95           C  
ANISOU 1092  CB  ARG B   5     1753   3372   3972    859    156     94       C  
ATOM   1093  CG  ARG B   5     -18.023  24.147  16.221  1.00 23.02           C  
ANISOU 1093  CG  ARG B   5      857   3561   4326   -393   -443    110       C  
ATOM   1094  CD  ARG B   5     -18.847  23.796  14.970  1.00 22.05           C  
ANISOU 1094  CD  ARG B   5      584   3760   4032    482   -265     68       C  
ATOM   1095  NE  ARG B   5     -20.216  24.312  14.969  1.00 25.76           N  
ANISOU 1095  NE  ARG B   5      520   4604   4663    611   -850     25       N  
ATOM   1096  CZ  ARG B   5     -20.553  25.570  14.673  1.00 29.90           C  
ANISOU 1096  CZ  ARG B   5     2325   4478   4555   -243   -658    457       C  
ATOM   1097  NH1 ARG B   5     -19.641  26.482  14.360  1.00 30.10           N  
ANISOU 1097  NH1 ARG B   5     1657   3977   5801   -158   -915     92       N  
ATOM   1098  NH2 ARG B   5     -21.828  25.953  14.706  1.00 39.99           N  
ANISOU 1098  NH2 ARG B   5     2944   5115   7136    979   -987    -18       N  
ATOM   1099  C   ARG B   5     -17.587  24.924  18.950  1.00 25.44           C  
ANISOU 1099  C   ARG B   5      925   3777   4961    345    984     41       C  
ATOM   1100  O   ARG B   5     -16.465  25.368  18.963  1.00 25.55           O  
ANISOU 1100  O   ARG B   5      516   3889   5300    700    555    117       O  
ATOM   1101  N   CYS B   6     -18.656  25.696  19.234  1.00 24.12           N  
ANISOU 1101  N   CYS B   6      407   4431   4325    770    171    -35       N  
ATOM   1102  CA  CYS B   6     -18.374  27.111  19.570  1.00 27.29           C  
ANISOU 1102  CA  CYS B   6     1252   4220   4897   1219    476   -337       C  
ATOM   1103  CB  CYS B   6     -19.659  27.923  19.542  1.00 29.11           C  
ANISOU 1103  CB  CYS B   6     2167   3343   5548   1324      6     69       C  
ATOM   1104  SG  CYS B   6     -20.367  28.067  17.891  1.00 29.43           S  
ANISOU 1104  SG  CYS B   6      785   4144   6251   1217     93    673       S  
ATOM   1105  C   CYS B   6     -17.730  27.384  20.916  1.00 24.65           C  
ANISOU 1105  C   CYS B   6      671   3836   4856    673    746    -35       C  
ATOM   1106  O   CYS B   6     -16.800  28.285  21.071  1.00 25.68           O  
ANISOU 1106  O   CYS B   6      864   3457   5436    595    371    274       O  
ATOM   1107  N   GLU B   7     -18.056  26.536  21.884  1.00 25.02           N  
ANISOU 1107  N   GLU B   7      630   4159   4717    800    329    -13       N  
ATOM   1108  CA  GLU B   7     -17.222  26.535  23.138  1.00 24.02           C  
ANISOU 1108  CA  GLU B   7      927   4120   4076   1314   1035    315       C  
ATOM   1109  CB  GLU B   7     -17.757  25.421  24.045  1.00 29.20           C  
ANISOU 1109  CB  GLU B   7     1855   4244   4994   -366   2355   -308       C  
ATOM   1110  CG  GLU B   7     -17.307  25.509  25.505  1.00 29.33           C  
ANISOU 1110  CG  GLU B   7     1445   4822   4874   1876   1559    430       C  
ATOM   1111  CD  GLU B   7     -17.566  24.277  26.315  1.00 22.75           C  
ANISOU 1111  CD  GLU B   7      269   4092   4280    224   -136   -311       C  
ATOM   1112  OE1 GLU B   7     -17.983  23.228  25.733  1.00 30.21           O  
ANISOU 1112  OE1 GLU B   7     1518   4774   5184   1275    390   -571       O  
ATOM   1113  OE2 GLU B   7     -17.446  24.393  27.546  1.00 39.50           O  
ANISOU 1113  OE2 GLU B   7     2988   7807   4210   3454   -228   -538       O  
ATOM   1114  C   GLU B   7     -15.687  26.413  22.970  1.00 19.66           C  
ANISOU 1114  C   GLU B   7      420   3140   3909    253    230   -363       C  
ATOM   1115  O   GLU B   7     -14.968  27.171  23.563  1.00 23.91           O  
ANISOU 1115  O   GLU B   7      946   3730   4407    445    306   -785       O  
ATOM   1116  N   LEU B   8     -15.303  25.449  22.172  1.00 21.56           N  
ANISOU 1116  N   LEU B   8      487   3396   4309    702    237   -331       N  
ATOM   1117  CA  LEU B   8     -13.908  25.221  21.918  1.00 18.95           C  
ANISOU 1117  CA  LEU B   8      429   3362   3408    294    397   -225       C  
ATOM   1118  CB  LEU B   8     -13.619  23.923  21.120  1.00 18.29           C  
ANISOU 1118  CB  LEU B   8      334   3239   3374    -94    490     81       C  
ATOM   1119  CG  LEU B   8     -12.109  23.617  21.003  1.00 16.48           C  
ANISOU 1119  CG  LEU B   8      373   3094   2795    -86    542    115       C  
ATOM   1120  CD1 LEU B   8     -11.422  23.332  22.355  1.00 18.19           C  
ANISOU 1120  CD1 LEU B   8      840   3065   3005   -222    289   -164       C  
ATOM   1121  CD2 LEU B   8     -11.958  22.409  20.114  1.00 17.95           C  
ANISOU 1121  CD2 LEU B   8      751   3282   2785   -114     40    -97       C  
ATOM   1122  C   LEU B   8     -13.286  26.406  21.143  1.00 19.50           C  
ANISOU 1122  C   LEU B   8      586   3064   3757    371    414     48       C  
ATOM   1123  O   LEU B   8     -12.223  26.829  21.397  1.00 22.35           O  
ANISOU 1123  O   LEU B   8      663   3250   4579    228    615   -260       O  
ATOM   1124  N   ALA B   9     -14.004  26.950  20.185  1.00 20.76           N  
ANISOU 1124  N   ALA B   9      658   3180   4049    669   -547   -225       N  
ATOM   1125  CA  ALA B   9     -13.539  28.131  19.406  1.00 23.56           C  
ANISOU 1125  CA  ALA B   9      664   3208   5079    870    122    -62       C  
ATOM   1126  CB  ALA B   9     -14.433  28.485  18.267  1.00 24.58           C  
ANISOU 1126  CB  ALA B   9     2455   3126   3756    404   -103   -286       C  
ATOM   1127  C   ALA B   9     -13.271  29.326  20.309  1.00 22.01           C  
ANISOU 1127  C   ALA B   9      426   4017   3917    777     48   -789       C  
ATOM   1128  O   ALA B   9     -12.088  29.836  20.319  1.00 24.84           O  
ANISOU 1128  O   ALA B   9     1085   3759   4594    699    125   -352       O  
ATOM   1129  N   ALA B  10     -14.295  29.724  21.103  1.00 24.89           N  
ANISOU 1129  N   ALA B  10     1008   3705   4744   1118    656   -556       N  
ATOM   1130  CA  ALA B  10     -13.995  30.630  22.245  1.00 27.30           C  
ANISOU 1130  CA  ALA B  10     2477   3152   4742    493    694   -928       C  
ATOM   1131  CB  ALA B  10     -15.274  30.873  23.082  1.00 28.77           C  
ANISOU 1131  CB  ALA B  10     2546   3363   5023    876    739   -658       C  
ATOM   1132  C   ALA B  10     -12.738  30.305  23.163  1.00 27.10           C  
ANISOU 1132  C   ALA B  10     1774   3785   4736   -384   1294   -738       C  
ATOM   1133  O   ALA B  10     -11.897  31.203  23.473  1.00 29.57           O  
ANISOU 1133  O   ALA B  10     2289   3474   5470   -147    925   -791       O  
ATOM   1134  N   ALA B  11     -12.581  29.046  23.593  1.00 25.24           N  
ANISOU 1134  N   ALA B  11     1517   3832   4238      6    881   -410       N  
ATOM   1135  CA  ALA B  11     -11.551  28.660  24.536  1.00 25.37           C  
ANISOU 1135  CA  ALA B  11      696   4242   4698    -70    702   -890       C  
ATOM   1136  CB  ALA B  11     -11.695  27.201  25.006  1.00 29.33           C  
ANISOU 1136  CB  ALA B  11      334   4689   6119    398    369  -1030       C  
ATOM   1137  C   ALA B  11     -10.253  28.830  23.794  1.00 25.84           C  
ANISOU 1137  C   ALA B  11      936   4875   4004    262    780   -918       C  
ATOM   1138  O   ALA B  11      -9.318  29.440  24.310  1.00 26.40           O  
ANISOU 1138  O   ALA B  11     1948   3710   4370    388   -106   -557       O  
ATOM   1139  N   MET B  12     -10.181  28.317  22.541  1.00 21.58           N  
ANISOU 1139  N   MET B  12      386   3690   4121    244    575   -592       N  
ATOM   1140  CA  MET B  12      -8.994  28.497  21.741  1.00 22.84           C  
ANISOU 1140  CA  MET B  12      753   3481   4444    365    832   -216       C  
ATOM   1141  CB  MET B  12      -9.148  27.689  20.451  1.00 23.54           C  
ANISOU 1141  CB  MET B  12     1297   3866   3778    936    570   -121       C  
ATOM   1142  CG  MET B  12      -9.044  26.172  20.666  1.00 21.39           C  
ANISOU 1142  CG  MET B  12      403   3890   3831    164    687   -463       C  
ATOM   1143  SD  MET B  12      -9.291  25.337  19.089  1.00 19.71           S  
ANISOU 1143  SD  MET B  12      409   3557   3522    -31    270   -303       S  
ATOM   1144  CE  MET B  12      -8.298  23.883  19.421  1.00 21.00           C  
ANISOU 1144  CE  MET B  12      442   4350   3186    611    324   -482       C  
ATOM   1145  C   MET B  12      -8.656  29.982  21.470  1.00 22.72           C  
ANISOU 1145  C   MET B  12      504   3573   4554    545    691   -593       C  
ATOM   1146  O   MET B  12      -7.446  30.317  21.530  1.00 22.87           O  
ANISOU 1146  O   MET B  12      547   3913   4227    685    659     76       O  
ATOM   1147  N   LYS B  13      -9.634  30.852  21.223  1.00 21.35           N  
ANISOU 1147  N   LYS B  13     1051   3324   3737    256    987    -91       N  
ATOM   1148  CA  LYS B  13      -9.316  32.236  21.024  1.00 26.56           C  
ANISOU 1148  CA  LYS B  13     2612   3382   4095    970    782   -363       C  
ATOM   1149  CB  LYS B  13     -10.565  32.970  20.547  1.00 26.17           C  
ANISOU 1149  CB  LYS B  13     1509   3793   4640    649    604   -474       C  
ATOM   1150  CG  LYS B  13     -10.351  34.407  20.127  1.00 26.25           C  
ANISOU 1150  CG  LYS B  13     1396   3678   4899    670   -118   -648       C  
ATOM   1151  CD  LYS B  13     -11.671  35.025  19.690  1.00 29.18           C  
ANISOU 1151  CD  LYS B  13     2564   3959   4563    985   -457    -40       C  
ATOM   1152  CE  LYS B  13     -11.444  36.444  19.237  1.00 44.16           C  
ANISOU 1152  CE  LYS B  13     5781   4779   6217    427   -622    659       C  
ATOM   1153  NZ  LYS B  13     -12.447  36.880  18.244  1.00 46.37           N  
ANISOU 1153  NZ  LYS B  13     3456   6664   7495  -1237  -1142   -535       N  
ATOM   1154  C   LYS B  13      -8.708  32.871  22.307  1.00 27.68           C  
ANISOU 1154  C   LYS B  13      920   5218   4377    300   1427  -1260       C  
ATOM   1155  O   LYS B  13      -7.677  33.618  22.260  1.00 31.10           O  
ANISOU 1155  O   LYS B  13     2375   3876   5564      0    323   -355       O  
ATOM   1156  N   ARG B  14      -9.319  32.556  23.437  1.00 25.75           N  
ANISOU 1156  N   ARG B  14     1912   3840   4029    542    490   -176       N  
ATOM   1157  CA  ARG B  14      -8.971  33.073  24.709  1.00 26.61           C  
ANISOU 1157  CA  ARG B  14     1342   3787   4980   -291    501   -704       C  
ATOM   1158  CB  ARG B  14     -10.012  32.581  25.725  1.00 30.52           C  
ANISOU 1158  CB  ARG B  14     2593   4058   4945    -45   1338   -519       C  
ATOM   1159  CG  ARG B  14      -9.729  32.854  27.188  1.00 35.61           C  
ANISOU 1159  CG  ARG B  14     3636   4396   5495   -852    856  -1046       C  
ATOM   1160  CD  ARG B  14     -10.161  34.235  27.664  1.00 41.38           C  
ANISOU 1160  CD  ARG B  14     4968   5039   5716     -3   1521  -1019       C  
ATOM   1161  NE  ARG B  14      -9.562  34.491  28.986  1.00 41.83           N  
ANISOU 1161  NE  ARG B  14      494   7261   8136   -557   1377  -3498       N  
ATOM   1162  CZ  ARG B  14      -8.820  35.541  29.340  1.00 32.66           C  
ANISOU 1162  CZ  ARG B  14     2215   4152   6041    936    504  -1445       C  
ATOM   1163  NH1 ARG B  14      -8.483  36.492  28.464  1.00 35.73           N  
ANISOU 1163  NH1 ARG B  14     1949   5241   6382    715   -172   -166       N  
ATOM   1164  NH2 ARG B  14      -8.358  35.623  30.588  1.00 47.50           N  
ANISOU 1164  NH2 ARG B  14     4612   7971   5465   -136   2130   -874       N  
ATOM   1165  C   ARG B  14      -7.534  32.651  25.043  1.00 28.63           C  
ANISOU 1165  C   ARG B  14     1451   4574   4850    -55    447  -1325       C  
ATOM   1166  O   ARG B  14      -6.758  33.421  25.639  1.00 29.15           O  
ANISOU 1166  O   ARG B  14     1019   4487   5570    796   -705  -1395       O  
ATOM   1167  N   HIS B  15      -7.140  31.459  24.607  1.00 25.63           N  
ANISOU 1167  N   HIS B  15     1122   3891   4726    -34   -398   -816       N  
ATOM   1168  CA  HIS B  15      -5.769  30.986  24.758  1.00 23.89           C  
ANISOU 1168  CA  HIS B  15     1096   4048   3931    -26    201   -168       C  
ATOM   1169  CB  HIS B  15      -5.760  29.494  24.892  1.00 24.68           C  
ANISOU 1169  CB  HIS B  15     1927   3906   3543   -192    122   -280       C  
ATOM   1170  CG  HIS B  15      -6.259  29.040  26.186  1.00 24.17           C  
ANISOU 1170  CG  HIS B  15     1804   3239   4139   -351     17    -33       C  
ATOM   1171  ND1 HIS B  15      -5.428  28.714  27.224  1.00 40.25           N  
ANISOU 1171  ND1 HIS B  15     4606   5977   4708   -812  -1035    271       N  
ATOM   1172  CE1 HIS B  15      -6.165  28.403  28.273  1.00 42.35           C  
ANISOU 1172  CE1 HIS B  15     4508   6512   5070    136    746    -33       C  
ATOM   1173  NE2 HIS B  15      -7.437  28.526  27.937  1.00 35.40           N  
ANISOU 1173  NE2 HIS B  15     5052   5411   2988    772   1524   -847       N  
ATOM   1174  CD2 HIS B  15      -7.525  28.968  26.657  1.00 29.93           C  
ANISOU 1174  CD2 HIS B  15     2242   5483   3647   -299    649   -233       C  
ATOM   1175  C   HIS B  15      -4.862  31.351  23.606  1.00 25.33           C  
ANISOU 1175  C   HIS B  15     1182   4107   4333   -279    726   -680       C  
ATOM   1176  O   HIS B  15      -3.768  30.821  23.513  1.00 27.81           O  
ANISOU 1176  O   HIS B  15     1110   4034   5421   -200   1185   -689       O  
ATOM   1177  N   GLY B  16      -5.286  32.227  22.690  1.00 26.78           N  
ANISOU 1177  N   GLY B  16     1849   4259   4065   -602   1239   -768       N  
ATOM   1178  CA  GLY B  16      -4.304  32.793  21.799  1.00 21.23           C  
ANISOU 1178  CA  GLY B  16      351   3274   4441     66    613   -624       C  
ATOM   1179  C   GLY B  16      -4.043  32.065  20.511  1.00 21.25           C  
ANISOU 1179  C   GLY B  16      869   3555   3648   -286   -134   -436       C  
ATOM   1180  O   GLY B  16      -3.124  32.426  19.791  1.00 30.12           O  
ANISOU 1180  O   GLY B  16     1661   4042   5740  -1334    490   -289       O  
ATOM   1181  N   LEU B  17      -4.905  31.124  20.149  1.00 24.09           N  
ANISOU 1181  N   LEU B  17     1273   3453   4425   -409    144   -519       N  
ATOM   1182  CA  LEU B  17      -4.679  30.427  18.889  1.00 21.62           C  
ANISOU 1182  CA  LEU B  17     1010   3464   3740   -826   -495   -292       C  
ATOM   1183  CB  LEU B  17      -5.239  29.019  18.862  1.00 20.14           C  
ANISOU 1183  CB  LEU B  17     1190   2965   3495    445    184   -408       C  
ATOM   1184  CG  LEU B  17      -4.551  28.057  19.787  1.00 21.21           C  
ANISOU 1184  CG  LEU B  17      463   3827   3768   -229   -199     53       C  
ATOM   1185  CD1 LEU B  17      -5.235  26.710  19.579  1.00 21.40           C  
ANISOU 1185  CD1 LEU B  17      549   3629   3952    -37   -657   -216       C  
ATOM   1186  CD2 LEU B  17      -3.092  27.886  19.429  1.00 21.34           C  
ANISOU 1186  CD2 LEU B  17      580   3464   4062    315   -423   -337       C  
ATOM   1187  C   LEU B  17      -5.087  31.164  17.669  1.00 21.79           C  
ANISOU 1187  C   LEU B  17      667   3146   4466   -296    977     72       C  
ATOM   1188  O   LEU B  17      -4.603  30.840  16.587  1.00 23.24           O  
ANISOU 1188  O   LEU B  17      408   3915   4505   -552    328   -324       O  
ATOM   1189  N   ASP B  18      -5.972  32.157  17.819  1.00 20.61           N  
ANISOU 1189  N   ASP B  18      462   3414   3956    111     20     39       N  
ATOM   1190  CA  ASP B  18      -6.500  32.808  16.662  1.00 24.64           C  
ANISOU 1190  CA  ASP B  18     1943   3040   4377    -26    126    230       C  
ATOM   1191  CB  ASP B  18      -7.661  33.754  17.019  1.00 26.12           C  
ANISOU 1191  CB  ASP B  18      923   4133   4866    572    -98    103       C  
ATOM   1192  CG  ASP B  18      -8.492  34.162  15.802  1.00 27.89           C  
ANISOU 1192  CG  ASP B  18     1749   4250   4594    827   -361   -405       C  
ATOM   1193  OD1 ASP B  18      -8.247  33.640  14.676  1.00 30.51           O  
ANISOU 1193  OD1 ASP B  18     1963   3825   5803   -169   1274   -683       O  
ATOM   1194  OD2 ASP B  18      -9.438  35.023  15.970  1.00 37.40           O  
ANISOU 1194  OD2 ASP B  18     2928   4392   6888   1569    103    218       O  
ATOM   1195  C   ASP B  18      -5.415  33.512  15.884  1.00 25.20           C  
ANISOU 1195  C   ASP B  18     1862   3706   4007     69    -88    201       C  
ATOM   1196  O   ASP B  18      -4.797  34.432  16.379  1.00 31.08           O  
ANISOU 1196  O   ASP B  18     2838   4011   4959    718   -295   -311       O  
ATOM   1197  N   ASN B  19      -5.153  33.053  14.684  1.00 23.49           N  
ANISOU 1197  N   ASN B  19     1536   3312   4076   -295    310   -314       N  
ATOM   1198  CA  ASN B  19      -4.053  33.532  13.893  1.00 24.29           C  
ANISOU 1198  CA  ASN B  19     1883   3560   3784    -66    115    159       C  
ATOM   1199  CB  ASN B  19      -4.218  35.007  13.486  1.00 26.26           C  
ANISOU 1199  CB  ASN B  19     1127   3937   4912     53   -556    645       C  
ATOM   1200  CG  ASN B  19      -4.495  35.089  12.019  1.00 33.67           C  
ANISOU 1200  CG  ASN B  19     1278   6831   4683   -942   -181   1179       C  
ATOM   1201  OD1 ASN B  19      -3.580  35.080  11.193  1.00 48.80           O  
ANISOU 1201  OD1 ASN B  19     2388   8219   7933   1142   1192   -657       O  
ATOM   1202  ND2 ASN B  19      -5.769  34.908  11.678  1.00 42.08           N  
ANISOU 1202  ND2 ASN B  19      705   7010   8274  -1219    173   3570       N  
ATOM   1203  C   ASN B  19      -2.680  33.313  14.443  1.00 23.20           C  
ANISOU 1203  C   ASN B  19     1814   3273   3726   -132    250   -341       C  
ATOM   1204  O   ASN B  19      -1.811  34.021  14.030  1.00 25.80           O  
ANISOU 1204  O   ASN B  19     1380   3804   4617   -836     25   -232       O  
ATOM   1205  N   TYR B  20      -2.513  32.373  15.365  1.00 21.86           N  
ANISOU 1205  N   TYR B  20      683   3682   3938   -222   -331   -260       N  
ATOM   1206  CA  TYR B  20      -1.223  31.993  15.815  1.00 21.14           C  
ANISOU 1206  CA  TYR B  20      833   3366   3831   -201   -458    -86       C  
ATOM   1207  CB  TYR B  20      -1.344  31.081  17.041  1.00 19.98           C  
ANISOU 1207  CB  TYR B  20      846   3191   3554   -230   -163   -259       C  
ATOM   1208  CG  TYR B  20      -0.022  30.900  17.684  1.00 22.05           C  
ANISOU 1208  CG  TYR B  20      451   3634   4293   -535   -177   -405       C  
ATOM   1209  CD1 TYR B  20       0.875  29.882  17.265  1.00 20.56           C  
ANISOU 1209  CD1 TYR B  20      531   3472   3809   -500    338   -197       C  
ATOM   1210  CE1 TYR B  20       2.236  29.774  17.796  1.00 20.13           C  
ANISOU 1210  CE1 TYR B  20      645   3158   3845   -607    312   -136       C  
ATOM   1211  CZ  TYR B  20       2.607  30.607  18.833  1.00 20.17           C  
ANISOU 1211  CZ  TYR B  20      627   3393   3641   -554    458   -114       C  
ATOM   1212  OH  TYR B  20       3.915  30.415  19.280  1.00 32.84           O  
ANISOU 1212  OH  TYR B  20     1312   5233   5931  -1565   -534    787       O  
ATOM   1213  CE2 TYR B  20       1.698  31.625  19.249  1.00 22.99           C  
ANISOU 1213  CE2 TYR B  20      309   4291   4133   -412    320   -879       C  
ATOM   1214  CD2 TYR B  20       0.398  31.757  18.700  1.00 20.08           C  
ANISOU 1214  CD2 TYR B  20      461   3520   3649   -142    270    -13       C  
ATOM   1215  C   TYR B  20      -0.444  31.345  14.650  1.00 20.52           C  
ANISOU 1215  C   TYR B  20      912   3245   3639   -464   -157      8       C  
ATOM   1216  O   TYR B  20      -0.934  30.431  13.956  1.00 20.08           O  
ANISOU 1216  O   TYR B  20      262   3408   3959   -145     93    -41       O  
ATOM   1217  N  AARG B  21       0.745  31.887  14.370  0.50 22.03           N  
ANISOU 1217  N  AARG B  21      680   3534   4155   -143    105     39       N  
ATOM   1218  N  BARG B  21       0.756  31.864  14.359  0.50 22.14           N  
ANISOU 1218  N  BARG B  21      700   3554   4159   -151     91     31       N  
ATOM   1219  CA AARG B  21       1.569  31.511  13.201  0.50 24.11           C  
ANISOU 1219  CA AARG B  21     1590   3995   3576   -357    -38     76       C  
ATOM   1220  CA BARG B  21       1.574  31.500  13.172  0.50 24.18           C  
ANISOU 1220  CA BARG B  21     1616   3994   3575   -357    -69     72       C  
ATOM   1221  CB AARG B  21       2.210  30.123  13.270  0.50 27.33           C  
ANISOU 1221  CB AARG B  21     1077   4716   4592   -580     27    319       C  
ATOM   1222  CB BARG B  21       2.189  30.093  13.165  0.50 26.28           C  
ANISOU 1222  CB BARG B  21      860   4638   4484   -715   -106     46       C  
ATOM   1223  CG AARG B  21       3.254  29.923  14.383  0.50 27.47           C  
ANISOU 1223  CG AARG B  21     1055   4441   4938    -63     10   -213       C  
ATOM   1224  CG BARG B  21       3.368  29.794  14.104  0.50 27.64           C  
ANISOU 1224  CG BARG B  21     1160   4377   4962   -225   -236   -363       C  
ATOM   1225  CD AARG B  21       4.661  30.496  14.155  0.50 32.46           C  
ANISOU 1225  CD AARG B  21     2011   4732   5589  -1120   -166    334       C  
ATOM   1226  CD BARG B  21       4.731  30.502  13.934  0.50 33.51           C  
ANISOU 1226  CD BARG B  21     2101   4948   5683   -955    203    598       C  
ATOM   1227  NE AARG B  21       5.317  30.116  12.912  0.50 38.31           N  
ANISOU 1227  NE AARG B  21     3030   5670   5855   -207    178   -146       N  
ATOM   1228  NE BARG B  21       4.933  31.045  15.277  0.50 46.10           N  
ANISOU 1228  NE BARG B  21     4898   6460   6155   -998    435   -133       N  
ATOM   1229  CZ AARG B  21       5.761  30.993  12.010  0.50 43.48           C  
ANISOU 1229  CZ AARG B  21     4380   5968   6170   -807   1574   -636       C  
ATOM   1230  CZ BARG B  21       6.054  31.268  15.944  0.50 43.48           C  
ANISOU 1230  CZ BARG B  21     5751   5067   5699   -864    419  -1718       C  
ATOM   1231  NH1AARG B  21       5.602  32.295  12.199  0.50 53.43           N  
ANISOU 1231  NH1AARG B  21     5602   5732   8967  -3456   1001  -2157       N  
ATOM   1232  NH1BARG B  21       7.264  31.094  15.417  0.50 54.94           N  
ANISOU 1232  NH1BARG B  21     6667   5651   8554   -620   1422   -691       N  
ATOM   1233  NH2AARG B  21       6.356  30.566  10.916  0.50 52.90           N  
ANISOU 1233  NH2AARG B  21     8607   7818   3673  -2589    -29  -2360       N  
ATOM   1234  NH2BARG B  21       5.932  31.718  17.189  0.50 52.42           N  
ANISOU 1234  NH2BARG B  21     8841   6298   4778  -1511   1218   -727       N  
ATOM   1235  C  AARG B  21       0.758  31.628  11.947  0.50 21.07           C  
ANISOU 1235  C  AARG B  21      442   3608   3956   -602   -117     17       C  
ATOM   1236  C  BARG B  21       0.765  31.646  11.921  0.50 21.28           C  
ANISOU 1236  C  BARG B  21      457   3642   3984   -622   -162    -15       C  
ATOM   1237  O  AARG B  21       0.974  30.899  10.984  0.50 21.65           O  
ANISOU 1237  O  AARG B  21      263   3626   4336    -73    186   -167       O  
ATOM   1238  O  BARG B  21       0.963  30.943  10.962  0.50 21.68           O  
ANISOU 1238  O  BARG B  21      263   3627   4347    -74    192   -179       O  
ATOM   1239  N   GLY B  22      -0.184  32.563  11.945  1.00 25.66           N  
ANISOU 1239  N   GLY B  22     2154   3341   4251   -266   -254    469       N  
ATOM   1240  CA  GLY B  22      -0.926  32.840  10.744  1.00 18.98           C  
ANISOU 1240  CA  GLY B  22      256   3090   3865    -27     88    766       C  
ATOM   1241  C   GLY B  22      -2.131  31.865  10.512  1.00 19.53           C  
ANISOU 1241  C   GLY B  22      263   3469   3688     42   -176    267       C  
ATOM   1242  O   GLY B  22      -2.785  31.933   9.461  1.00 21.58           O  
ANISOU 1242  O   GLY B  22      435   3897   3865   -487   -177   -258       O  
ATOM   1243  N   TYR B  23      -2.438  30.995  11.469  1.00 20.07           N  
ANISOU 1243  N   TYR B  23      322   3501   3801   -279    151    103       N  
ATOM   1244  CA  TYR B  23      -3.593  30.026  11.323  1.00 18.38           C  
ANISOU 1244  CA  TYR B  23      320   3338   3324     52     27    -93       C  
ATOM   1245  CB  TYR B  23      -3.118  28.658  11.843  1.00 18.80           C  
ANISOU 1245  CB  TYR B  23      821   3240   3082   -430    326   -179       C  
ATOM   1246  CG  TYR B  23      -2.115  27.936  10.983  1.00 18.45           C  
ANISOU 1246  CG  TYR B  23      315   3306   3387   -275    346    -49       C  
ATOM   1247  CD1 TYR B  23      -2.460  27.172   9.871  1.00 17.71           C  
ANISOU 1247  CD1 TYR B  23      499   2984   3245    375    651    342       C  
ATOM   1248  CE1 TYR B  23      -1.566  26.623   9.039  1.00 17.60           C  
ANISOU 1248  CE1 TYR B  23      456   3050   3180    121    171   -240       C  
ATOM   1249  CZ  TYR B  23      -0.202  26.719   9.310  1.00 18.00           C  
ANISOU 1249  CZ  TYR B  23      354   3279   3204   -154    526    -15       C  
ATOM   1250  OH  TYR B  23       0.711  26.049   8.519  1.00 18.33           O  
ANISOU 1250  OH  TYR B  23      627   3023   3313    -13    252    -74       O  
ATOM   1251  CE2 TYR B  23       0.213  27.433  10.452  1.00 18.80           C  
ANISOU 1251  CE2 TYR B  23      783   3239   3122    421    314    142       C  
ATOM   1252  CD2 TYR B  23      -0.720  28.048  11.268  1.00 17.16           C  
ANISOU 1252  CD2 TYR B  23      369   2855   3296   -324    274   -396       C  
ATOM   1253  C   TYR B  23      -4.841  30.535  12.024  1.00 19.43           C  
ANISOU 1253  C   TYR B  23      293   3390   3697   -303    183    122       C  
ATOM   1254  O   TYR B  23      -4.875  30.680  13.254  1.00 20.25           O  
ANISOU 1254  O   TYR B  23      409   3294   3989    107    759    148       O  
ATOM   1255  N   SER B  24      -5.819  30.889  11.206  1.00 20.37           N  
ANISOU 1255  N   SER B  24      420   3644   3676    119     21   -292       N  
ATOM   1256  CA  SER B  24      -7.026  31.331  11.772  1.00 18.91           C  
ANISOU 1256  CA  SER B  24      366   3195   3623    211    255     91       C  
ATOM   1257  CB  SER B  24      -7.971  31.743  10.617  1.00 23.47           C  
ANISOU 1257  CB  SER B  24     1336   3357   4222    528   -547    472       C  
ATOM   1258  OG  SER B  24      -8.410  30.667   9.781  1.00 23.96           O  
ANISOU 1258  OG  SER B  24     1055   4295   3751    690    -17   -265       O  
ATOM   1259  C   SER B  24      -7.594  30.284  12.694  1.00 19.03           C  
ANISOU 1259  C   SER B  24      315   3253   3662    367   -189    393       C  
ATOM   1260  O   SER B  24      -7.401  29.079  12.567  1.00 19.15           O  
ANISOU 1260  O   SER B  24      254   3256   3764     63     23    107       O  
ATOM   1261  N   LEU B  25      -8.597  30.773  13.449  1.00 22.76           N  
ANISOU 1261  N   LEU B  25     1010   3245   4393    238    892    264       N  
ATOM   1262  CA  LEU B  25      -9.230  29.991  14.515  1.00 19.74           C  
ANISOU 1262  CA  LEU B  25      572   3346   3580    635    436    213       C  
ATOM   1263  CB  LEU B  25     -10.311  30.820  15.233  1.00 18.73           C  
ANISOU 1263  CB  LEU B  25      411   2854   3851    390    197   -133       C  
ATOM   1264  CG  LEU B  25     -10.844  30.287  16.552  1.00 22.43           C  
ANISOU 1264  CG  LEU B  25      528   3738   4254    595    417    -22       C  
ATOM   1265  CD1 LEU B  25      -9.741  29.863  17.529  1.00 24.29           C  
ANISOU 1265  CD1 LEU B  25      746   4084   4398    662   -208   -309       C  
ATOM   1266  CD2 LEU B  25     -11.843  31.286  17.098  1.00 24.51           C  
ANISOU 1266  CD2 LEU B  25     1695   3988   3627    287    969   -594       C  
ATOM   1267  C   LEU B  25      -9.860  28.717  13.967  1.00 20.50           C  
ANISOU 1267  C   LEU B  25      801   3406   3580    386    352    407       C  
ATOM   1268  O   LEU B  25      -9.780  27.658  14.569  1.00 20.84           O  
ANISOU 1268  O   LEU B  25      729   3393   3797    494     11     29       O  
ATOM   1269  N   GLY B  26     -10.551  28.867  12.833  1.00 20.41           N  
ANISOU 1269  N   GLY B  26      748   3110   3894    288   -302    147       N  
ATOM   1270  CA  GLY B  26     -11.173  27.748  12.112  1.00 17.87           C  
ANISOU 1270  CA  GLY B  26      652   2782   3355    417     96     36       C  
ATOM   1271  C   GLY B  26     -10.220  26.537  11.898  1.00 17.32           C  
ANISOU 1271  C   GLY B  26      358   2792   3428    466   -212    195       C  
ATOM   1272  O   GLY B  26     -10.708  25.392  11.974  1.00 16.76           O  
ANISOU 1272  O   GLY B  26      311   2601   3456    302   -232    128       O  
ATOM   1273  N   ASN B  27      -8.960  26.830  11.582  1.00 17.77           N  
ANISOU 1273  N   ASN B  27      496   2917   3337    347   -136    435       N  
ATOM   1274  CA  ASN B  27      -8.084  25.737  11.358  1.00 15.68           C  
ANISOU 1274  CA  ASN B  27      255   2714   2987    -37     57     10       C  
ATOM   1275  CB  ASN B  27      -6.733  26.291  10.864  1.00 17.16           C  
ANISOU 1275  CB  ASN B  27      289   2914   3316   -304    -32   -221       C  
ATOM   1276  CG  ASN B  27      -6.817  26.648   9.402  1.00 17.39           C  
ANISOU 1276  CG  ASN B  27      302   2920   3384   -304    195    147       C  
ATOM   1277  OD1 ASN B  27      -6.736  25.776   8.529  1.00 18.69           O  
ANISOU 1277  OD1 ASN B  27      279   3423   3399    282     74    185       O  
ATOM   1278  ND2 ASN B  27      -6.932  27.915   9.100  1.00 19.81           N  
ANISOU 1278  ND2 ASN B  27      280   3531   3713      5    -38    153       N  
ATOM   1279  C   ASN B  27      -7.891  24.847  12.590  1.00 16.25           C  
ANISOU 1279  C   ASN B  27      279   2811   3082   -115    237    160       C  
ATOM   1280  O   ASN B  27      -7.819  23.635  12.510  1.00 16.06           O  
ANISOU 1280  O   ASN B  27      273   2833   2994    225    -26    -44       O  
ATOM   1281  N   TRP B  28      -7.836  25.523  13.706  1.00 15.04           N  
ANISOU 1281  N   TRP B  28      282   2481   2950    -46    273      0       N  
ATOM   1282  CA  TRP B  28      -7.612  24.847  15.016  1.00 15.71           C  
ANISOU 1282  CA  TRP B  28      285   2515   3168    -17    172     39       C  
ATOM   1283  CB  TRP B  28      -7.341  25.823  16.086  1.00 17.11           C  
ANISOU 1283  CB  TRP B  28      271   3177   3051     -3    227     -8       C  
ATOM   1284  CG  TRP B  28      -5.977  26.532  15.779  1.00 15.44           C  
ANISOU 1284  CG  TRP B  28      271   2795   2800     -6    215   -156       C  
ATOM   1285  CD1 TRP B  28      -5.840  27.715  15.214  1.00 17.73           C  
ANISOU 1285  CD1 TRP B  28      389   3274   3071     60    148   -296       C  
ATOM   1286  NE1 TRP B  28      -4.477  28.004  14.998  1.00 18.58           N  
ANISOU 1286  NE1 TRP B  28      424   2966   3666   -190   -209     24       N  
ATOM   1287  CE2 TRP B  28      -3.724  26.947  15.447  1.00 15.83           C  
ANISOU 1287  CE2 TRP B  28      322   2899   2794    -13    -75    -13       C  
ATOM   1288  CD2 TRP B  28      -4.611  25.982  15.910  1.00 17.10           C  
ANISOU 1288  CD2 TRP B  28      262   2797   3435    -48    -12    -50       C  
ATOM   1289  CE3 TRP B  28      -4.110  24.786  16.364  1.00 16.83           C  
ANISOU 1289  CE3 TRP B  28      254   3226   2912     56      0     70       C  
ATOM   1290  CZ3 TRP B  28      -2.801  24.578  16.384  1.00 15.18           C  
ANISOU 1290  CZ3 TRP B  28      260   2961   2545    118    -57     87       C  
ATOM   1291  CH2 TRP B  28      -1.937  25.563  15.924  1.00 19.89           C  
ANISOU 1291  CH2 TRP B  28     1348   2893   3314   -215   -378   -146       C  
ATOM   1292  CZ2 TRP B  28      -2.358  26.739  15.483  1.00 18.16           C  
ANISOU 1292  CZ2 TRP B  28      316   3361   3221   -310     44   -101       C  
ATOM   1293  C   TRP B  28      -8.809  24.025  15.429  1.00 15.15           C  
ANISOU 1293  C   TRP B  28      265   2475   3016    -55   -137   -103       C  
ATOM   1294  O   TRP B  28      -8.702  22.969  15.994  1.00 14.98           O  
ANISOU 1294  O   TRP B  28      254   2473   2964     56      0    -48       O  
ATOM   1295  N   VAL B  29      -9.980  24.629  15.265  1.00 15.61           N  
ANISOU 1295  N   VAL B  29      273   2850   2806    122    -28    220       N  
ATOM   1296  CA  VAL B  29     -11.282  23.923  15.532  1.00 15.93           C  
ANISOU 1296  CA  VAL B  29      269   2825   2956    174     71    349       C  
ATOM   1297  CB  VAL B  29     -12.471  24.879  15.480  1.00 15.11           C  
ANISOU 1297  CB  VAL B  29      277   2851   2611    223    -86    233       C  
ATOM   1298  CG1 VAL B  29     -13.768  24.115  15.643  1.00 18.54           C  
ANISOU 1298  CG1 VAL B  29      321   3211   3511     15    179    122       C  
ATOM   1299  CG2 VAL B  29     -12.322  25.933  16.555  1.00 16.65           C  
ANISOU 1299  CG2 VAL B  29      258   3052   3015    107    -50    317       C  
ATOM   1300  C   VAL B  29     -11.433  22.722  14.653  1.00 14.80           C  
ANISOU 1300  C   VAL B  29      367   2582   2671    493    -82    321       C  
ATOM   1301  O   VAL B  29     -11.733  21.636  15.116  1.00 15.20           O  
ANISOU 1301  O   VAL B  29      272   2613   2889    156   -142    207       O  
ATOM   1302  N   CYS B  30     -11.184  22.898  13.375  1.00 16.56           N  
ANISOU 1302  N   CYS B  30      370   2892   3029    455    -44    180       N  
ATOM   1303  CA  CYS B  30     -11.283  21.813  12.432  1.00 18.30           C  
ANISOU 1303  CA  CYS B  30      413   3336   3202    423   -310     36       C  
ATOM   1304  CB  CYS B  30     -11.004  22.310  11.028  1.00 18.28           C  
ANISOU 1304  CB  CYS B  30      333   3434   3175    192   -421    393       C  
ATOM   1305  SG  CYS B  30     -11.060  21.071   9.732  1.00 18.37           S  
ANISOU 1305  SG  CYS B  30      272   3502   3205    115   -206     55       S  
ATOM   1306  C   CYS B  30     -10.265  20.675  12.831  1.00 16.56           C  
ANISOU 1306  C   CYS B  30      323   2654   3311    392   -159   -119       C  
ATOM   1307  O   CYS B  30     -10.566  19.530  12.845  1.00 16.51           O  
ANISOU 1307  O   CYS B  30      295   2969   3007    317    134    149       O  
ATOM   1308  N   ALA B  31      -9.024  21.065  13.148  1.00 15.62           N  
ANISOU 1308  N   ALA B  31      268   2850   2817    163   -106     66       N  
ATOM   1309  CA  ALA B  31      -7.953  20.030  13.498  1.00 14.53           C  
ANISOU 1309  CA  ALA B  31      262   2647   2608    145     25   -140       C  
ATOM   1310  CB  ALA B  31      -6.575  20.664  13.752  1.00 14.92           C  
ANISOU 1310  CB  ALA B  31      275   2831   2560   -167   -175    175       C  
ATOM   1311  C   ALA B  31      -8.529  19.253  14.731  1.00 14.73           C  
ANISOU 1311  C   ALA B  31      370   2344   2883   -493     -5    -55       C  
ATOM   1312  O   ALA B  31      -8.407  18.073  14.780  1.00 15.83           O  
ANISOU 1312  O   ALA B  31      256   2800   2956     82     14   -117       O  
ATOM   1313  N   ALA B  32      -9.038  20.006  15.747  1.00 14.45           N  
ANISOU 1313  N   ALA B  32      303   2487   2699    132   -329   -119       N  
ATOM   1314  CA  ALA B  32      -9.458  19.328  16.953  1.00 14.96           C  
ANISOU 1314  CA  ALA B  32      255   2711   2716     22     76      0       C  
ATOM   1315  CB  ALA B  32      -9.864  20.294  18.058  1.00 15.36           C  
ANISOU 1315  CB  ALA B  32      304   2756   2776   -353     25    228       C  
ATOM   1316  C   ALA B  32     -10.668  18.386  16.624  1.00 14.25           C  
ANISOU 1316  C   ALA B  32      300   2385   2727    192   -260    111       C  
ATOM   1317  O   ALA B  32     -10.786  17.335  17.237  1.00 16.51           O  
ANISOU 1317  O   ALA B  32      269   2863   3138     37   -188    438       O  
ATOM   1318  N   LYS B  33     -11.600  18.836  15.731  1.00 15.55           N  
ANISOU 1318  N   LYS B  33      258   2878   2770     78    -13    163       N  
ATOM   1319  CA  LYS B  33     -12.679  17.908  15.361  1.00 15.49           C  
ANISOU 1319  CA  LYS B  33      258   2637   2989    105     -9    114       C  
ATOM   1320  CB  LYS B  33     -13.522  18.546  14.243  1.00 19.35           C  
ANISOU 1320  CB  LYS B  33      539   3074   3737   -140   -817    238       C  
ATOM   1321  CG  LYS B  33     -14.581  17.586  13.670  1.00 19.96           C  
ANISOU 1321  CG  LYS B  33      371   3233   3977   -114   -498    305       C  
ATOM   1322  CD  LYS B  33     -15.663  17.389  14.725  1.00 20.57           C  
ANISOU 1322  CD  LYS B  33      310   2961   4542   -321   -280    458       C  
ATOM   1323  CE  LYS B  33     -16.787  16.595  14.216  1.00 25.04           C  
ANISOU 1323  CE  LYS B  33      658   3887   4966   -767   -584    275       C  
ATOM   1324  NZ  LYS B  33     -17.778  16.199  15.315  1.00 30.83           N  
ANISOU 1324  NZ  LYS B  33      438   4847   6429   -299  -1049    699       N  
ATOM   1325  C   LYS B  33     -12.214  16.571  14.882  1.00 16.36           C  
ANISOU 1325  C   LYS B  33      258   2929   3026    -86     77    182       C  
ATOM   1326  O   LYS B  33     -12.648  15.481  15.344  1.00 17.82           O  
ANISOU 1326  O   LYS B  33      255   2973   3542     65     46    203       O  
ATOM   1327  N   PHE B  34     -11.291  16.666  13.924  1.00 17.11           N  
ANISOU 1327  N   PHE B  34      284   3082   3133   -278    113   -105       N  
ATOM   1328  CA  PHE B  34     -10.933  15.399  13.252  1.00 19.55           C  
ANISOU 1328  CA  PHE B  34      489   3549   3387    258     51   -242       C  
ATOM   1329  CB  PHE B  34     -10.579  15.654  11.805  1.00 16.56           C  
ANISOU 1329  CB  PHE B  34      300   3109   2881    304   -194   -376       C  
ATOM   1330  CG  PHE B  34     -11.735  16.143  11.020  1.00 16.83           C  
ANISOU 1330  CG  PHE B  34      290   3272   2830    112   -300   -285       C  
ATOM   1331  CD1 PHE B  34     -12.927  15.403  11.008  1.00 15.73           C  
ANISOU 1331  CD1 PHE B  34      280   2687   3009    204    172     79       C  
ATOM   1332  CE1 PHE B  34     -14.017  15.864  10.256  1.00 19.02           C  
ANISOU 1332  CE1 PHE B  34      527   3321   3379    466   -497   -461       C  
ATOM   1333  CZ  PHE B  34     -13.855  17.039   9.538  1.00 21.52           C  
ANISOU 1333  CZ  PHE B  34      637   3573   3965    909   -246    152       C  
ATOM   1334  CE2 PHE B  34     -12.730  17.765   9.623  1.00 24.25           C  
ANISOU 1334  CE2 PHE B  34     2313   3315   3584    220   -505     90       C  
ATOM   1335  CD2 PHE B  34     -11.695  17.296  10.359  1.00 21.59           C  
ANISOU 1335  CD2 PHE B  34      827   3496   3877    -50    308    330       C  
ATOM   1336  C   PHE B  34      -9.843  14.615  13.976  1.00 17.45           C  
ANISOU 1336  C   PHE B  34      261   3386   2982     26    144   -302       C  
ATOM   1337  O   PHE B  34      -9.732  13.395  13.796  1.00 23.81           O  
ANISOU 1337  O   PHE B  34     1005   3604   4435   -161   -931   -359       O  
ATOM   1338  N   GLU B  35      -9.236  15.267  14.957  1.00 16.35           N  
ANISOU 1338  N   GLU B  35      462   2942   2806    428   -397   -290       N  
ATOM   1339  CA  GLU B  35      -8.252  14.533  15.768  1.00 15.27           C  
ANISOU 1339  CA  GLU B  35      280   2804   2718    145   -214     29       C  
ATOM   1340  CB  GLU B  35      -7.110  15.484  16.251  1.00 17.35           C  
ANISOU 1340  CB  GLU B  35      312   3246   3032   -170   -376    106       C  
ATOM   1341  CG  GLU B  35      -6.127  15.958  15.208  1.00 18.25           C  
ANISOU 1341  CG  GLU B  35      501   3003   3428     88      2    -13       C  
ATOM   1342  CD  GLU B  35      -5.279  14.899  14.570  1.00 17.54           C  
ANISOU 1342  CD  GLU B  35      254   3492   2916     54     13    -66       C  
ATOM   1343  OE1 GLU B  35      -5.276  13.718  15.012  1.00 19.43           O  
ANISOU 1343  OE1 GLU B  35      418   3621   3343    744     -7     48       O  
ATOM   1344  OE2 GLU B  35      -4.495  15.362  13.646  1.00 20.69           O  
ANISOU 1344  OE2 GLU B  35      263   4084   3514     37    176    210       O  
ATOM   1345  C   GLU B  35      -8.783  13.837  16.992  1.00 15.71           C  
ANISOU 1345  C   GLU B  35      385   2509   3073    243   -475    -27       C  
ATOM   1346  O   GLU B  35      -8.512  12.749  17.277  1.00 16.72           O  
ANISOU 1346  O   GLU B  35      278   2685   3389    124   -115    114       O  
ATOM   1347  N   SER B  36      -9.777  14.505  17.599  1.00 16.38           N  
ANISOU 1347  N   SER B  36      263   2854   3105    160      7     97       N  
ATOM   1348  CA  SER B  36     -10.214  14.019  18.914  1.00 16.28           C  
ANISOU 1348  CA  SER B  36      310   2609   3265    295    265    172       C  
ATOM   1349  CB  SER B  36      -9.771  14.936  20.032  1.00 17.57           C  
ANISOU 1349  CB  SER B  36      932   2742   2998   -667    217    237       C  
ATOM   1350  OG  SER B  36     -10.280  16.241  19.950  1.00 15.84           O  
ANISOU 1350  OG  SER B  36      268   2724   3024   -195      6    173       O  
ATOM   1351  C   SER B  36     -11.833  14.003  18.987  1.00 15.25           C  
ANISOU 1351  C   SER B  36      260   2612   2920    119    -24    490       C  
ATOM   1352  O   SER B  36     -12.396  13.571  19.995  1.00 17.85           O  
ANISOU 1352  O   SER B  36      364   3011   3407    -76     41    480       O  
ATOM   1353  N   ASN B  37     -12.516  14.584  17.972  1.00 15.47           N  
ANISOU 1353  N   ASN B  37      313   2807   2754    359    186    205       N  
ATOM   1354  CA  ASN B  37     -13.976  14.837  18.012  1.00 15.95           C  
ANISOU 1354  CA  ASN B  37      270   3084   2706    218    -24    195       C  
ATOM   1355  CB  ASN B  37     -14.701  13.522  17.995  1.00 20.53           C  
ANISOU 1355  CB  ASN B  37     1159   3299   3341    -47   -139    -43       C  
ATOM   1356  CG  ASN B  37     -16.147  13.684  17.520  1.00 26.89           C  
ANISOU 1356  CG  ASN B  37     1641   4373   4201   -661   -799    581       C  
ATOM   1357  OD1 ASN B  37     -16.516  14.704  16.905  1.00 25.24           O  
ANISOU 1357  OD1 ASN B  37      289   4939   4361    -69   -378      0       O  
ATOM   1358  ND2 ASN B  37     -16.984  12.686  17.872  1.00 29.50           N  
ANISOU 1358  ND2 ASN B  37     1879   4428   4901   -930   -551    404       N  
ATOM   1359  C   ASN B  37     -14.236  15.638  19.283  1.00 16.95           C  
ANISOU 1359  C   ASN B  37      260   3084   3096     79    112   -122       C  
ATOM   1360  O   ASN B  37     -15.269  15.488  19.936  1.00 18.61           O  
ANISOU 1360  O   ASN B  37      282   3474   3312    -95    280     30       O  
ATOM   1361  N   PHE B  38     -13.394  16.609  19.562  1.00 16.17           N  
ANISOU 1361  N   PHE B  38      259   2924   2961    -18   -123     62       N  
ATOM   1362  CA  PHE B  38     -13.474  17.578  20.642  1.00 16.83           C  
ANISOU 1362  CA  PHE B  38      308   3053   3033    278   -254    206       C  
ATOM   1363  CB  PHE B  38     -14.781  18.430  20.480  1.00 15.69           C  
ANISOU 1363  CB  PHE B  38      304   2999   2657    190    322    320       C  
ATOM   1364  CG  PHE B  38     -14.910  19.144  19.177  1.00 17.23           C  
ANISOU 1364  CG  PHE B  38      412   3036   3098    662    140    320       C  
ATOM   1365  CD1 PHE B  38     -13.839  19.694  18.544  1.00 19.14           C  
ANISOU 1365  CD1 PHE B  38      932   3629   2709    -13    567   -374       C  
ATOM   1366  CE1 PHE B  38     -14.003  20.426  17.417  1.00 18.89           C  
ANISOU 1366  CE1 PHE B  38      459   3391   3325    -36    540   -116       C  
ATOM   1367  CZ  PHE B  38     -15.271  20.596  16.853  1.00 19.35           C  
ANISOU 1367  CZ  PHE B  38      970   3290   3091     30     50    605       C  
ATOM   1368  CE2 PHE B  38     -16.329  20.019  17.463  1.00 19.71           C  
ANISOU 1368  CE2 PHE B  38      264   3202   4020      1    150    500       C  
ATOM   1369  CD2 PHE B  38     -16.203  19.352  18.614  1.00 20.20           C  
ANISOU 1369  CD2 PHE B  38      258   3613   3804    102    -60    514       C  
ATOM   1370  C   PHE B  38     -13.422  16.983  21.989  1.00 15.48           C  
ANISOU 1370  C   PHE B  38      276   2642   2963   -158    160    122       C  
ATOM   1371  O   PHE B  38     -13.762  17.654  22.960  1.00 16.49           O  
ANISOU 1371  O   PHE B  38      283   3057   2924    192    211     -2       O  
ATOM   1372  N   ASN B  39     -12.857  15.767  22.130  1.00 15.56           N  
ANISOU 1372  N   ASN B  39      253   2635   3023     28      8    319       N  
ATOM   1373  CA  ASN B  39     -12.826  15.105  23.450  1.00 15.86           C  
ANISOU 1373  CA  ASN B  39      265   3005   2752    186     20    335       C  
ATOM   1374  CB  ASN B  39     -13.090  13.666  23.291  1.00 18.18           C  
ANISOU 1374  CB  ASN B  39      395   3377   3133    474    495    607       C  
ATOM   1375  CG  ASN B  39     -13.163  12.920  24.616  1.00 16.24           C  
ANISOU 1375  CG  ASN B  39      437   2688   3042    404    583     71       C  
ATOM   1376  OD1 ASN B  39     -12.843  13.480  25.658  1.00 15.77           O  
ANISOU 1376  OD1 ASN B  39      317   3070   2603    149    367     86       O  
ATOM   1377  ND2 ASN B  39     -13.775  11.706  24.584  1.00 20.02           N  
ANISOU 1377  ND2 ASN B  39     1362   3201   3044     93     15    557       N  
ATOM   1378  C   ASN B  39     -11.406  15.283  24.031  1.00 15.67           C  
ANISOU 1378  C   ASN B  39      265   2737   2949    172     55    351       C  
ATOM   1379  O   ASN B  39     -10.361  14.737  23.510  1.00 17.88           O  
ANISOU 1379  O   ASN B  39      302   3149   3343    261    297    155       O  
ATOM   1380  N   THR B  40     -11.286  15.987  25.117  1.00 16.69           N  
ANISOU 1380  N   THR B  40      289   3313   2736    326     46    -55       N  
ATOM   1381  CA  THR B  40      -9.980  16.154  25.730  1.00 16.35           C  
ANISOU 1381  CA  THR B  40      262   2755   3193    -45   -156    314       C  
ATOM   1382  CB  THR B  40     -10.028  17.109  26.932  1.00 22.55           C  
ANISOU 1382  CB  THR B  40     1967   3266   3335     97   -144    -29       C  
ATOM   1383  OG1 THR B  40     -10.831  16.503  27.950  1.00 23.90           O  
ANISOU 1383  OG1 THR B  40     2039   3488   3553    293    843    247       O  
ATOM   1384  CG2 THR B  40     -10.550  18.535  26.509  1.00 17.49           C  
ANISOU 1384  CG2 THR B  40      726   2928   2990     -6     -1   -106       C  
ATOM   1385  C   THR B  40      -9.429  14.897  26.189  1.00 15.40           C  
ANISOU 1385  C   THR B  40      289   2673   2888    290    -31    113       C  
ATOM   1386  O   THR B  40      -8.179  14.873  26.277  1.00 18.56           O  
ANISOU 1386  O   THR B  40      269   3576   3204   -177    135     62       O  
ATOM   1387  N   GLN B  41     -10.113  13.783  26.368  1.00 16.88           N  
ANISOU 1387  N   GLN B  41      331   2673   3408    303    379    357       N  
ATOM   1388  CA  GLN B  41      -9.535  12.624  26.977  1.00 16.03           C  
ANISOU 1388  CA  GLN B  41      371   2875   2842    -56    406    113       C  
ATOM   1389  CB  GLN B  41     -10.533  12.017  28.013  1.00 15.96           C  
ANISOU 1389  CB  GLN B  41      268   2830   2967    -71    171    423       C  
ATOM   1390  CG  GLN B  41     -10.741  12.890  29.217  1.00 18.96           C  
ANISOU 1390  CG  GLN B  41      679   2934   3589   -125    693    102       C  
ATOM   1391  CD  GLN B  41     -11.444  12.123  30.328  1.00 17.02           C  
ANISOU 1391  CD  GLN B  41      328   3493   2646    109    417    113       C  
ATOM   1392  OE1 GLN B  41     -10.799  11.476  31.182  1.00 21.21           O  
ANISOU 1392  OE1 GLN B  41      386   3969   3701    191    216    592       O  
ATOM   1393  NE2 GLN B  41     -12.761  12.162  30.334  1.00 17.98           N  
ANISOU 1393  NE2 GLN B  41      322   3358   3152     61    446    247       N  
ATOM   1394  C   GLN B  41      -9.128  11.601  25.899  1.00 16.33           C  
ANISOU 1394  C   GLN B  41      332   2674   3195     46    483    359       C  
ATOM   1395  O   GLN B  41      -8.763  10.487  26.245  1.00 19.36           O  
ANISOU 1395  O   GLN B  41      445   3090   3821    131    774    640       O  
ATOM   1396  N   ALA B  42      -9.233  11.962  24.656  1.00 16.09           N  
ANISOU 1396  N   ALA B  42      281   2982   2849    -51    263    200       N  
ATOM   1397  CA  ALA B  42      -8.988  11.084  23.571  1.00 15.82           C  
ANISOU 1397  CA  ALA B  42      266   2638   3106   -175    -27      6       C  
ATOM   1398  CB  ALA B  42      -9.082  11.798  22.270  1.00 15.42           C  
ANISOU 1398  CB  ALA B  42      268   2887   2702    -99    176   -253       C  
ATOM   1399  C   ALA B  42      -7.461  10.624  23.646  1.00 15.36           C  
ANISOU 1399  C   ALA B  42      254   2734   2845    -41      0     49       C  
ATOM   1400  O   ALA B  42      -6.545  11.478  23.812  1.00 16.85           O  
ANISOU 1400  O   ALA B  42      271   2990   3140   -123    -27      9       O  
ATOM   1401  N   THR B  43      -7.297   9.355  23.454  1.00 17.78           N  
ANISOU 1401  N   THR B  43      321   3014   3420     78    451   -170       N  
ATOM   1402  CA  THR B  43      -5.924   8.730  23.280  1.00 15.44           C  
ANISOU 1402  CA  THR B  43      352   2770   2744    159    476     74       C  
ATOM   1403  CB  THR B  43      -5.461   7.994  24.541  1.00 20.22           C  
ANISOU 1403  CB  THR B  43      448   3517   3716   -182    771    298       C  
ATOM   1404  OG1 THR B  43      -6.330   6.866  24.864  1.00 20.22           O  
ANISOU 1404  OG1 THR B  43      402   2977   4302    195    698    -59       O  
ATOM   1405  CG2 THR B  43      -5.269   8.855  25.693  1.00 16.97           C  
ANISOU 1405  CG2 THR B  43      259   3283   2904   -112     65    277       C  
ATOM   1406  C   THR B  43      -5.996   7.780  22.121  1.00 17.26           C  
ANISOU 1406  C   THR B  43      323   2956   3276    281    326   -236       C  
ATOM   1407  O   THR B  43      -7.028   7.087  21.833  1.00 21.96           O  
ANISOU 1407  O   THR B  43      562   3462   4320   -302    -37   -614       O  
ATOM   1408  N  AASN B  44      -4.843   7.532  21.499  0.49 18.97           N  
ANISOU 1408  N  AASN B  44      419   3589   3200    667    272   -180       N  
ATOM   1409  N  BASN B  44      -4.860   7.634  21.418  0.51 19.60           N  
ANISOU 1409  N  BASN B  44      365   3894   3187    526    298   -180       N  
ATOM   1410  CA AASN B  44      -4.790   6.532  20.456  0.49 16.16           C  
ANISOU 1410  CA AASN B  44      270   2557   3310    196     50    112       C  
ATOM   1411  CA BASN B  44      -4.763   6.786  20.230  0.51 17.65           C  
ANISOU 1411  CA BASN B  44      278   3197   3229    262     61    -53       C  
ATOM   1412  CB AASN B  44      -5.301   7.065  19.150  0.49 15.39           C  
ANISOU 1412  CB AASN B  44      521   2363   2963     82    371     -5       C  
ATOM   1413  CB BASN B  44      -4.884   7.612  18.913  0.51 21.56           C  
ANISOU 1413  CB BASN B  44     1021   3872   3298   -510   -314   -430       C  
ATOM   1414  CG AASN B  44      -6.806   7.330  19.207  0.49 18.88           C  
ANISOU 1414  CG AASN B  44      385   2812   3974   -188   -326    177       C  
ATOM   1415  CG BASN B  44      -4.508   6.794  17.654  0.51 25.84           C  
ANISOU 1415  CG BASN B  44      566   5130   4123    266   -796   -993       C  
ATOM   1416  OD1AASN B  44      -7.242   8.473  19.439  0.49 19.79           O  
ANISOU 1416  OD1AASN B  44     1031   2738   3749   -608    175   -321       O  
ATOM   1417  OD1BASN B  44      -3.406   7.005  17.000  0.51 38.95           O  
ANISOU 1417  OD1BASN B  44     1767   7299   5732   3221    311   -361       O  
ATOM   1418  ND2AASN B  44      -7.583   6.244  19.172  0.49 19.39           N  
ANISOU 1418  ND2AASN B  44     1073   2406   3885   -154   -744    -41       N  
ATOM   1419  ND2BASN B  44      -5.285   5.766  17.407  0.51 25.41           N  
ANISOU 1419  ND2BASN B  44     2648   4240   2766   -272   -668   -768       N  
ATOM   1420  C  AASN B  44      -3.299   6.092  20.285  0.49 15.04           C  
ANISOU 1420  C  AASN B  44      265   2619   2827     45    170    113       C  
ATOM   1421  C  BASN B  44      -3.294   6.210  20.317  0.51 15.73           C  
ANISOU 1421  C  BASN B  44      260   2712   3005     -7   -145    131       C  
ATOM   1422  O  AASN B  44      -2.312   6.943  20.054  0.49 16.49           O  
ANISOU 1422  O  AASN B  44      298   2858   3108   -271   -227     41       O  
ATOM   1423  O  BASN B  44      -2.297   7.021  20.429  0.51 16.61           O  
ANISOU 1423  O  BASN B  44      273   3026   3010   -233     39   -138       O  
ATOM   1424  N  AARG B  45      -3.092   4.815  20.395  0.49 18.50           N  
ANISOU 1424  N  AARG B  45      258   3226   3544     56   -110     83       N  
ATOM   1425  N  BARG B  45      -3.123   4.916  20.196  0.51 17.63           N  
ANISOU 1425  N  BARG B  45      255   3038   3402     52     79    497       N  
ATOM   1426  CA AARG B  45      -1.726   4.269  20.293  0.49 17.64           C  
ANISOU 1426  CA AARG B  45      319   3382   2998    304   -319    -16       C  
ATOM   1427  CA BARG B  45      -1.794   4.209  20.292  0.51 17.50           C  
ANISOU 1427  CA BARG B  45      437   3226   2987    375   -326     47       C  
ATOM   1428  CB AARG B  45      -1.748   2.872  20.873  0.49 19.31           C  
ANISOU 1428  CB AARG B  45      319   3740   3275    371    260   -225       C  
ATOM   1429  CB BARG B  45      -2.056   2.855  21.014  0.51 16.47           C  
ANISOU 1429  CB BARG B  45      395   3506   2354    590    178    -50       C  
ATOM   1430  CG AARG B  45      -0.302   2.403  21.004  0.49 14.48           C  
ANISOU 1430  CG AARG B  45      259   2618   2623     22     52   -281       C  
ATOM   1431  CG BARG B  45      -0.890   1.857  20.993  0.51 13.91           C  
ANISOU 1431  CG BARG B  45      484   2283   2517    169   -508    -87       C  
ATOM   1432  CD AARG B  45       0.210   2.557  22.418  0.49 14.90           C  
ANISOU 1432  CD AARG B  45      325   2539   2796   -378      6   -913       C  
ATOM   1433  CD BARG B  45       0.309   2.295  21.793  0.51 14.12           C  
ANISOU 1433  CD BARG B  45      276   2448   2639   -167    -81   -402       C  
ATOM   1434  NE AARG B  45       1.612   2.314  22.645  0.49 17.90           N  
ANISOU 1434  NE AARG B  45      294   3105   3400   -165    310   -319       N  
ATOM   1435  NE BARG B  45      -0.021   3.141  22.958  0.51 15.21           N  
ANISOU 1435  NE BARG B  45      782   2592   2405   -599   -252   -232       N  
ATOM   1436  CZ AARG B  45       1.957   1.326  23.427  0.49 18.65           C  
ANISOU 1436  CZ AARG B  45      271   3981   2834    247     83    139       C  
ATOM   1437  CZ BARG B  45      -0.305   2.739  24.177  0.51 15.83           C  
ANISOU 1437  CZ BARG B  45      335   3098   2579   -346   -307     18       C  
ATOM   1438  NH1AARG B  45       3.194   1.198  23.748  0.49 16.52           N  
ANISOU 1438  NH1AARG B  45      354   3068   2853    534     40    273       N  
ATOM   1439  NH1BARG B  45      -0.403   1.442  24.469  0.51 16.36           N  
ANISOU 1439  NH1BARG B  45      285   3375   2553     97    258     35       N  
ATOM   1440  NH2AARG B  45       1.066   0.547  24.007  0.49 25.44           N  
ANISOU 1440  NH2AARG B  45     2042   3657   3964     63   1657    212       N  
ATOM   1441  NH2BARG B  45      -0.458   3.685  25.079  0.51 16.07           N  
ANISOU 1441  NH2BARG B  45      555   2615   2935      8    898    186       N  
ATOM   1442  C  AARG B  45      -1.437   4.208  18.828  0.49 19.72           C  
ANISOU 1442  C  AARG B  45      264   4086   3143   -186     95   -187       C  
ATOM   1443  C  BARG B  45      -1.409   4.005  18.854  0.51 19.99           C  
ANISOU 1443  C  BARG B  45      262   4202   3132   -151   -110    244       C  
ATOM   1444  O  AARG B  45      -2.333   3.956  17.983  0.49 20.94           O  
ANISOU 1444  O  AARG B  45      301   4291   3362     39      5   -462       O  
ATOM   1445  O  BARG B  45      -2.238   3.453  18.047  0.51 20.37           O  
ANISOU 1445  O  BARG B  45      418   3793   3525    759    -51   -588       O  
ATOM   1446  N   ASN B  46      -0.157   4.389  18.502  1.00 18.23           N  
ANISOU 1446  N   ASN B  46      281   3677   2966    102    251   -286       N  
ATOM   1447  CA  ASN B  46       0.300   4.235  17.186  1.00 22.66           C  
ANISOU 1447  CA  ASN B  46      850   4548   3209   -613    -34   -555       C  
ATOM   1448  CB  ASN B  46       1.241   5.398  16.908  1.00 27.33           C  
ANISOU 1448  CB  ASN B  46      611   5495   4276   -669   1001     33       C  
ATOM   1449  CG  ASN B  46       0.556   6.754  17.111  1.00 28.58           C  
ANISOU 1449  CG  ASN B  46     1812   5050   3997    253  -1089    462       C  
ATOM   1450  OD1 ASN B  46       1.072   7.709  17.836  1.00 32.15           O  
ANISOU 1450  OD1 ASN B  46      762   6207   5244   1269   -699    298       O  
ATOM   1451  ND2 ASN B  46      -0.586   6.864  16.528  1.00 28.05           N  
ANISOU 1451  ND2 ASN B  46      903   4831   4924    689   -104   1214       N  
ATOM   1452  C   ASN B  46       1.120   2.968  17.027  1.00 27.32           C  
ANISOU 1452  C   ASN B  46     1891   4891   3600     -6  -1131   -584       C  
ATOM   1453  O   ASN B  46       1.593   2.454  18.000  1.00 23.75           O  
ANISOU 1453  O   ASN B  46      797   4016   4211    877   -366   -321       O  
ATOM   1454  N   THR B  47       1.312   2.497  15.804  1.00 32.40           N  
ANISOU 1454  N   THR B  47      422   7171   4715    204    121  -1449       N  
ATOM   1455  CA  THR B  47       2.043   1.238  15.552  1.00 32.26           C  
ANISOU 1455  CA  THR B  47     2006   5867   4382   -475    223   -723       C  
ATOM   1456  CB  THR B  47       1.953   0.798  14.046  1.00 38.64           C  
ANISOU 1456  CB  THR B  47     4237   6306   4139   -171   -443   -437       C  
ATOM   1457  OG1 THR B  47       1.224   1.758  13.247  1.00 39.99           O  
ANISOU 1457  OG1 THR B  47     1240   7045   6906    326   1545    814       O  
ATOM   1458  CG2 THR B  47       1.231  -0.512  13.907  1.00 49.44           C  
ANISOU 1458  CG2 THR B  47     6428   5936   6421     33    -95    325       C  
ATOM   1459  C   THR B  47       3.535   1.320  16.017  1.00 38.12           C  
ANISOU 1459  C   THR B  47     2025   6407   6049     -7    -60   -515       C  
ATOM   1460  O   THR B  47       4.109   0.318  16.451  1.00 38.45           O  
ANISOU 1460  O   THR B  47      851   6833   6924   -647    484   -272       O  
ATOM   1461  N   ASP B  48       4.083   2.530  16.024  1.00 33.06           N  
ANISOU 1461  N   ASP B  48      433   6627   5500    993    246   -682       N  
ATOM   1462  CA  ASP B  48       5.500   2.677  16.458  1.00 24.12           C  
ANISOU 1462  CA  ASP B  48      771   4965   3425    519    406   -283       C  
ATOM   1463  CB  ASP B  48       6.182   3.932  15.868  1.00 26.24           C  
ANISOU 1463  CB  ASP B  48     1269   5080   3621     45    989   -559       C  
ATOM   1464  CG  ASP B  48       5.639   5.255  16.472  1.00 30.70           C  
ANISOU 1464  CG  ASP B  48     2610   5294   3761   -232   1677   -618       C  
ATOM   1465  OD1 ASP B  48       4.683   5.190  17.264  1.00 24.02           O  
ANISOU 1465  OD1 ASP B  48      686   5387   3052    962    220    -96       O  
ATOM   1466  OD2 ASP B  48       6.102   6.377  16.219  1.00 39.21           O  
ANISOU 1466  OD2 ASP B  48     1499   6520   6875   -527   1743    266       O  
ATOM   1467  C   ASP B  48       5.570   2.639  18.006  1.00 24.34           C  
ANISOU 1467  C   ASP B  48      346   5027   3873    644   -135    131       C  
ATOM   1468  O   ASP B  48       6.630   2.715  18.530  1.00 33.06           O  
ANISOU 1468  O   ASP B  48      709   7464   4387   1080   -468   -251       O  
ATOM   1469  N   GLY B  49       4.444   2.503  18.696  1.00 24.93           N  
ANISOU 1469  N   GLY B  49      713   4481   4275   1006    581   -599       N  
ATOM   1470  CA  GLY B  49       4.417   2.403  20.149  1.00 24.80           C  
ANISOU 1470  CA  GLY B  49     1413   4028   3980    896   1172    205       C  
ATOM   1471  C   GLY B  49       4.207   3.742  20.847  1.00 18.90           C  
ANISOU 1471  C   GLY B  49      577   3317   3284    213   -327    166       C  
ATOM   1472  O   GLY B  49       4.020   3.772  22.103  1.00 20.30           O  
ANISOU 1472  O   GLY B  49      859   3327   3527   -169    162    -35       O  
ATOM   1473  N   SER B  50       4.328   4.846  20.118  1.00 17.78           N  
ANISOU 1473  N   SER B  50      299   3233   3224    222   -283    159       N  
ATOM   1474  CA  SER B  50       3.970   6.156  20.714  1.00 16.12           C  
ANISOU 1474  CA  SER B  50      336   3111   2677    320   -331     53       C  
ATOM   1475  CB  SER B  50       4.463   7.320  19.893  1.00 17.79           C  
ANISOU 1475  CB  SER B  50      738   2892   3127    390   -519    154       C  
ATOM   1476  OG  SER B  50       3.849   7.301  18.621  1.00 18.41           O  
ANISOU 1476  OG  SER B  50      320   3646   3028    367    287    108       O  
ATOM   1477  C   SER B  50       2.426   6.262  20.837  1.00 15.43           C  
ANISOU 1477  C   SER B  50      334   2760   2766   -422   -169     85       C  
ATOM   1478  O   SER B  50       1.758   5.357  20.350  1.00 16.73           O  
ANISOU 1478  O   SER B  50      298   2997   3060    204    269   -251       O  
ATOM   1479  N   THR B  51       2.036   7.282  21.562  1.00 15.09           N  
ANISOU 1479  N   THR B  51      267   2970   2496   -148    121   -109       N  
ATOM   1480  CA  THR B  51       0.512   7.470  21.811  1.00 13.88           C  
ANISOU 1480  CA  THR B  51      261   2680   2333    -16   -123   -221       C  
ATOM   1481  CB  THR B  51       0.202   7.040  23.276  1.00 15.61           C  
ANISOU 1481  CB  THR B  51      307   2760   2861   -248    298   -228       C  
ATOM   1482  OG1 THR B  51       0.497   5.652  23.459  1.00 16.65           O  
ANISOU 1482  OG1 THR B  51      324   3231   2768   -374    256    -78       O  
ATOM   1483  CG2 THR B  51      -1.346   7.238  23.582  1.00 14.28           C  
ANISOU 1483  CG2 THR B  51      279   2639   2506    -12    242     78       C  
ATOM   1484  C   THR B  51       0.330   8.908  21.533  1.00 14.86           C  
ANISOU 1484  C   THR B  51      259   2888   2496    -51   -100   -251       C  
ATOM   1485  O   THR B  51       1.076   9.852  21.904  1.00 15.75           O  
ANISOU 1485  O   THR B  51      256   2774   2953     86      6    -38       O  
ATOM   1486  N   ASP B  52      -0.898   9.254  21.024  1.00 15.55           N  
ANISOU 1486  N   ASP B  52      288   2588   3029    212    218     97       N  
ATOM   1487  CA  ASP B  52      -1.331  10.600  20.749  1.00 14.28           C  
ANISOU 1487  CA  ASP B  52      284   2761   2379    -83    248    -60       C  
ATOM   1488  CB  ASP B  52      -2.073  10.774  19.401  1.00 14.70           C  
ANISOU 1488  CB  ASP B  52      522   2538   2525    243     74    172       C  
ATOM   1489  CG  ASP B  52      -1.273  10.530  18.230  1.00 21.04           C  
ANISOU 1489  CG  ASP B  52      346   4554   3091   -440    409   -419       C  
ATOM   1490  OD1 ASP B  52       0.022  10.583  18.241  1.00 24.14           O  
ANISOU 1490  OD1 ASP B  52      260   5194   3718     36    155    297       O  
ATOM   1491  OD2 ASP B  52      -1.828  10.217  17.211  1.00 38.93           O  
ANISOU 1491  OD2 ASP B  52     4145   8274   2371   -450     -6   -245       O  
ATOM   1492  C   ASP B  52      -2.374  10.982  21.879  1.00 14.84           C  
ANISOU 1492  C   ASP B  52      275   2782   2579    156    182    162       C  
ATOM   1493  O   ASP B  52      -3.267  10.099  22.228  1.00 14.83           O  
ANISOU 1493  O   ASP B  52      264   2649   2720     31    164     79       O  
ATOM   1494  N   TYR B  53      -2.315  12.170  22.428  1.00 14.64           N  
ANISOU 1494  N   TYR B  53      255   2773   2531    -72    -35     63       N  
ATOM   1495  CA  TYR B  53      -3.017  12.533  23.617  1.00 15.83           C  
ANISOU 1495  CA  TYR B  53      864   2692   2455    -71    140    -34       C  
ATOM   1496  CB  TYR B  53      -2.087  12.719  24.801  1.00 15.33           C  
ANISOU 1496  CB  TYR B  53      782   2695   2346     63     87     65       C  
ATOM   1497  CG  TYR B  53      -1.380  11.495  25.245  1.00 15.22           C  
ANISOU 1497  CG  TYR B  53      254   2839   2689     43     25    212       C  
ATOM   1498  CD1 TYR B  53      -0.130  11.118  24.686  1.00 15.56           C  
ANISOU 1498  CD1 TYR B  53      266   2925   2721    -38    169    324       C  
ATOM   1499  CE1 TYR B  53       0.497  10.005  25.157  1.00 14.14           C  
ANISOU 1499  CE1 TYR B  53      290   2427   2654   -236   -171     76       C  
ATOM   1500  CZ  TYR B  53       0.027   9.224  26.166  1.00 15.60           C  
ANISOU 1500  CZ  TYR B  53      357   2648   2920   -379    271    366       C  
ATOM   1501  OH  TYR B  53       0.632   8.061  26.561  1.00 15.17           O  
ANISOU 1501  OH  TYR B  53      273   2819   2670   -221     30    307       O  
ATOM   1502  CE2 TYR B  53      -1.227   9.543  26.691  1.00 15.56           C  
ANISOU 1502  CE2 TYR B  53      258   3179   2472   -117     -4    378       C  
ATOM   1503  CD2 TYR B  53      -1.875  10.699  26.255  1.00 15.66           C  
ANISOU 1503  CD2 TYR B  53      278   2982   2687    229    103    473       C  
ATOM   1504  C   TYR B  53      -3.775  13.841  23.386  1.00 15.05           C  
ANISOU 1504  C   TYR B  53      286   2759   2672    266    135    214       C  
ATOM   1505  O   TYR B  53      -3.282  14.890  22.889  1.00 15.83           O  
ANISOU 1505  O   TYR B  53      270   2715   3028    197    -52    165       O  
ATOM   1506  N   GLY B  54      -5.083  13.769  23.717  1.00 16.14           N  
ANISOU 1506  N   GLY B  54      256   2848   3029     87      5    -45       N  
ATOM   1507  CA  GLY B  54      -5.912  14.998  23.952  1.00 15.19           C  
ANISOU 1507  CA  GLY B  54      378   2650   2740    -51    336    139       C  
ATOM   1508  C   GLY B  54      -6.541  15.570  22.736  1.00 13.88           C  
ANISOU 1508  C   GLY B  54      323   2476   2473   -277    158   -190       C  
ATOM   1509  O   GLY B  54      -6.585  14.936  21.692  1.00 15.27           O  
ANISOU 1509  O   GLY B  54      285   2731   2784    -49    252      1       O  
ATOM   1510  N   ILE B  55      -7.070  16.781  22.922  1.00 13.62           N  
ANISOU 1510  N   ILE B  55      254   2519   2399     17     37   -162       N  
ATOM   1511  CA  ILE B  55      -7.901  17.434  21.959  1.00 18.03           C  
ANISOU 1511  CA  ILE B  55      436   3616   2799    210    -97    173       C  
ATOM   1512  CB  ILE B  55      -8.563  18.707  22.546  1.00 22.59           C  
ANISOU 1512  CB  ILE B  55      905   3804   3873    -15    235   -239       C  
ATOM   1513  CG1 ILE B  55      -9.978  19.017  21.881  1.00 26.48           C  
ANISOU 1513  CG1 ILE B  55     1572   4077   4412    690    359    298       C  
ATOM   1514  CD1 ILE B  55     -10.831  19.837  22.779  1.00 23.72           C  
ANISOU 1514  CD1 ILE B  55      340   4045   4626   -273    543     17       C  
ATOM   1515  CG2 ILE B  55      -7.505  19.797  22.708  1.00 20.66           C  
ANISOU 1515  CG2 ILE B  55      395   3685   3768    221    656   -188       C  
ATOM   1516  C   ILE B  55      -7.276  17.642  20.634  1.00 17.19           C  
ANISOU 1516  C   ILE B  55      328   3517   2685     -1    426    114       C  
ATOM   1517  O   ILE B  55      -7.911  17.618  19.553  1.00 16.54           O  
ANISOU 1517  O   ILE B  55      270   3031   2981     83    206    279       O  
ATOM   1518  N   LEU B  56      -5.872  17.747  20.557  1.00 17.27           N  
ANISOU 1518  N   LEU B  56      419   3492   2651    150    624    143       N  
ATOM   1519  CA  LEU B  56      -5.250  17.985  19.338  1.00 16.20           C  
ANISOU 1519  CA  LEU B  56      269   2886   2998    202     72    443       C  
ATOM   1520  CB  LEU B  56      -4.379  19.289  19.297  1.00 15.20           C  
ANISOU 1520  CB  LEU B  56      254   2643   2876    -37    -24    166       C  
ATOM   1521  CG  LEU B  56      -5.227  20.540  19.033  1.00 16.17           C  
ANISOU 1521  CG  LEU B  56      258   2855   3029     37    118    118       C  
ATOM   1522  CD1 LEU B  56      -4.392  21.753  19.274  1.00 17.07           C  
ANISOU 1522  CD1 LEU B  56      700   2794   2992      6   -279      4       C  
ATOM   1523  CD2 LEU B  56      -5.796  20.636  17.626  1.00 18.38           C  
ANISOU 1523  CD2 LEU B  56      462   3264   3257    -89    356    137       C  
ATOM   1524  C   LEU B  56      -4.293  16.722  19.106  1.00 15.78           C  
ANISOU 1524  C   LEU B  56      334   2995   2666    348    296    -35       C  
ATOM   1525  O   LEU B  56      -3.346  16.781  18.240  1.00 18.77           O  
ANISOU 1525  O   LEU B  56      265   3501   3365   -118    143    359       O  
ATOM   1526  N   GLN B  57      -4.428  15.654  19.890  1.00 14.76           N  
ANISOU 1526  N   GLN B  57      254   2660   2692    -61     -9    103       N  
ATOM   1527  CA  GLN B  57      -3.753  14.357  19.620  1.00 14.88           C  
ANISOU 1527  CA  GLN B  57      360   2811   2480    -34    484    190       C  
ATOM   1528  CB  GLN B  57      -4.342  13.695  18.359  1.00 16.60           C  
ANISOU 1528  CB  GLN B  57      351   3011   2945    178    487     86       C  
ATOM   1529  CG  GLN B  57      -5.749  13.075  18.624  1.00 14.43           C  
ANISOU 1529  CG  GLN B  57      327   2659   2497    225    285   -189       C  
ATOM   1530  CD  GLN B  57      -5.713  11.940  19.617  1.00 15.57           C  
ANISOU 1530  CD  GLN B  57      283   3003   2628   -274     77     61       C  
ATOM   1531  OE1 GLN B  57      -5.911  12.179  20.903  1.00 17.97           O  
ANISOU 1531  OE1 GLN B  57      304   3385   3138   -137   -181    153       O  
ATOM   1532  NE2 GLN B  57      -5.557  10.797  19.172  1.00 11.94           N  
ANISOU 1532  NE2 GLN B  57      260   2377   1899   -101     44    268       N  
ATOM   1533  C   GLN B  57      -2.160  14.491  19.504  1.00 15.19           C  
ANISOU 1533  C   GLN B  57      317   2898   2555    179    339   -112       C  
ATOM   1534  O   GLN B  57      -1.621  14.035  18.496  1.00 16.39           O  
ANISOU 1534  O   GLN B  57      260   3303   2664    -33    124     11       O  
ATOM   1535  N   ILE B  58      -1.658  15.204  20.472  1.00 15.10           N  
ANISOU 1535  N   ILE B  58      309   2776   2650   -133    341     48       N  
ATOM   1536  CA  ILE B  58      -0.157  15.485  20.472  1.00 14.22           C  
ANISOU 1536  CA  ILE B  58      262   2704   2434    -13    135    283       C  
ATOM   1537  CB  ILE B  58       0.064  16.617  21.421  1.00 15.48           C  
ANISOU 1537  CB  ILE B  58      262   2651   2967    147    -11    125       C  
ATOM   1538  CG1 ILE B  58      -0.462  17.916  20.804  1.00 19.12           C  
ANISOU 1538  CG1 ILE B  58      567   3099   3597   -111    469    241       C  
ATOM   1539  CD1 ILE B  58      -0.364  19.106  21.695  1.00 19.81           C  
ANISOU 1539  CD1 ILE B  58      644   3145   3737     39    793    354       C  
ATOM   1540  CG2 ILE B  58       1.615  16.778  21.671  1.00 14.83           C  
ANISOU 1540  CG2 ILE B  58      271   2707   2654   -204     44     34       C  
ATOM   1541  C   ILE B  58       0.543  14.149  20.825  1.00 14.63           C  
ANISOU 1541  C   ILE B  58      254   2687   2616     26    -50    102       C  
ATOM   1542  O   ILE B  58       0.220  13.465  21.788  1.00 15.57           O  
ANISOU 1542  O   ILE B  58      256   2896   2764    -87    -14    228       O  
ATOM   1543  N   ASN B  59       1.664  13.919  20.084  1.00 17.01           N  
ANISOU 1543  N   ASN B  59      278   3224   2959    133    226    535       N  
ATOM   1544  CA  ASN B  59       2.341  12.646  20.142  1.00 16.81           C  
ANISOU 1544  CA  ASN B  59      272   2988   3124    -16   -234    171       C  
ATOM   1545  CB  ASN B  59       2.735  12.257  18.713  1.00 19.68           C  
ANISOU 1545  CB  ASN B  59      437   3692   3346   -330     14   -155       C  
ATOM   1546  CG  ASN B  59       3.489  10.928  18.611  1.00 22.12           C  
ANISOU 1546  CG  ASN B  59      385   3736   4281   -125    126   -258       C  
ATOM   1547  OD1 ASN B  59       4.749  10.861  18.748  1.00 26.06           O  
ANISOU 1547  OD1 ASN B  59      497   4962   4442    762    418    231       O  
ATOM   1548  ND2 ASN B  59       2.751   9.886  18.402  1.00 29.70           N  
ANISOU 1548  ND2 ASN B  59     2568   3811   4904    576   -148   -265       N  
ATOM   1549  C   ASN B  59       3.560  12.532  21.083  1.00 16.40           C  
ANISOU 1549  C   ASN B  59      259   2825   3147    -28   -134    131       C  
ATOM   1550  O   ASN B  59       4.366  13.500  21.261  1.00 18.20           O  
ANISOU 1550  O   ASN B  59      277   2839   3797   -227   -141    241       O  
ATOM   1551  N   SER B  60       3.585  11.443  21.764  1.00 15.82           N  
ANISOU 1551  N   SER B  60      294   2873   2844     88   -312     71       N  
ATOM   1552  CA  SER B  60       4.599  11.181  22.734  1.00 15.94           C  
ANISOU 1552  CA  SER B  60      310   2959   2786    276   -245     70       C  
ATOM   1553  CB  SER B  60       4.259   9.956  23.598  1.00 19.86           C  
ANISOU 1553  CB  SER B  60      374   3790   3382    224   -333    523       C  
ATOM   1554  OG  SER B  60       4.230   8.724  22.906  1.00 15.98           O  
ANISOU 1554  OG  SER B  60      258   3018   2796   -115     29   -108       O  
ATOM   1555  C   SER B  60       6.018  10.908  22.178  1.00 17.02           C  
ANISOU 1555  C   SER B  60      257   3365   2844     64    -19     92       C  
ATOM   1556  O   SER B  60       6.966  10.856  22.936  1.00 18.52           O  
ANISOU 1556  O   SER B  60      261   3915   2859    141    -74     92       O  
ATOM   1557  N  AARG B  61       6.175  10.690  20.879  0.50 16.70           N  
ANISOU 1557  N  AARG B  61      280   3126   2936    243     78     50       N  
ATOM   1558  N  BARG B  61       6.172  10.719  20.874  0.50 16.85           N  
ANISOU 1558  N  BARG B  61      326   3131   2945    223    100     34       N  
ATOM   1559  CA AARG B  61       7.545  10.481  20.339  0.50 17.70           C  
ANISOU 1559  CA AARG B  61      315   3183   3224   -191    354    381       C  
ATOM   1560  CA BARG B  61       7.525  10.487  20.293  0.50 17.70           C  
ANISOU 1560  CA BARG B  61      315   3178   3229   -203    350    353       C  
ATOM   1561  CB AARG B  61       7.455  10.120  18.857  0.50 19.83           C  
ANISOU 1561  CB AARG B  61      528   3433   3572    -77    249     34       C  
ATOM   1562  CB BARG B  61       7.408  10.148  18.798  0.50 19.62           C  
ANISOU 1562  CB BARG B  61      561   3389   3503    -48    224     10       C  
ATOM   1563  CG AARG B  61       8.797   9.817  18.187  0.50 26.23           C  
ANISOU 1563  CG AARG B  61      390   5441   4132   -375    620    322       C  
ATOM   1564  CG BARG B  61       8.757  10.000  18.062  0.50 26.82           C  
ANISOU 1564  CG BARG B  61      485   5331   4372   -185    495   -136       C  
ATOM   1565  CD AARG B  61       9.418   8.559  18.720  0.50 37.89           C  
ANISOU 1565  CD AARG B  61     4077   4993   5323    213    401    285       C  
ATOM   1566  CD BARG B  61       9.581   8.923  18.704  0.50 36.25           C  
ANISOU 1566  CD BARG B  61     4430   4214   5126    241    438    528       C  
ATOM   1567  NE AARG B  61       8.496   7.428  18.808  0.50 47.85           N  
ANISOU 1567  NE AARG B  61     5107   5419   7652    215    143    384       N  
ATOM   1568  NE BARG B  61      10.909   8.801  18.065  0.50 49.06           N  
ANISOU 1568  NE BARG B  61     4268   6371   8000    429   1006   -225       N  
ATOM   1569  CZ AARG B  61       8.893   6.173  18.973  0.50 45.26           C  
ANISOU 1569  CZ AARG B  61     2539   5999   8655   2228  -1170  -1039       C  
ATOM   1570  CZ BARG B  61      11.917   9.664  18.184  0.50 53.05           C  
ANISOU 1570  CZ BARG B  61     2299   8668   9188    329    134   1943       C  
ATOM   1571  NH1AARG B  61      10.263   5.855  19.035  0.50 48.78           N  
ANISOU 1571  NH1AARG B  61      888   9372   8271   -408  -1110   3075       N  
ATOM   1572  NH1BARG B  61      11.814  10.741  18.922  0.50 56.81           N  
ANISOU 1572  NH1BARG B  61     1504   9968  10112   -577   2579   5359       N  
ATOM   1573  NH2AARG B  61       7.944   5.241  19.056  0.50 37.39           N  
ANISOU 1573  NH2AARG B  61     4731   5417   4058    990  -1622  -1747       N  
ATOM   1574  NH2BARG B  61      13.057   9.438  17.551  0.50 38.23           N  
ANISOU 1574  NH2BARG B  61     3364   5634   5527    357    401   -779       N  
ATOM   1575  C  AARG B  61       8.297  11.761  20.487  0.50 20.01           C  
ANISOU 1575  C  AARG B  61      406   3515   3682   -703   -137    316       C  
ATOM   1576  C  BARG B  61       8.296  11.758  20.476  0.50 20.05           C  
ANISOU 1576  C  BARG B  61      404   3522   3692   -699   -145    316       C  
ATOM   1577  O  AARG B  61       9.541  11.692  20.674  0.50 22.19           O  
ANISOU 1577  O  AARG B  61      321   4138   3971    120    499    328       O  
ATOM   1578  O  BARG B  61       9.539  11.672  20.682  0.50 22.23           O  
ANISOU 1578  O  BARG B  61      322   4140   3984    126    500    318       O  
ATOM   1579  N   TRP B  62       7.738  12.937  20.351  1.00 19.42           N  
ANISOU 1579  N   TRP B  62      927   3147   3302   -272    615     21       N  
ATOM   1580  CA  TRP B  62       8.490  14.169  20.397  1.00 19.54           C  
ANISOU 1580  CA  TRP B  62      775   3140   3508   -309    135    129       C  
ATOM   1581  CB  TRP B  62       8.371  14.921  19.094  1.00 23.46           C  
ANISOU 1581  CB  TRP B  62     1713   3499   3699   -587    495    185       C  
ATOM   1582  CG  TRP B  62       9.089  14.260  17.966  1.00 25.32           C  
ANISOU 1582  CG  TRP B  62     1677   4155   3786   1164    -27    327       C  
ATOM   1583  CD1 TRP B  62       8.563  13.599  16.877  1.00 35.40           C  
ANISOU 1583  CD1 TRP B  62     3307   5947   4196    450    809    366       C  
ATOM   1584  NE1 TRP B  62       9.605  13.077  16.100  1.00 38.14           N  
ANISOU 1584  NE1 TRP B  62     3098   6292   5098    690    270   -331       N  
ATOM   1585  CE2 TRP B  62      10.804  13.431  16.639  1.00 34.02           C  
ANISOU 1585  CE2 TRP B  62     2020   6057   4850   1697   1374   -213       C  
ATOM   1586  CD2 TRP B  62      10.529  14.125  17.838  1.00 28.80           C  
ANISOU 1586  CD2 TRP B  62     2002   4919   4022    916    178     24       C  
ATOM   1587  CE3 TRP B  62      11.586  14.596  18.576  1.00 27.21           C  
ANISOU 1587  CE3 TRP B  62      395   5402   4542     60    401    405       C  
ATOM   1588  CZ3 TRP B  62      12.968  14.238  18.134  1.00 30.63           C  
ANISOU 1588  CZ3 TRP B  62      911   5592   5132   1303    104    830       C  
ATOM   1589  CH2 TRP B  62      13.172  13.535  16.956  1.00 38.58           C  
ANISOU 1589  CH2 TRP B  62     2585   7388   4684    891   -847    896       C  
ATOM   1590  CZ2 TRP B  62      12.109  13.116  16.197  1.00 32.27           C  
ANISOU 1590  CZ2 TRP B  62     1506   6183   4569   1708    808    -43       C  
ATOM   1591  C   TRP B  62       8.133  15.074  21.517  1.00 18.68           C  
ANISOU 1591  C   TRP B  62      277   3830   2989   -145   -227     48       C  
ATOM   1592  O   TRP B  62       8.955  15.784  22.102  1.00 21.04           O  
ANISOU 1592  O   TRP B  62      355   3567   4073   -480   -342     51       O  
ATOM   1593  N   TRP B  63       6.782  15.144  21.793  1.00 17.66           N  
ANISOU 1593  N   TRP B  63      271   3231   3204   -137   -192     78       N  
ATOM   1594  CA  TRP B  63       6.308  16.307  22.413  1.00 16.37           C  
ANISOU 1594  CA  TRP B  63      410   3071   2735   -447   -365    230       C  
ATOM   1595  CB  TRP B  63       5.121  16.830  21.625  1.00 16.57           C  
ANISOU 1595  CB  TRP B  63      283   3026   2986    269    113     49       C  
ATOM   1596  CG  TRP B  63       5.403  17.105  20.232  1.00 17.66           C  
ANISOU 1596  CG  TRP B  63      272   3285   3151    -89   -228    263       C  
ATOM   1597  CD1 TRP B  63       5.023  16.323  19.158  1.00 19.08           C  
ANISOU 1597  CD1 TRP B  63      448   3738   3063     83   -598    298       C  
ATOM   1598  NE1 TRP B  63       5.503  16.808  18.020  1.00 22.24           N  
ANISOU 1598  NE1 TRP B  63     1594   3783   3070   -388   -524    308       N  
ATOM   1599  CE2 TRP B  63       6.314  17.867  18.300  1.00 18.52           C  
ANISOU 1599  CE2 TRP B  63      322   3561   3150    302   -332    169       C  
ATOM   1600  CD2 TRP B  63       6.258  18.111  19.676  1.00 17.59           C  
ANISOU 1600  CD2 TRP B  63      362   3207   3113   -112   -452    425       C  
ATOM   1601  CE3 TRP B  63       6.987  19.189  20.193  1.00 19.87           C  
ANISOU 1601  CE3 TRP B  63      689   3643   3217   -455    431    -71       C  
ATOM   1602  CZ3 TRP B  63       7.627  20.018  19.317  1.00 20.32           C  
ANISOU 1602  CZ3 TRP B  63      529   3674   3516   -166    343    -32       C  
ATOM   1603  CH2 TRP B  63       7.622  19.788  17.968  1.00 19.68           C  
ANISOU 1603  CH2 TRP B  63      386   3689   3399    -29    646     42       C  
ATOM   1604  CZ2 TRP B  63       6.949  18.753  17.415  1.00 19.03           C  
ANISOU 1604  CZ2 TRP B  63      596   3684   2948    -45   -116     13       C  
ATOM   1605  C   TRP B  63       5.988  16.243  23.937  1.00 15.36           C  
ANISOU 1605  C   TRP B  63      293   3004   2536   -226   -217    -69       C  
ATOM   1606  O   TRP B  63       5.992  17.254  24.597  1.00 18.14           O  
ANISOU 1606  O   TRP B  63      331   3160   3399   -456     64   -161       O  
ATOM   1607  N   CYS B  64       5.721  15.053  24.467  1.00 16.00           N  
ANISOU 1607  N   CYS B  64      374   3136   2568    -78   -293     65       N  
ATOM   1608  CA  CYS B  64       5.441  14.883  25.878  1.00 15.71           C  
ANISOU 1608  CA  CYS B  64      359   2837   2771   -434   -355    411       C  
ATOM   1609  CB  CYS B  64       3.925  14.942  26.059  1.00 17.09           C  
ANISOU 1609  CB  CYS B  64      352   3316   2823   -350   -441    521       C  
ATOM   1610  SG  CYS B  64       2.908  13.602  25.252  1.00 17.01           S  
ANISOU 1610  SG  CYS B  64      255   3315   2892    -51    -70    100       S  
ATOM   1611  C   CYS B  64       5.996  13.547  26.402  1.00 15.15           C  
ANISOU 1611  C   CYS B  64      325   2850   2581   -368   -242    204       C  
ATOM   1612  O   CYS B  64       6.301  12.620  25.619  1.00 17.79           O  
ANISOU 1612  O   CYS B  64      271   3561   2926   -229    -83     -3       O  
ATOM   1613  N   ASN B  65       6.050  13.447  27.736  1.00 15.67           N  
ANISOU 1613  N   ASN B  65      273   2918   2761   -185    118    250       N  
ATOM   1614  CA  ASN B  65       6.534  12.239  28.362  1.00 17.11           C  
ANISOU 1614  CA  ASN B  65      467   3358   2675   -487    148     74       C  
ATOM   1615  CB  ASN B  65       7.516  12.493  29.546  1.00 17.50           C  
ANISOU 1615  CB  ASN B  65      271   3420   2955   -113   -185   -258       C  
ATOM   1616  CG  ASN B  65       7.899  11.206  30.147  1.00 18.75           C  
ANISOU 1616  CG  ASN B  65      364   3944   2815   -478   -328   -200       C  
ATOM   1617  OD1 ASN B  65       8.419  10.352  29.437  1.00 19.54           O  
ANISOU 1617  OD1 ASN B  65      881   3501   3040   -211   -447   -171       O  
ATOM   1618  ND2 ASN B  65       7.581  11.001  31.385  1.00 21.69           N  
ANISOU 1618  ND2 ASN B  65      427   4326   3485   -179   -187    -27       N  
ATOM   1619  C   ASN B  65       5.373  11.322  28.863  1.00 17.02           C  
ANISOU 1619  C   ASN B  65      278   3203   2984   -229    133     82       C  
ATOM   1620  O   ASN B  65       4.537  11.776  29.680  1.00 17.47           O  
ANISOU 1620  O   ASN B  65      254   3204   3178     48      9    -29       O  
ATOM   1621  N   ASP B  66       5.376  10.100  28.373  1.00 16.28           N  
ANISOU 1621  N   ASP B  66      264   3128   2793    123    137    283       N  
ATOM   1622  CA  ASP B  66       4.445   9.091  28.929  1.00 17.78           C  
ANISOU 1622  CA  ASP B  66      819   3006   2929   -109    -80    -44       C  
ATOM   1623  CB  ASP B  66       3.381   8.657  27.932  1.00 16.19           C  
ANISOU 1623  CB  ASP B  66      308   3061   2780    -93    -94     11       C  
ATOM   1624  CG  ASP B  66       3.913   7.883  26.774  1.00 16.75           C  
ANISOU 1624  CG  ASP B  66      400   3170   2794    508   -405   -109       C  
ATOM   1625  OD1 ASP B  66       5.147   7.558  26.748  1.00 17.45           O  
ANISOU 1625  OD1 ASP B  66      280   2982   3368    270     36    357       O  
ATOM   1626  OD2 ASP B  66       3.156   7.610  25.812  1.00 17.76           O  
ANISOU 1626  OD2 ASP B  66      322   3464   2962   -300    295    209       O  
ATOM   1627  C   ASP B  66       5.189   7.893  29.564  1.00 16.50           C  
ANISOU 1627  C   ASP B  66      259   3137   2873    120     86    597       C  
ATOM   1628  O   ASP B  66       4.498   6.895  30.042  1.00 17.44           O  
ANISOU 1628  O   ASP B  66      265   3261   3097     30    186    461       O  
ATOM   1629  N   GLY B  67       6.563   7.946  29.590  1.00 18.25           N  
ANISOU 1629  N   GLY B  67      357   3376   3202      7   -552     44       N  
ATOM   1630  CA  GLY B  67       7.289   6.842  30.165  1.00 19.12           C  
ANISOU 1630  CA  GLY B  67      464   3631   3170    725    199    275       C  
ATOM   1631  C   GLY B  67       7.265   5.518  29.433  1.00 19.32           C  
ANISOU 1631  C   GLY B  67     1039   3404   2897     57     16    354       C  
ATOM   1632  O   GLY B  67       7.895   4.556  29.895  1.00 19.74           O  
ANISOU 1632  O   GLY B  67      442   3335   3721   -145   -468    328       O  
ATOM   1633  N  AARG B  68       6.616   5.459  28.260  0.47 17.19           N  
ANISOU 1633  N  AARG B  68      274   3195   3062    124    -73    205       N  
ATOM   1634  N  BARG B  68       6.657   5.471  28.245  0.53 18.45           N  
ANISOU 1634  N  BARG B  68      277   3492   3238     98   -140    286       N  
ATOM   1635  CA AARG B  68       6.364   4.159  27.589  0.47 15.75           C  
ANISOU 1635  CA AARG B  68      296   2869   2816    182    301    329       C  
ATOM   1636  CA BARG B  68       6.468   4.186  27.553  0.53 20.45           C  
ANISOU 1636  CA BARG B  68      474   3996   3298    407     60    -27       C  
ATOM   1637  CB AARG B  68       4.941   3.571  27.780  0.47 13.76           C  
ANISOU 1637  CB AARG B  68      311   2647   2268    -50    136   -334       C  
ATOM   1638  CB BARG B  68       5.170   3.462  27.955  0.53 19.48           C  
ANISOU 1638  CB BARG B  68      868   3492   3040    -84   -571     -4       C  
ATOM   1639  CG AARG B  68       4.000   4.455  27.115  0.47 13.49           C  
ANISOU 1639  CG AARG B  68      585   2776   1763    -16   -318   -416       C  
ATOM   1640  CG BARG B  68       4.057   4.466  28.087  0.53 17.85           C  
ANISOU 1640  CG BARG B  68     1424   2796   2561    -66   -156    298       C  
ATOM   1641  CD AARG B  68       2.578   3.919  27.201  0.47 17.22           C  
ANISOU 1641  CD AARG B  68      806   3117   2620   -178    202    636       C  
ATOM   1642  CD BARG B  68       2.781   3.766  28.371  0.53 24.26           C  
ANISOU 1642  CD BARG B  68     1883   3501   3833   -470    391    635       C  
ATOM   1643  NE AARG B  68       2.388   2.595  26.702  0.47 28.82           N  
ANISOU 1643  NE AARG B  68     1436   4759   4752   -166  -2277   -404       N  
ATOM   1644  NE BARG B  68       2.783   2.878  27.285  0.53 21.91           N  
ANISOU 1644  NE BARG B  68     1987   3281   3057  -1258   -201    334       N  
ATOM   1645  CZ AARG B  68       1.200   1.981  26.766  0.47 29.54           C  
ANISOU 1645  CZ AARG B  68     1706   4375   5143  -1021  -1369  -1338       C  
ATOM   1646  CZ BARG B  68       2.501   3.198  26.048  0.53 17.58           C  
ANISOU 1646  CZ BARG B  68      273   3071   3336   -155   -231    988       C  
ATOM   1647  NH1AARG B  68       0.213   2.592  27.363  0.47 30.33           N  
ANISOU 1647  NH1AARG B  68     3272   3638   4615    141    143    122       N  
ATOM   1648  NH1BARG B  68       2.617   2.265  25.192  0.53 24.10           N  
ANISOU 1648  NH1BARG B  68      682   4557   3916   -820  -1053    293       N  
ATOM   1649  NH2AARG B  68       1.049   0.755  26.274  0.47 38.26           N  
ANISOU 1649  NH2AARG B  68     5500   3371   5662    -49   -324   -241       N  
ATOM   1650  NH2BARG B  68       2.047   4.365  25.714  0.53 28.28           N  
ANISOU 1650  NH2BARG B  68     2996   3424   4325    -19     10    552       N  
ATOM   1651  C  AARG B  68       6.769   4.257  26.098  0.47 15.95           C  
ANISOU 1651  C  AARG B  68      347   2820   2893    432    286    307       C  
ATOM   1652  C  BARG B  68       6.625   4.384  26.053  0.53 19.80           C  
ANISOU 1652  C  BARG B  68      746   3228   3545    -61    155    366       C  
ATOM   1653  O  AARG B  68       6.478   3.366  25.354  0.47 18.06           O  
ANISOU 1653  O  AARG B  68      494   2692   3675    -71    563    227       O  
ATOM   1654  O  BARG B  68       5.970   3.746  25.249  0.53 22.42           O  
ANISOU 1654  O  BARG B  68      446   4568   3505    565   -591    -78       O  
ATOM   1655  N   THR B  69       7.533   5.288  25.671  1.00 15.95           N  
ANISOU 1655  N   THR B  69      326   3164   2569   -193   -384    197       N  
ATOM   1656  CA  THR B  69       7.822   5.518  24.300  1.00 14.61           C  
ANISOU 1656  CA  THR B  69      285   2816   2450   -220   -171     37       C  
ATOM   1657  CB  THR B  69       7.240   6.781  23.782  1.00 16.02           C  
ANISOU 1657  CB  THR B  69      296   2991   2800   -328     64    299       C  
ATOM   1658  OG1 THR B  69       5.777   6.847  24.134  1.00 18.07           O  
ANISOU 1658  OG1 THR B  69      279   3513   3072   -292      7    170       O  
ATOM   1659  CG2 THR B  69       7.273   6.819  22.291  1.00 17.29           C  
ANISOU 1659  CG2 THR B  69      284   2982   3301     66   -298    113       C  
ATOM   1660  C   THR B  69       9.407   5.548  24.170  1.00 15.89           C  
ANISOU 1660  C   THR B  69      256   3055   2725    -56    -59   -296       C  
ATOM   1661  O   THR B  69       9.929   6.597  24.179  1.00 20.14           O  
ANISOU 1661  O   THR B  69      277   3507   3867    132   -254    180       O  
ATOM   1662  N   PRO B  70       9.956   4.363  24.046  1.00 19.10           N  
ANISOU 1662  N   PRO B  70      395   3309   3552     95   -681   -143       N  
ATOM   1663  CA  PRO B  70      11.470   4.327  24.101  1.00 19.08           C  
ANISOU 1663  CA  PRO B  70      429   3614   3207    253   -682    -21       C  
ATOM   1664  CB  PRO B  70      11.759   2.919  23.684  1.00 21.23           C  
ANISOU 1664  CB  PRO B  70      315   4010   3739   -262   -354   -475       C  
ATOM   1665  CG  PRO B  70      10.669   2.112  24.248  1.00 19.76           C  
ANISOU 1665  CG  PRO B  70      444   3416   3645    170    -71   -155       C  
ATOM   1666  CD  PRO B  70       9.405   2.988  24.071  1.00 19.27           C  
ANISOU 1666  CD  PRO B  70      314   3797   3208    292   -345   -174       C  
ATOM   1667  C   PRO B  70      12.064   5.238  23.098  1.00 19.47           C  
ANISOU 1667  C   PRO B  70      427   3474   3495    192   -637     -3       C  
ATOM   1668  O   PRO B  70      11.743   5.152  21.908  1.00 23.02           O  
ANISOU 1668  O   PRO B  70      368   4889   3489    407    493   -130       O  
ATOM   1669  N   GLY B  71      13.075   6.037  23.543  1.00 19.61           N  
ANISOU 1669  N   GLY B  71      270   3679   3501    232    -66    152       N  
ATOM   1670  CA  GLY B  71      13.877   6.807  22.636  1.00 23.24           C  
ANISOU 1670  CA  GLY B  71      770   3966   4092     20    781    -68       C  
ATOM   1671  C   GLY B  71      13.326   8.171  22.400  1.00 24.49           C  
ANISOU 1671  C   GLY B  71      326   4018   4961     -7    576    790       C  
ATOM   1672  O   GLY B  71      13.834   8.966  21.635  1.00 29.76           O  
ANISOU 1672  O   GLY B  71      545   4816   5945     90    137   1162       O  
ATOM   1673  N   SER B  72      12.079   8.399  22.896  1.00 19.05           N  
ANISOU 1673  N   SER B  72      273   3199   3766    165    217    417       N  
ATOM   1674  CA  SER B  72      11.369   9.571  22.575  1.00 15.13           C  
ANISOU 1674  CA  SER B  72      276   2723   2750   -237    -32    306       C  
ATOM   1675  CB  SER B  72       9.836   9.412  22.875  1.00 18.11           C  
ANISOU 1675  CB  SER B  72      297   3308   3273   -322   -190    170       C  
ATOM   1676  OG  SER B  72       9.627   9.437  24.295  1.00 19.13           O  
ANISOU 1676  OG  SER B  72      259   3649   3361     -8   -138    416       O  
ATOM   1677  C   SER B  72      11.863  10.787  23.327  1.00 19.60           C  
ANISOU 1677  C   SER B  72      798   3081   3566    511   -152    283       C  
ATOM   1678  O   SER B  72      12.583  10.651  24.296  1.00 21.59           O  
ANISOU 1678  O   SER B  72      516   4244   3441     93    219     64       O  
ATOM   1679  N  AARG B  73      11.424  11.970  22.946  0.50 18.69           N  
ANISOU 1679  N  AARG B  73      286   3088   3724    158    231    222       N  
ATOM   1680  N  BARG B  73      11.434  11.958  22.924  0.50 18.82           N  
ANISOU 1680  N  BARG B  73      299   3114   3737    200    180    212       N  
ATOM   1681  CA AARG B  73      11.826  13.189  23.629  0.50 23.04           C  
ANISOU 1681  CA AARG B  73      359   3290   5105    543    310    548       C  
ATOM   1682  CA BARG B  73      11.814  13.190  23.541  0.50 23.17           C  
ANISOU 1682  CA BARG B  73      387   3270   5145    610    335    564       C  
ATOM   1683  CB AARG B  73      12.267  14.171  22.579  0.50 21.42           C  
ANISOU 1683  CB AARG B  73      299   3149   4688    304    225    468       C  
ATOM   1684  CB BARG B  73      12.165  14.057  22.375  0.50 23.72           C  
ANISOU 1684  CB BARG B  73      279   3743   4989   -216     76    856       C  
ATOM   1685  CG AARG B  73      13.577  13.713  21.931  0.50 18.45           C  
ANISOU 1685  CG AARG B  73      283   2647   4078    212   -192    143       C  
ATOM   1686  CG BARG B  73      12.427  15.478  22.699  0.50 28.94           C  
ANISOU 1686  CG BARG B  73     1962   3989   5045    434     48    477       C  
ATOM   1687  CD AARG B  73      14.920  13.682  22.793  0.50 27.86           C  
ANISOU 1687  CD AARG B  73      381   5212   4990   -572   -641    966       C  
ATOM   1688  CD BARG B  73      13.598  15.751  23.613  0.50 36.77           C  
ANISOU 1688  CD BARG B  73     1598   5897   6476    627   -398    549       C  
ATOM   1689  NE AARG B  73      15.143  14.959  23.481  0.50 32.00           N  
ANISOU 1689  NE AARG B  73      892   6835   4429   1991   -301    287       N  
ATOM   1690  NE BARG B  73      13.273  16.761  24.604  0.50 32.03           N  
ANISOU 1690  NE BARG B  73      827   5517   5825   -638   -260    103       N  
ATOM   1691  CZ AARG B  73      15.561  16.082  22.904  0.50 37.40           C  
ANISOU 1691  CZ AARG B  73      722   7356   6131   1275  -1151    202       C  
ATOM   1692  CZ BARG B  73      13.205  16.499  25.880  0.50 37.34           C  
ANISOU 1692  CZ BARG B  73     1001   7415   5770   -732   -228     25       C  
ATOM   1693  NH1AARG B  73      15.887  16.112  21.623  0.50 35.32           N  
ANISOU 1693  NH1AARG B  73     1176   6377   5866  -1551    527    502       N  
ATOM   1694  NH1BARG B  73      13.443  15.261  26.264  0.50 36.79           N  
ANISOU 1694  NH1BARG B  73     1218   7110   5648   -559   -300  -1227       N  
ATOM   1695  NH2AARG B  73      15.702  17.185  23.628  0.50 44.22           N  
ANISOU 1695  NH2AARG B  73     1234   8528   7038   1286    503   -792       N  
ATOM   1696  NH2BARG B  73      12.886  17.466  26.752  0.50 44.69           N  
ANISOU 1696  NH2BARG B  73     1973   7994   7011   -269    591   -199       N  
ATOM   1697  C  AARG B  73      10.486  13.763  24.218  0.50 18.55           C  
ANISOU 1697  C  AARG B  73      290   3250   3506    -19   -345    -14       C  
ATOM   1698  C  BARG B  73      10.476  13.775  24.196  0.50 18.52           C  
ANISOU 1698  C  BARG B  73      285   3249   3501    -32   -323     11       C  
ATOM   1699  O  AARG B  73       9.344  13.199  24.004  0.50 20.21           O  
ANISOU 1699  O  AARG B  73      298   3678   3703   -344   -225    364       O  
ATOM   1700  O  BARG B  73       9.341  13.195  24.028  0.50 20.24           O  
ANISOU 1700  O  BARG B  73      295   3683   3712   -318   -240    352       O  
ATOM   1701  N   ASN B  74      10.537  14.882  24.912  1.00 20.31           N  
ANISOU 1701  N   ASN B  74      345   3623   3746    373   -457   -352       N  
ATOM   1702  CA  ASN B  74       9.513  15.597  25.716  1.00 19.67           C  
ANISOU 1702  CA  ASN B  74      491   3156   3826    -12    269    287       C  
ATOM   1703  CB  ASN B  74       9.558  15.210  27.191  1.00 19.58           C  
ANISOU 1703  CB  ASN B  74      652   3164   3621    213     85     21       C  
ATOM   1704  CG  ASN B  74       8.543  15.941  28.021  1.00 18.97           C  
ANISOU 1704  CG  ASN B  74      907   3301   2999     77   -506   -232       C  
ATOM   1705  OD1 ASN B  74       7.663  16.626  27.484  1.00 19.73           O  
ANISOU 1705  OD1 ASN B  74      365   3590   3541   -348   -332    487       O  
ATOM   1706  ND2 ASN B  74       8.669  15.822  29.328  1.00 21.57           N  
ANISOU 1706  ND2 ASN B  74     1072   3817   3305   -344   -115     15       N  
ATOM   1707  C   ASN B  74       9.684  17.095  25.527  1.00 17.64           C  
ANISOU 1707  C   ASN B  74      266   3356   3081    117    153     24       C  
ATOM   1708  O   ASN B  74      10.086  17.841  26.449  1.00 20.43           O  
ANISOU 1708  O   ASN B  74      816   3442   3502   -640    162   -114       O  
ATOM   1709  N   LEU B  75       9.449  17.535  24.298  1.00 18.61           N  
ANISOU 1709  N   LEU B  75      323   3518   3228   -424    174    254       N  
ATOM   1710  CA  LEU B  75       9.829  18.905  23.897  1.00 20.19           C  
ANISOU 1710  CA  LEU B  75      657   3765   3247   -307    530    367       C  
ATOM   1711  CB  LEU B  75       9.970  19.078  22.390  1.00 21.24           C  
ANISOU 1711  CB  LEU B  75      427   3924   3718   -376   -213    657       C  
ATOM   1712  CG  LEU B  75      11.142  18.312  21.745  1.00 23.72           C  
ANISOU 1712  CG  LEU B  75      839   3818   4355   -537    685    550       C  
ATOM   1713  CD1 LEU B  75      10.891  18.446  20.268  1.00 24.96           C  
ANISOU 1713  CD1 LEU B  75     1014   4141   4326   -779   1480    406       C  
ATOM   1714  CD2 LEU B  75      12.594  18.738  22.243  1.00 24.59           C  
ANISOU 1714  CD2 LEU B  75      565   4420   4358    126    367    555       C  
ATOM   1715  C   LEU B  75       8.953  19.933  24.531  1.00 18.82           C  
ANISOU 1715  C   LEU B  75      347   3465   3339    -98    181    -54       C  
ATOM   1716  O   LEU B  75       9.346  21.041  24.681  1.00 24.82           O  
ANISOU 1716  O   LEU B  75      615   4190   4624   -903   -710    102       O  
ATOM   1717  N   CYS B  76       7.644  19.616  24.806  1.00 19.50           N  
ANISOU 1717  N   CYS B  76      305   3672   3429   -235   -361    358       N  
ATOM   1718  CA  CYS B  76       6.770  20.575  25.491  1.00 19.36           C  
ANISOU 1718  CA  CYS B  76      402   3716   3236   -663   -281    273       C  
ATOM   1719  CB  CYS B  76       5.275  20.378  25.153  1.00 20.48           C  
ANISOU 1719  CB  CYS B  76      389   3710   3680   -415   -518    233       C  
ATOM   1720  SG  CYS B  76       5.073  20.646  23.361  1.00 21.02           S  
ANISOU 1720  SG  CYS B  76      380   4022   3584   -279    -27    226       S  
ATOM   1721  C   CYS B  76       7.018  20.509  26.980  1.00 18.31           C  
ANISOU 1721  C   CYS B  76      800   3126   3030   -340   -381    172       C  
ATOM   1722  O   CYS B  76       6.417  21.265  27.693  1.00 20.94           O  
ANISOU 1722  O   CYS B  76      351   3886   3718   -409      0   -560       O  
ATOM   1723  N   ASN B  77       7.892  19.598  27.432  1.00 18.83           N  
ANISOU 1723  N   ASN B  77      372   3808   2974   -229   -537     81       N  
ATOM   1724  CA  ASN B  77       8.202  19.524  28.849  1.00 19.89           C  
ANISOU 1724  CA  ASN B  77      661   3334   3559   -140   -661    529       C  
ATOM   1725  CB  ASN B  77       9.048  20.750  29.235  1.00 23.82           C  
ANISOU 1725  CB  ASN B  77     1198   4271   3581  -1303  -1192    744       C  
ATOM   1726  CG  ASN B  77      10.434  20.728  28.563  1.00 34.17           C  
ANISOU 1726  CG  ASN B  77     2763   4874   5345  -1284    -75   -111       C  
ATOM   1727  OD1 ASN B  77      10.745  21.641  27.775  1.00 44.55           O  
ANISOU 1727  OD1 ASN B  77     3065   8187   5675  -2199   -684    767       O  
ATOM   1728  ND2 ASN B  77      11.281  19.680  28.848  1.00 35.69           N  
ANISOU 1728  ND2 ASN B  77      972   5559   7027  -1085   -936   -951       N  
ATOM   1729  C   ASN B  77       7.057  19.288  29.790  1.00 20.72           C  
ANISOU 1729  C   ASN B  77      675   3888   3306   -839   -726     42       C  
ATOM   1730  O   ASN B  77       6.873  20.046  30.739  1.00 27.80           O  
ANISOU 1730  O   ASN B  77     1675   4418   4469  -1315  -1035   -910       O  
ATOM   1731  N   ILE B  78       6.215  18.309  29.456  1.00 18.88           N  
ANISOU 1731  N   ILE B  78      551   3501   3121   -636   -301   -207       N  
ATOM   1732  CA  ILE B  78       5.074  17.987  30.215  1.00 20.19           C  
ANISOU 1732  CA  ILE B  78      325   3769   3576     91    -97     28       C  
ATOM   1733  CB  ILE B  78       3.794  18.659  29.578  1.00 21.64           C  
ANISOU 1733  CB  ILE B  78      984   3737   3500    163   -732   -100       C  
ATOM   1734  CG1 ILE B  78       3.748  18.439  28.041  1.00 20.60           C  
ANISOU 1734  CG1 ILE B  78     1108   3452   3266      3   -423    211       C  
ATOM   1735  CD1 ILE B  78       2.429  18.866  27.443  1.00 22.03           C  
ANISOU 1735  CD1 ILE B  78     1101   3915   3353   -109   -507     21       C  
ATOM   1736  CG2 ILE B  78       3.676  20.110  29.996  1.00 30.76           C  
ANISOU 1736  CG2 ILE B  78     3005   4084   4597   -741   -916   -234       C  
ATOM   1737  C   ILE B  78       4.786  16.493  30.210  1.00 21.80           C  
ANISOU 1737  C   ILE B  78      513   3598   4171    -58    271   -610       C  
ATOM   1738  O   ILE B  78       5.124  15.807  29.217  1.00 18.96           O  
ANISOU 1738  O   ILE B  78      305   3585   3312   -348   -217    -37       O  
ATOM   1739  N   PRO B  79       4.067  15.957  31.264  1.00 19.69           N  
ANISOU 1739  N   PRO B  79      738   3530   3211   -345   -589    -72       N  
ATOM   1740  CA  PRO B  79       3.576  14.604  31.168  1.00 19.49           C  
ANISOU 1740  CA  PRO B  79      325   3659   3419   -494     21   -297       C  
ATOM   1741  CB  PRO B  79       2.949  14.320  32.539  1.00 20.90           C  
ANISOU 1741  CB  PRO B  79     1122   3772   3046    182   -256   -323       C  
ATOM   1742  CG  PRO B  79       2.552  15.641  33.041  1.00 24.64           C  
ANISOU 1742  CG  PRO B  79     1921   3790   3648   -412    429   -177       C  
ATOM   1743  CD  PRO B  79       3.722  16.517  32.575  1.00 20.62           C  
ANISOU 1743  CD  PRO B  79     1230   3191   3414   -284     46   -391       C  
ATOM   1744  C   PRO B  79       2.463  14.544  30.108  1.00 17.10           C  
ANISOU 1744  C   PRO B  79      278   3131   3087   -219    155    -34       C  
ATOM   1745  O   PRO B  79       1.696  15.526  30.011  1.00 18.17           O  
ANISOU 1745  O   PRO B  79      280   3240   3383   -110   -269     -4       O  
ATOM   1746  N   CYS B  80       2.464  13.530  29.277  1.00 15.83           N  
ANISOU 1746  N   CYS B  80      319   3015   2677   -395   -158     29       N  
ATOM   1747  CA  CYS B  80       1.329  13.398  28.322  1.00 16.13           C  
ANISOU 1747  CA  CYS B  80      261   3309   2560     17   -130    240       C  
ATOM   1748  CB  CYS B  80       1.410  12.128  27.468  1.00 17.49           C  
ANISOU 1748  CB  CYS B  80      285   3210   3148   -310    -26    236       C  
ATOM   1749  SG  CYS B  80       2.989  12.019  26.604  1.00 17.58           S  
ANISOU 1749  SG  CYS B  80      268   3398   3010   -187   -117     96       S  
ATOM   1750  C   CYS B  80      -0.058  13.477  28.983  1.00 18.97           C  
ANISOU 1750  C   CYS B  80      397   3730   3080    -86    353    111       C  
ATOM   1751  O   CYS B  80      -1.031  13.996  28.312  1.00 18.94           O  
ANISOU 1751  O   CYS B  80      263   3299   3632    -64     87    -94       O  
ATOM   1752  N   SER B  81      -0.154  13.026  30.255  1.00 17.77           N  
ANISOU 1752  N   SER B  81      303   3430   3017   -362    136    125       N  
ATOM   1753  CA  SER B  81      -1.508  13.116  30.957  1.00 19.17           C  
ANISOU 1753  CA  SER B  81      258   3834   3188    -68    105    104       C  
ATOM   1754  CB  SER B  81      -1.343  12.610  32.360  1.00 19.69           C  
ANISOU 1754  CB  SER B  81      539   3808   3131   -849    302    728       C  
ATOM   1755  OG  SER B  81      -0.353  13.345  33.033  1.00 22.09           O  
ANISOU 1755  OG  SER B  81      898   4289   3205   -409   -271    144       O  
ATOM   1756  C   SER B  81      -1.985  14.546  31.010  1.00 20.61           C  
ANISOU 1756  C   SER B  81      610   3907   3313   -257    721   -422       C  
ATOM   1757  O   SER B  81      -3.154  14.777  31.069  1.00 20.41           O  
ANISOU 1757  O   SER B  81      487   3923   3344   -249    368    -26       O  
ATOM   1758  N   ALA B  82      -1.092  15.534  31.125  1.00 18.44           N  
ANISOU 1758  N   ALA B  82      409   3450   3146   -271    -58     44       N  
ATOM   1759  CA  ALA B  82      -1.525  16.965  31.134  1.00 20.43           C  
ANISOU 1759  CA  ALA B  82     1174   3544   3043   -462    327   -344       C  
ATOM   1760  CB  ALA B  82      -0.329  17.889  31.227  1.00 19.60           C  
ANISOU 1760  CB  ALA B  82      591   3122   3734    117    236   -171       C  
ATOM   1761  C   ALA B  82      -2.290  17.375  29.917  1.00 21.51           C  
ANISOU 1761  C   ALA B  82     1537   3567   3067     22    505   -123       C  
ATOM   1762  O   ALA B  82      -3.048  18.321  29.995  1.00 22.37           O  
ANISOU 1762  O   ALA B  82     1746   3366   3386    118    408   -266       O  
ATOM   1763  N   LEU B  83      -2.147  16.649  28.821  1.00 18.12           N  
ANISOU 1763  N   LEU B  83      266   3637   2980    -83    177    -85       N  
ATOM   1764  CA  LEU B  83      -2.869  16.935  27.594  1.00 16.72           C  
ANISOU 1764  CA  LEU B  83      345   2913   3094    294    449    490       C  
ATOM   1765  CB  LEU B  83      -2.156  16.348  26.394  1.00 19.17           C  
ANISOU 1765  CB  LEU B  83      358   3308   3615    516    243     -7       C  
ATOM   1766  CG  LEU B  83      -0.691  16.910  26.200  1.00 19.38           C  
ANISOU 1766  CG  LEU B  83      690   3664   3007    151    146    -41       C  
ATOM   1767  CD1 LEU B  83       0.153  16.094  25.225  1.00 19.80           C  
ANISOU 1767  CD1 LEU B  83      396   3867   3259    438    355    328       C  
ATOM   1768  CD2 LEU B  83      -0.778  18.325  25.661  1.00 22.83           C  
ANISOU 1768  CD2 LEU B  83      913   3659   4102   -244   -641   -336       C  
ATOM   1769  C   LEU B  83      -4.362  16.476  27.575  1.00 18.85           C  
ANISOU 1769  C   LEU B  83      426   3630   3106    385    566    116       C  
ATOM   1770  O   LEU B  83      -4.986  16.630  26.546  1.00 21.61           O  
ANISOU 1770  O   LEU B  83      992   3887   3332     80    328    280       O  
ATOM   1771  N   LEU B  84      -4.769  15.715  28.601  1.00 17.30           N  
ANISOU 1771  N   LEU B  84      312   3285   2974    411    113    132       N  
ATOM   1772  CA  LEU B  84      -6.107  15.182  28.698  1.00 18.89           C  
ANISOU 1772  CA  LEU B  84      277   3972   2929    256    134    102       C  
ATOM   1773  CB  LEU B  84      -5.984  13.759  29.212  1.00 18.76           C  
ANISOU 1773  CB  LEU B  84      436   3791   2901    165    508    193       C  
ATOM   1774  CG  LEU B  84      -5.135  12.750  28.450  1.00 19.11           C  
ANISOU 1774  CG  LEU B  84      449   3604   3204    191    286    178       C  
ATOM   1775  CD1 LEU B  84      -5.188  11.373  29.098  1.00 26.07           C  
ANISOU 1775  CD1 LEU B  84     1896   4094   3913    586    414    192       C  
ATOM   1776  CD2 LEU B  84      -5.407  12.686  26.975  1.00 19.18           C  
ANISOU 1776  CD2 LEU B  84      517   3482   3286    311    393    469       C  
ATOM   1777  C   LEU B  84      -6.962  16.012  29.609  1.00 19.34           C  
ANISOU 1777  C   LEU B  84      526   3468   3351     95    412   -192       C  
ATOM   1778  O   LEU B  84      -8.151  15.742  29.736  1.00 20.25           O  
ANISOU 1778  O   LEU B  84      388   3711   3593    -72    -60    381       O  
ATOM   1779  N   SER B  85      -6.433  17.046  30.210  1.00 21.11           N  
ANISOU 1779  N   SER B  85     1455   3509   3055    225    219    -75       N  
ATOM   1780  CA  SER B  85      -7.245  17.907  31.091  1.00 19.88           C  
ANISOU 1780  CA  SER B  85      322   3674   3558    236    400   -231       C  
ATOM   1781  CB  SER B  85      -6.258  18.950  31.580  1.00 23.91           C  
ANISOU 1781  CB  SER B  85     1603   3710   3772    132   -230   -314       C  
ATOM   1782  OG  SER B  85      -6.794  19.696  32.662  1.00 25.73           O  
ANISOU 1782  OG  SER B  85     1582   3856   4338    110    361     10       O  
ATOM   1783  C   SER B  85      -8.467  18.598  30.428  1.00 20.30           C  
ANISOU 1783  C   SER B  85      632   3584   3494     27    -15   -439       C  
ATOM   1784  O   SER B  85      -8.432  18.849  29.214  1.00 23.24           O  
ANISOU 1784  O   SER B  85     1575   3966   3288     53    619   -336       O  
ATOM   1785  N   SER B  86      -9.508  18.958  31.181  1.00 21.13           N  
ANISOU 1785  N   SER B  86      963   4163   2903    243   -186   -347       N  
ATOM   1786  CA  SER B  86     -10.616  19.732  30.626  1.00 19.67           C  
ANISOU 1786  CA  SER B  86      283   3805   3385    -74    303   -228       C  
ATOM   1787  CB  SER B  86     -11.720  19.782  31.631  1.00 28.69           C  
ANISOU 1787  CB  SER B  86     2008   4422   4469     94   1411  -1058       C  
ATOM   1788  OG  SER B  86     -11.287  20.161  32.909  1.00 35.14           O  
ANISOU 1788  OG  SER B  86     3712   5120   4517   -816   1454   -761       O  
ATOM   1789  C   SER B  86     -10.145  21.168  30.319  1.00 28.58           C  
ANISOU 1789  C   SER B  86     2277   3794   4787   -157    110   -160       C  
ATOM   1790  O   SER B  86     -10.735  21.838  29.496  1.00 28.37           O  
ANISOU 1790  O   SER B  86      612   5372   4794    391    853     12       O  
ATOM   1791  N   ASP B  87      -9.149  21.658  31.051  1.00 26.31           N  
ANISOU 1791  N   ASP B  87     1724   4119   4150     50    391   -219       N  
ATOM   1792  CA  ASP B  87      -8.537  22.941  30.772  1.00 31.81           C  
ANISOU 1792  CA  ASP B  87     3441   4094   4551    355   1028   -655       C  
ATOM   1793  CB  ASP B  87      -7.834  23.495  32.002  1.00 34.53           C  
ANISOU 1793  CB  ASP B  87     4288   4585   4244   -258    441   -213       C  
ATOM   1794  CG  ASP B  87      -7.101  24.787  31.696  1.00 36.98           C  
ANISOU 1794  CG  ASP B  87     3286   4269   6495   -151    318  -2064       C  
ATOM   1795  OD1 ASP B  87      -5.937  24.736  31.219  1.00 39.47           O  
ANISOU 1795  OD1 ASP B  87     5347   4969   4679  -1420   3094  -1688       O  
ATOM   1796  OD2 ASP B  87      -7.720  25.856  31.944  1.00 39.38           O  
ANISOU 1796  OD2 ASP B  87     1503   6256   7203   1131    672  -2389       O  
ATOM   1797  C   ASP B  87      -7.490  22.749  29.687  1.00 24.21           C  
ANISOU 1797  C   ASP B  87     1221   4219   3755   -858     24   -202       C  
ATOM   1798  O   ASP B  87      -6.556  21.956  29.837  1.00 26.47           O  
ANISOU 1798  O   ASP B  87     2358   3958   3740    198   1205   -416       O  
ATOM   1799  N   ILE B  88      -7.618  23.453  28.564  1.00 26.19           N  
ANISOU 1799  N   ILE B  88     1727   3803   4420    193    921   -391       N  
ATOM   1800  CA  ILE B  88      -6.779  23.103  27.365  1.00 19.94           C  
ANISOU 1800  CA  ILE B  88      357   3308   3911    513    196   -320       C  
ATOM   1801  CB  ILE B  88      -7.641  23.543  26.110  1.00 20.50           C  
ANISOU 1801  CB  ILE B  88      275   3902   3609    -40    180     61       C  
ATOM   1802  CG1 ILE B  88      -7.710  25.066  25.997  1.00 23.58           C  
ANISOU 1802  CG1 ILE B  88      542   4170   4247    856    735    462       C  
ATOM   1803  CD1 ILE B  88      -8.345  25.558  24.697  1.00 21.07           C  
ANISOU 1803  CD1 ILE B  88     1476   3006   3522   -189    338    148       C  
ATOM   1804  CG2 ILE B  88      -9.036  22.909  26.031  1.00 18.80           C  
ANISOU 1804  CG2 ILE B  88      280   3753   3109      1     71     46       C  
ATOM   1805  C   ILE B  88      -5.371  23.755  27.371  1.00 19.25           C  
ANISOU 1805  C   ILE B  88      319   4059   2935     92    108   -405       C  
ATOM   1806  O   ILE B  88      -4.720  23.799  26.361  1.00 21.39           O  
ANISOU 1806  O   ILE B  88     1093   3592   3439    -68    614   -467       O  
ATOM   1807  N   THR B  89      -5.085  24.424  28.469  1.00 21.31           N  
ANISOU 1807  N   THR B  89      269   4180   3647   -206    102   -595       N  
ATOM   1808  CA  THR B  89      -3.868  25.209  28.473  1.00 21.81           C  
ANISOU 1808  CA  THR B  89      715   3903   3669   -257   -140   -200       C  
ATOM   1809  CB  THR B  89      -3.502  25.752  29.863  1.00 23.26           C  
ANISOU 1809  CB  THR B  89     1927   3698   3212   -838     72   -338       C  
ATOM   1810  OG1 THR B  89      -4.485  26.699  30.220  1.00 29.10           O  
ANISOU 1810  OG1 THR B  89     3373   3714   3968   -255    280   -700       O  
ATOM   1811  CG2 THR B  89      -2.079  26.430  29.861  1.00 23.97           C  
ANISOU 1811  CG2 THR B  89     1904   3501   3702   -719   -227   -522       C  
ATOM   1812  C   THR B  89      -2.608  24.404  27.996  1.00 22.28           C  
ANISOU 1812  C   THR B  89     1416   3727   3320    103   -155    -58       C  
ATOM   1813  O   THR B  89      -1.826  24.896  27.159  1.00 23.38           O  
ANISOU 1813  O   THR B  89     1347   3821   3716    -14    310    -80       O  
ATOM   1814  N   ALA B  90      -2.351  23.231  28.589  1.00 19.11           N  
ANISOU 1814  N   ALA B  90      512   3534   3215   -111   -614   -105       N  
ATOM   1815  CA  ALA B  90      -1.162  22.485  28.225  1.00 21.92           C  
ANISOU 1815  CA  ALA B  90     1717   3177   3432    -62    319   -224       C  
ATOM   1816  CB  ALA B  90      -0.931  21.344  29.161  1.00 22.37           C  
ANISOU 1816  CB  ALA B  90     1089   4000   3410   -104   -344    -33       C  
ATOM   1817  C   ALA B  90      -1.281  22.060  26.767  1.00 18.35           C  
ANISOU 1817  C   ALA B  90      261   3214   3494    108   -128   -321       C  
ATOM   1818  O   ALA B  90      -0.171  22.156  26.108  1.00 21.28           O  
ANISOU 1818  O   ALA B  90      297   4142   3645   -394    -92   -209       O  
ATOM   1819  N   SER B  91      -2.469  21.637  26.289  1.00 18.31           N  
ANISOU 1819  N   SER B  91      419   3437   3099   -347   -169    -97       N  
ATOM   1820  CA  SER B  91      -2.538  21.322  24.866  1.00 17.43           C  
ANISOU 1820  CA  SER B  91      450   3268   2905   -213     -7   -159       C  
ATOM   1821  CB  SER B  91      -3.852  20.675  24.467  1.00 17.19           C  
ANISOU 1821  CB  SER B  91      409   3403   2719   -155    101   -297       C  
ATOM   1822  OG  SER B  91      -3.870  19.333  24.909  1.00 20.78           O  
ANISOU 1822  OG  SER B  91      346   3679   3868   -159    220     88       O  
ATOM   1823  C   SER B  91      -2.228  22.520  23.954  1.00 17.47           C  
ANISOU 1823  C   SER B  91      546   2964   3128   -351     46   -462       C  
ATOM   1824  O   SER B  91      -1.530  22.405  22.933  1.00 17.78           O  
ANISOU 1824  O   SER B  91      302   3212   3241    -68    164    -27       O  
ATOM   1825  N   VAL B  92      -2.736  23.685  24.302  1.00 19.86           N  
ANISOU 1825  N   VAL B  92     1062   3080   3401   -310    326   -100       N  
ATOM   1826  CA  VAL B  92      -2.551  24.850  23.471  1.00 18.63           C  
ANISOU 1826  CA  VAL B  92      267   3430   3379     89    127    -22       C  
ATOM   1827  CB  VAL B  92      -3.464  25.983  23.943  1.00 19.73           C  
ANISOU 1827  CB  VAL B  92     1039   3305   3152    412    -95    157       C  
ATOM   1828  CG1 VAL B  92      -3.085  27.285  23.254  1.00 20.50           C  
ANISOU 1828  CG1 VAL B  92     1372   3171   3243     52    176   -315       C  
ATOM   1829  CG2 VAL B  92      -4.931  25.624  23.650  1.00 20.80           C  
ANISOU 1829  CG2 VAL B  92      520   3868   3515    586    333   -121       C  
ATOM   1830  C   VAL B  92      -1.077  25.328  23.487  1.00 19.43           C  
ANISOU 1830  C   VAL B  92      443   3397   3542   -215   -195     86       C  
ATOM   1831  O   VAL B  92      -0.475  25.611  22.435  1.00 21.07           O  
ANISOU 1831  O   VAL B  92      772   3384   3847   -306    325     34       O  
ATOM   1832  N   ASN B  93      -0.434  25.356  24.663  1.00 19.72           N  
ANISOU 1832  N   ASN B  93      366   3647   3476     79    193   -330       N  
ATOM   1833  CA  ASN B  93       0.985  25.794  24.736  1.00 21.02           C  
ANISOU 1833  CA  ASN B  93      511   3883   3589   -415    871   -325       C  
ATOM   1834  CB  ASN B  93       1.440  25.853  26.189  1.00 25.38           C  
ANISOU 1834  CB  ASN B  93     1640   4325   3678   -532    954   -225       C  
ATOM   1835  CG  ASN B  93       0.713  26.951  26.978  1.00 25.52           C  
ANISOU 1835  CG  ASN B  93     1952   3776   3966  -1149     44   -264       C  
ATOM   1836  OD1 ASN B  93       0.186  27.882  26.402  1.00 28.04           O  
ANISOU 1836  OD1 ASN B  93     1877   3505   5270   -309    420   -341       O  
ATOM   1837  ND2 ASN B  93       0.750  26.867  28.314  1.00 30.57           N  
ANISOU 1837  ND2 ASN B  93     2619   5388   3605   -441    140   -767       N  
ATOM   1838  C   ASN B  93       1.815  24.861  23.924  1.00 19.27           C  
ANISOU 1838  C   ASN B  93     1054   3311   2953     35    -91   -206       C  
ATOM   1839  O   ASN B  93       2.747  25.333  23.273  1.00 21.93           O  
ANISOU 1839  O   ASN B  93     1186   3406   3737   -641    443   -226       O  
ATOM   1840  N   CYS B  94       1.604  23.550  24.077  1.00 18.55           N  
ANISOU 1840  N   CYS B  94      429   3469   3149   -372   -305    281       N  
ATOM   1841  CA  CYS B  94       2.378  22.571  23.307  1.00 19.19           C  
ANISOU 1841  CA  CYS B  94     1206   3159   2924   -206    216   -126       C  
ATOM   1842  CB  CYS B  94       2.209  21.129  23.919  1.00 19.12           C  
ANISOU 1842  CB  CYS B  94      504   3686   3074    456    -58    419       C  
ATOM   1843  SG  CYS B  94       3.213  19.843  23.080  1.00 19.96           S  
ANISOU 1843  SG  CYS B  94      368   3775   3440   -183      4     37       S  
ATOM   1844  C   CYS B  94       2.076  22.706  21.810  1.00 16.40           C  
ANISOU 1844  C   CYS B  94      276   2968   2987    -81    224    379       C  
ATOM   1845  O   CYS B  94       2.979  22.726  20.963  1.00 18.54           O  
ANISOU 1845  O   CYS B  94      398   3713   2933   -559    123    246       O  
ATOM   1846  N   ALA B  95       0.766  22.846  21.466  1.00 17.85           N  
ANISOU 1846  N   ALA B  95      429   3415   2937   -272   -180    -52       N  
ATOM   1847  CA  ALA B  95       0.358  23.134  20.071  1.00 15.19           C  
ANISOU 1847  CA  ALA B  95      265   2872   2631   -126   -114   -166       C  
ATOM   1848  CB  ALA B  95      -1.182  23.395  19.978  1.00 15.73           C  
ANISOU 1848  CB  ALA B  95      288   3070   2617     14   -289      0       C  
ATOM   1849  C   ALA B  95       1.259  24.290  19.478  1.00 16.84           C  
ANISOU 1849  C   ALA B  95      431   3170   2797     30    307   -115       C  
ATOM   1850  O   ALA B  95       1.605  24.256  18.270  1.00 17.24           O  
ANISOU 1850  O   ALA B  95      270   3321   2956   -105    193     20       O  
ATOM   1851  N   LYS B  96       1.402  25.353  20.262  1.00 17.22           N  
ANISOU 1851  N   LYS B  96      383   3171   2987   -586   -170    -60       N  
ATOM   1852  CA  LYS B  96       2.124  26.542  19.782  1.00 18.20           C  
ANISOU 1852  CA  LYS B  96      274   3501   3138   -236     91    161       C  
ATOM   1853  CB  LYS B  96       2.006  27.663  20.822  1.00 17.95           C  
ANISOU 1853  CB  LYS B  96      452   3181   3184   -399     56    147       C  
ATOM   1854  CG  LYS B  96       0.615  28.346  20.837  1.00 18.08           C  
ANISOU 1854  CG  LYS B  96      450   3603   2816    -75   -395    -43       C  
ATOM   1855  CD  LYS B  96       0.602  29.417  21.886  1.00 23.05           C  
ANISOU 1855  CD  LYS B  96     1544   3668   3543   -186     26    114       C  
ATOM   1856  CE  LYS B  96      -0.794  30.081  21.879  1.00 22.25           C  
ANISOU 1856  CE  LYS B  96     1440   3589   3425   -196    355    156       C  
ATOM   1857  NZ  LYS B  96      -0.973  31.025  22.983  1.00 25.46           N  
ANISOU 1857  NZ  LYS B  96     1267   4267   4137   -644   -394   -390       N  
ATOM   1858  C   LYS B  96       3.558  26.252  19.449  1.00 18.81           C  
ANISOU 1858  C   LYS B  96      390   3510   3246   -238    238   -153       C  
ATOM   1859  O   LYS B  96       4.122  26.780  18.468  1.00 19.02           O  
ANISOU 1859  O   LYS B  96      575   3351   3298   -117   -127     80       O  
ATOM   1860  N   LYS B  97       4.094  25.340  20.245  1.00 18.11           N  
ANISOU 1860  N   LYS B  97      302   3402   3177   -375    111     20       N  
ATOM   1861  CA  LYS B  97       5.517  24.929  20.035  1.00 18.22           C  
ANISOU 1861  CA  LYS B  97      345   3382   3194   -456    264     67       C  
ATOM   1862  CB  LYS B  97       5.939  24.129  21.237  1.00 20.48           C  
ANISOU 1862  CB  LYS B  97      294   4167   3319   -220    284    215       C  
ATOM   1863  CG  LYS B  97       6.230  24.950  22.459  1.00 24.70           C  
ANISOU 1863  CG  LYS B  97      420   4513   4451   -268     34    127       C  
ATOM   1864  CD  LYS B  97       7.082  24.224  23.487  1.00 37.39           C  
ANISOU 1864  CD  LYS B  97     2426   6581   5198  -1374  -2412     53       C  
ATOM   1865  CE  LYS B  97       7.070  24.938  24.835  1.00 40.49           C  
ANISOU 1865  CE  LYS B  97     4098   5638   5648  -1032   -865   -495       C  
ATOM   1866  NZ  LYS B  97       5.753  25.423  25.334  1.00 43.23           N  
ANISOU 1866  NZ  LYS B  97     5092   5228   6104   -296    511    209       N  
ATOM   1867  C   LYS B  97       5.552  24.111  18.752  1.00 16.22           C  
ANISOU 1867  C   LYS B  97      268   3106   2787   -189     82     30       C  
ATOM   1868  O   LYS B  97       6.393  24.327  17.862  1.00 19.26           O  
ANISOU 1868  O   LYS B  97      260   3762   3294    -97    110    235       O  
ATOM   1869  N   ILE B  98       4.634  23.188  18.571  1.00 18.96           N  
ANISOU 1869  N   ILE B  98      596   3456   3149   -521   -497     97       N  
ATOM   1870  CA  ILE B  98       4.655  22.331  17.428  1.00 17.72           C  
ANISOU 1870  CA  ILE B  98      283   3441   3007   -306     29    244       C  
ATOM   1871  CB  ILE B  98       3.508  21.303  17.526  1.00 18.05           C  
ANISOU 1871  CB  ILE B  98      953   3060   2845   -493     72    -37       C  
ATOM   1872  CG1 ILE B  98       3.698  20.409  18.734  1.00 16.79           C  
ANISOU 1872  CG1 ILE B  98      295   3346   2738   -324    143    -21       C  
ATOM   1873  CD1 ILE B  98       2.527  19.601  19.098  1.00 16.66           C  
ANISOU 1873  CD1 ILE B  98      398   3331   2601   -447   -465    437       C  
ATOM   1874  CG2 ILE B  98       3.411  20.503  16.207  1.00 19.13           C  
ANISOU 1874  CG2 ILE B  98      679   3297   3290   -277    -39   -206       C  
ATOM   1875  C   ILE B  98       4.446  23.109  16.129  1.00 15.69           C  
ANISOU 1875  C   ILE B  98      253   3198   2508    -31     27      3       C  
ATOM   1876  O   ILE B  98       5.227  22.933  15.185  1.00 19.19           O  
ANISOU 1876  O   ILE B  98      293   3870   3127    242    260    194       O  
ATOM   1877  N   VAL B  99       3.494  24.039  16.104  1.00 16.97           N  
ANISOU 1877  N   VAL B  99      483   3035   2929     41    284   -102       N  
ATOM   1878  CA  VAL B  99       3.174  24.698  14.877  1.00 16.57           C  
ANISOU 1878  CA  VAL B  99      326   3124   2845   -119    419     52       C  
ATOM   1879  CB  VAL B  99       1.758  25.342  14.952  1.00 18.33           C  
ANISOU 1879  CB  VAL B  99      258   3675   3030     54    104     -7       C  
ATOM   1880  CG1 VAL B  99       1.851  26.561  15.845  1.00 18.30           C  
ANISOU 1880  CG1 VAL B  99      673   3371   2908   -362    283    -27       C  
ATOM   1881  CG2 VAL B  99       1.270  25.670  13.550  1.00 17.43           C  
ANISOU 1881  CG2 VAL B  99      373   3195   3054     52    -88     89       C  
ATOM   1882  C   VAL B  99       4.252  25.711  14.495  1.00 18.86           C  
ANISOU 1882  C   VAL B  99      376   3689   3099   -378   -137    425       C  
ATOM   1883  O   VAL B  99       4.254  26.144  13.409  1.00 19.45           O  
ANISOU 1883  O   VAL B  99      482   3954   2952   -493   -232    403       O  
ATOM   1884  N   SER B 100       5.186  26.011  15.426  1.00 18.54           N  
ANISOU 1884  N   SER B 100      301   3484   3260   -390    -84    281       N  
ATOM   1885  CA  SER B 100       6.283  26.931  15.204  1.00 22.13           C  
ANISOU 1885  CA  SER B 100     1120   3715   3571   -552    109    368       C  
ATOM   1886  CB  SER B 100       6.551  27.653  16.514  1.00 22.74           C  
ANISOU 1886  CB  SER B 100      930   3873   3834    -31    247    326       C  
ATOM   1887  OG  SER B 100       5.552  28.596  16.735  1.00 26.32           O  
ANISOU 1887  OG  SER B 100      678   3802   5519   -917    924   -183       O  
ATOM   1888  C   SER B 100       7.494  26.213  14.662  1.00 25.20           C  
ANISOU 1888  C   SER B 100      439   4750   4383   -374    196     -4       C  
ATOM   1889  O   SER B 100       8.451  26.886  14.287  1.00 27.77           O  
ANISOU 1889  O   SER B 100      800   4956   4794   -720     48    -55       O  
ATOM   1890  N   ASP B 101       7.489  24.882  14.619  1.00 25.78           N  
ANISOU 1890  N   ASP B 101      517   4978   4299    258   -991   -589       N  
ATOM   1891  CA  ASP B 101       8.683  24.054  14.411  1.00 30.69           C  
ANISOU 1891  CA  ASP B 101     1003   5624   5032    147    507    186       C  
ATOM   1892  CB  ASP B 101       8.484  22.696  15.069  1.00 27.37           C  
ANISOU 1892  CB  ASP B 101      590   5629   4179   -370   -398    446       C  
ATOM   1893  CG  ASP B 101       7.560  21.749  14.278  1.00 30.60           C  
ANISOU 1893  CG  ASP B 101     2375   4215   5033    419   -434     50       C  
ATOM   1894  OD1 ASP B 101       7.111  22.044  13.128  1.00 46.49           O  
ANISOU 1894  OD1 ASP B 101     4494   7966   5204     75   1106   1784       O  
ATOM   1895  OD2 ASP B 101       7.270  20.671  14.823  1.00 41.00           O  
ANISOU 1895  OD2 ASP B 101     3452   5795   6330   2053   1759   1493       O  
ATOM   1896  C   ASP B 101       9.139  23.895  12.961  1.00 34.90           C  
ANISOU 1896  C   ASP B 101     2367   6304   4588   1031    646   1233       C  
ATOM   1897  O   ASP B 101      10.122  23.254  12.685  1.00 29.60           O  
ANISOU 1897  O   ASP B 101      264   7528   3453   -192   -143     -4       O  
ATOM   1898  N   GLY B 102       8.423  24.504  12.033  1.00 27.57           N  
ANISOU 1898  N   GLY B 102      836   5795   3845   -900    -87    627       N  
ATOM   1899  CA  GLY B 102       8.841  24.525  10.625  1.00 25.90           C  
ANISOU 1899  CA  GLY B 102     1082   5294   3464    124    -87    965       C  
ATOM   1900  C   GLY B 102       7.801  24.098   9.626  1.00 26.57           C  
ANISOU 1900  C   GLY B 102      767   5356   3972    293    319   1173       C  
ATOM   1901  O   GLY B 102       7.710  24.696   8.554  1.00 27.17           O  
ANISOU 1901  O   GLY B 102      805   5468   4049    438   1064    553       O  
ATOM   1902  N   ASN B 103       7.011  23.067   9.988  1.00 24.03           N  
ANISOU 1902  N   ASN B 103      352   4871   3905    149    -72    510       N  
ATOM   1903  CA  ASN B 103       6.006  22.472   9.080  1.00 23.20           C  
ANISOU 1903  CA  ASN B 103      337   4535   3941     63    555    109       C  
ATOM   1904  CB  ASN B 103       5.977  20.953   9.245  1.00 33.71           C  
ANISOU 1904  CB  ASN B 103     2420   4661   5727    737    271    368       C  
ATOM   1905  CG  ASN B 103       7.342  20.329   9.080  1.00 39.28           C  
ANISOU 1905  CG  ASN B 103     2888   6140   5895   1741  -1363    191       C  
ATOM   1906  OD1 ASN B 103       7.786  20.140   7.961  1.00 59.82           O  
ANISOU 1906  OD1 ASN B 103      730  12941   9055   -243    886    258       O  
ATOM   1907  ND2 ASN B 103       8.014  20.010  10.185  1.00 32.74           N  
ANISOU 1907  ND2 ASN B 103     2732   4866   4842    741   -613    135       N  
ATOM   1908  C   ASN B 103       4.567  23.016   9.317  1.00 16.90           C  
ANISOU 1908  C   ASN B 103      320   3318   2783   -216    374   -193       C  
ATOM   1909  O   ASN B 103       3.659  22.622   8.615  1.00 19.64           O  
ANISOU 1909  O   ASN B 103      289   3809   3364   -268     17   -251       O  
ATOM   1910  N   GLY B 104       4.446  23.990  10.210  1.00 18.80           N  
ANISOU 1910  N   GLY B 104      439   3731   2971    -31    439    189       N  
ATOM   1911  CA  GLY B 104       3.212  24.599  10.499  1.00 17.18           C  
ANISOU 1911  CA  GLY B 104      349   3330   2848   -201    451     72       C  
ATOM   1912  C   GLY B 104       2.267  23.472  10.878  1.00 17.09           C  
ANISOU 1912  C   GLY B 104      320   3454   2718   -320   -277    130       C  
ATOM   1913  O   GLY B 104       2.588  22.516  11.585  1.00 19.21           O  
ANISOU 1913  O   GLY B 104      353   3447   3498   -285    -27    295       O  
ATOM   1914  N   MET B 105       1.036  23.636  10.451  1.00 16.37           N  
ANISOU 1914  N   MET B 105      257   3032   2930    -98    -41    195       N  
ATOM   1915  CA  MET B 105      -0.071  22.671  10.921  1.00 15.15           C  
ANISOU 1915  CA  MET B 105      268   3063   2423    -19    181     17       C  
ATOM   1916  CB  MET B 105      -1.464  23.320  10.849  1.00 14.92           C  
ANISOU 1916  CB  MET B 105      275   2883   2512   -174   -158     78       C  
ATOM   1917  CG  MET B 105      -1.725  24.310  11.916  1.00 14.01           C  
ANISOU 1917  CG  MET B 105      294   2843   2184   -291   -142    149       C  
ATOM   1918  SD  MET B 105      -3.491  24.744  12.114  1.00 18.05           S  
ANISOU 1918  SD  MET B 105      298   3346   3212    -47      2     54       S  
ATOM   1919  CE  MET B 105      -4.100  23.283  12.990  1.00 18.37           C  
ANISOU 1919  CE  MET B 105      971   3129   2877   -549   -160   -141       C  
ATOM   1920  C   MET B 105      -0.058  21.349  10.171  1.00 17.80           C  
ANISOU 1920  C   MET B 105      591   3248   2921   -180    352    215       C  
ATOM   1921  O   MET B 105      -0.846  20.436  10.516  1.00 17.34           O  
ANISOU 1921  O   MET B 105      521   2906   3159   -352   -187    278       O  
ATOM   1922  N   ASN B 106       0.859  21.211   9.203  1.00 17.62           N  
ANISOU 1922  N   ASN B 106      288   3033   3371     64    326    111       N  
ATOM   1923  CA  ASN B 106       1.024  19.924   8.530  1.00 17.94           C  
ANISOU 1923  CA  ASN B 106      527   3377   2911     29    180    223       C  
ATOM   1924  CB  ASN B 106       2.001  20.017   7.370  1.00 19.93           C  
ANISOU 1924  CB  ASN B 106     1460   3066   3044    -44    393    239       C  
ATOM   1925  CG  ASN B 106       1.477  20.887   6.264  1.00 17.42           C  
ANISOU 1925  CG  ASN B 106      269   3453   2895    -67    185    304       C  
ATOM   1926  OD1 ASN B 106       0.512  20.523   5.594  1.00 20.29           O  
ANISOU 1926  OD1 ASN B 106      330   3781   3598    200   -436    201       O  
ATOM   1927  ND2 ASN B 106       2.091  22.074   6.055  1.00 17.02           N  
ANISOU 1927  ND2 ASN B 106      289   3172   3006   -199    184    820       N  
ATOM   1928  C   ASN B 106       1.547  18.828   9.495  1.00 17.89           C  
ANISOU 1928  C   ASN B 106      387   3378   3031    329    167    -45       C  
ATOM   1929  O   ASN B 106       1.480  17.666   9.163  1.00 22.08           O  
ANISOU 1929  O   ASN B 106      909   3564   3914    314    661    148       O  
ATOM   1930  N   ALA B 107       1.978  19.211  10.685  1.00 17.97           N  
ANISOU 1930  N   ALA B 107      312   3254   3261    -38    147    117       N  
ATOM   1931  CA  ALA B 107       2.324  18.285  11.726  1.00 18.88           C  
ANISOU 1931  CA  ALA B 107      385   3301   3487    -33    -95    220       C  
ATOM   1932  CB  ALA B 107       2.822  18.991  13.006  1.00 18.63           C  
ANISOU 1932  CB  ALA B 107      484   3222   3373   -232   -640    382       C  
ATOM   1933  C   ALA B 107       1.140  17.397  12.087  1.00 17.04           C  
ANISOU 1933  C   ALA B 107      420   3016   3035    -39   -291    129       C  
ATOM   1934  O   ALA B 107       1.279  16.305  12.513  1.00 20.60           O  
ANISOU 1934  O   ALA B 107      284   3513   4029    208   -205    407       O  
ATOM   1935  N   TRP B 108      -0.095  17.931  11.938  1.00 15.48           N  
ANISOU 1935  N   TRP B 108      289   2771   2822   -243   -182     52       N  
ATOM   1936  CA  TRP B 108      -1.351  17.198  12.221  1.00 15.32           C  
ANISOU 1936  CA  TRP B 108      291   2672   2856   -274   -140     54       C  
ATOM   1937  CB  TRP B 108      -2.408  18.133  12.829  1.00 15.35           C  
ANISOU 1937  CB  TRP B 108      271   2903   2659    157    156    231       C  
ATOM   1938  CG  TRP B 108      -2.117  18.536  14.247  1.00 14.99           C  
ANISOU 1938  CG  TRP B 108      281   2968   2447   -130    218      1       C  
ATOM   1939  CD1 TRP B 108      -2.417  17.844  15.349  1.00 16.01           C  
ANISOU 1939  CD1 TRP B 108      668   2597   2818   -106    239     66       C  
ATOM   1940  NE1 TRP B 108      -2.006  18.473  16.477  1.00 15.31           N  
ANISOU 1940  NE1 TRP B 108      298   3195   2322   -337     79    290       N  
ATOM   1941  CE2 TRP B 108      -1.386  19.630  16.094  1.00 15.41           C  
ANISOU 1941  CE2 TRP B 108      279   3113   2462   -214   -167    232       C  
ATOM   1942  CD2 TRP B 108      -1.377  19.671  14.693  1.00 15.02           C  
ANISOU 1942  CD2 TRP B 108      277   2795   2632   -123   -218    196       C  
ATOM   1943  CE3 TRP B 108      -0.797  20.741  14.059  1.00 15.60           C  
ANISOU 1943  CE3 TRP B 108      380   3238   2310    140    -45    216       C  
ATOM   1944  CZ3 TRP B 108      -0.234  21.730  14.855  1.00 16.54           C  
ANISOU 1944  CZ3 TRP B 108      271   3307   2705   -233    -15    116       C  
ATOM   1945  CH2 TRP B 108      -0.200  21.633  16.211  1.00 16.21           C  
ANISOU 1945  CH2 TRP B 108      265   2892   3002    175     42     92       C  
ATOM   1946  CZ2 TRP B 108      -0.739  20.580  16.867  1.00 16.15           C  
ANISOU 1946  CZ2 TRP B 108      593   3109   2433    -69     36      1       C  
ATOM   1947  C   TRP B 108      -1.771  16.620  10.879  1.00 16.00           C  
ANISOU 1947  C   TRP B 108      361   2651   3066   -249   -221    -60       C  
ATOM   1948  O   TRP B 108      -2.265  17.333  10.015  1.00 18.76           O  
ANISOU 1948  O   TRP B 108      840   2995   3292   -213   -592    106       O  
ATOM   1949  N   VAL B 109      -1.714  15.321  10.750  1.00 18.63           N  
ANISOU 1949  N   VAL B 109      441   3190   3447    -81   -765   -148       N  
ATOM   1950  CA  VAL B 109      -2.065  14.664   9.493  1.00 18.99           C  
ANISOU 1950  CA  VAL B 109      271   3680   3264    217   -135   -403       C  
ATOM   1951  CB  VAL B 109      -1.749  13.148   9.499  1.00 29.87           C  
ANISOU 1951  CB  VAL B 109     3361   3762   4225    152  -1421   -160       C  
ATOM   1952  CG1 VAL B 109      -2.422  12.420  10.637  1.00 27.82           C  
ANISOU 1952  CG1 VAL B 109     2446   3992   4129    253   -726   -603       C  
ATOM   1953  CG2 VAL B 109      -2.146  12.513   8.173  1.00 29.83           C  
ANISOU 1953  CG2 VAL B 109     3694   3861   3777    931  -1105   -375       C  
ATOM   1954  C   VAL B 109      -3.557  14.889   9.163  1.00 19.07           C  
ANISOU 1954  C   VAL B 109      350   3824   3070     32   -433   -348       C  
ATOM   1955  O   VAL B 109      -3.894  15.121   8.010  1.00 22.42           O  
ANISOU 1955  O   VAL B 109     1250   3876   3389    728   -462   -295       O  
ATOM   1956  N   ALA B 110      -4.406  14.882  10.190  1.00 18.95           N  
ANISOU 1956  N   ALA B 110      276   3528   3394    -19   -267    -69       N  
ATOM   1957  CA  ALA B 110      -5.842  15.092   9.990  1.00 18.05           C  
ANISOU 1957  CA  ALA B 110      334   3094   3427     21   -506   -416       C  
ATOM   1958  CB  ALA B 110      -6.607  14.815  11.274  1.00 24.85           C  
ANISOU 1958  CB  ALA B 110     2124   4185   3131   -792  -1200    481       C  
ATOM   1959  C   ALA B 110      -6.028  16.503   9.468  1.00 20.36           C  
ANISOU 1959  C   ALA B 110      692   3740   3301   -174   -938    -55       C  
ATOM   1960  O   ALA B 110      -6.926  16.699   8.624  1.00 19.10           O  
ANISOU 1960  O   ALA B 110      496   3587   3174   -110   -766   -242       O  
ATOM   1961  N   TRP B 111      -5.343  17.496  10.048  1.00 17.91           N  
ANISOU 1961  N   TRP B 111      438   3066   3302    -17   -472   -382       N  
ATOM   1962  CA  TRP B 111      -5.409  18.846   9.442  1.00 17.34           C  
ANISOU 1962  CA  TRP B 111      419   3268   2900   -263   -429    328       C  
ATOM   1963  CB  TRP B 111      -4.617  19.937  10.227  1.00 16.98           C  
ANISOU 1963  CB  TRP B 111      699   3151   2602   -322    -47    155       C  
ATOM   1964  CG  TRP B 111      -4.774  21.227   9.634  1.00 15.27           C  
ANISOU 1964  CG  TRP B 111      256   2660   2885     28    -78     46       C  
ATOM   1965  CD1 TRP B 111      -5.771  22.189   9.813  1.00 16.36           C  
ANISOU 1965  CD1 TRP B 111      259   3025   2929     91    -82    128       C  
ATOM   1966  NE1 TRP B 111      -5.542  23.283   8.995  1.00 16.53           N  
ANISOU 1966  NE1 TRP B 111      288   2844   3148    283    132    193       N  
ATOM   1967  CE2 TRP B 111      -4.343  23.067   8.343  1.00 17.07           C  
ANISOU 1967  CE2 TRP B 111      261   3150   3075     51    146    229       C  
ATOM   1968  CD2 TRP B 111      -3.900  21.799   8.659  1.00 17.57           C  
ANISOU 1968  CD2 TRP B 111      431   2801   3443   -137    325     74       C  
ATOM   1969  CE3 TRP B 111      -2.617  21.369   8.110  1.00 16.09           C  
ANISOU 1969  CE3 TRP B 111      337   2678   3097   -274    221     86       C  
ATOM   1970  CZ3 TRP B 111      -2.007  22.185   7.266  1.00 18.13           C  
ANISOU 1970  CZ3 TRP B 111      671   3181   3035   -337    -58      2       C  
ATOM   1971  CH2 TRP B 111      -2.572  23.393   6.881  1.00 17.51           C  
ANISOU 1971  CH2 TRP B 111      458   2938   3255   -333   -234    224       C  
ATOM   1972  CZ2 TRP B 111      -3.693  23.892   7.436  1.00 18.11           C  
ANISOU 1972  CZ2 TRP B 111     1026   2854   2998     45    -33    452       C  
ATOM   1973  C   TRP B 111      -5.071  18.849   7.969  1.00 16.36           C  
ANISOU 1973  C   TRP B 111      269   3274   2670    192      3     33       C  
ATOM   1974  O   TRP B 111      -5.777  19.403   7.113  1.00 17.98           O  
ANISOU 1974  O   TRP B 111      392   3164   3273   -217   -524    -27       O  
ATOM   1975  N   ARG B 112      -3.923  18.238   7.614  1.00 16.88           N  
ANISOU 1975  N   ARG B 112      253   3102   3055    -41     13   -275       N  
ATOM   1976  CA  ARG B 112      -3.550  18.246   6.277  1.00 16.75           C  
ANISOU 1976  CA  ARG B 112      340   2979   3044   -149   -320    213       C  
ATOM   1977  CB  ARG B 112      -2.136  17.610   6.174  1.00 17.27           C  
ANISOU 1977  CB  ARG B 112      286   3360   2915   -279   -161    155       C  
ATOM   1978  CG  ARG B 112      -1.609  17.589   4.741  1.00 19.55           C  
ANISOU 1978  CG  ARG B 112      277   3581   3571     29    220   -186       C  
ATOM   1979  CD  ARG B 112      -0.194  17.154   4.618  1.00 20.78           C  
ANISOU 1979  CD  ARG B 112      256   3864   3775    108     -4   -514       C  
ATOM   1980  NE  ARG B 112       0.138  15.934   5.288  1.00 27.19           N  
ANISOU 1980  NE  ARG B 112      422   4356   5550    776    390    225       N  
ATOM   1981  CZ  ARG B 112      -0.204  14.697   4.933  1.00 36.00           C  
ANISOU 1981  CZ  ARG B 112     1973   5372   6333   -354   -940    501       C  
ATOM   1982  NH1 ARG B 112      -1.140  14.514   3.950  1.00 37.35           N  
ANISOU 1982  NH1 ARG B 112     1194   6352   6643  -2150   -217  -1401       N  
ATOM   1983  NH2 ARG B 112       0.295  13.658   5.674  1.00 29.15           N  
ANISOU 1983  NH2 ARG B 112      624   3790   6661    423   -331   -463       N  
ATOM   1984  C   ARG B 112      -4.537  17.589   5.359  1.00 17.00           C  
ANISOU 1984  C   ARG B 112      302   3182   2972    -44   -313    -12       C  
ATOM   1985  O   ARG B 112      -4.843  18.093   4.279  1.00 18.58           O  
ANISOU 1985  O   ARG B 112      371   3788   2900    -65    -19    -91       O  
ATOM   1986  N   ASN B 113      -5.052  16.470   5.786  1.00 17.66           N  
ANISOU 1986  N   ASN B 113      324   3224   3160    269   -207   -183       N  
ATOM   1987  CA  ASN B 113      -5.866  15.681   4.888  1.00 18.47           C  
ANISOU 1987  CA  ASN B 113      286   3549   3182     -8   -309   -103       C  
ATOM   1988  CB  ASN B 113      -5.749  14.225   5.250  1.00 19.61           C  
ANISOU 1988  CB  ASN B 113      258   3896   3298   -123    -50   -192       C  
ATOM   1989  CG  ASN B 113      -4.403  13.658   4.867  1.00 18.66           C  
ANISOU 1989  CG  ASN B 113      271   3362   3456   -234    -40   -192       C  
ATOM   1990  OD1 ASN B 113      -3.960  13.992   3.799  1.00 21.76           O  
ANISOU 1990  OD1 ASN B 113      304   4012   3950    221    148   -303       O  
ATOM   1991  ND2 ASN B 113      -4.022  12.649   5.563  1.00 18.11           N  
ANISOU 1991  ND2 ASN B 113      254   3184   3441     -9     67   -102       N  
ATOM   1992  C   ASN B 113      -7.364  16.145   4.870  1.00 17.46           C  
ANISOU 1992  C   ASN B 113      403   3422   2807    114   -393   -205       C  
ATOM   1993  O   ASN B 113      -8.042  15.804   3.930  1.00 20.22           O  
ANISOU 1993  O   ASN B 113      656   3791   3234    351   -819   -532       O  
ATOM   1994  N   ARG B 114      -7.841  16.842   5.911  1.00 18.10           N  
ANISOU 1994  N   ARG B 114      361   3266   3250    140   -563   -261       N  
ATOM   1995  CA  ARG B 114      -9.255  17.095   6.075  1.00 17.52           C  
ANISOU 1995  CA  ARG B 114      386   3257   3013    -86   -596   -108       C  
ATOM   1996  CB  ARG B 114      -9.692  16.242   7.250  1.00 20.97           C  
ANISOU 1996  CB  ARG B 114     1215   3256   3497   -347   -638    305       C  
ATOM   1997  CG  ARG B 114      -9.567  14.749   6.997  1.00 19.82           C  
ANISOU 1997  CG  ARG B 114      460   3327   3742   -610   -204    -41       C  
ATOM   1998  CD  ARG B 114     -10.174  13.979   8.129  1.00 18.74           C  
ANISOU 1998  CD  ARG B 114      310   3269   3539   -327   -279    103       C  
ATOM   1999  NE  ARG B 114     -11.573  13.793   8.103  1.00 19.97           N  
ANISOU 1999  NE  ARG B 114      307   3469   3811   -268   -318   -215       N  
ATOM   2000  CZ  ARG B 114     -12.119  13.006   8.962  1.00 20.35           C  
ANISOU 2000  CZ  ARG B 114      406   3432   3892     88    426   -104       C  
ATOM   2001  NH1 ARG B 114     -11.475  12.325   9.922  1.00 22.30           N  
ANISOU 2001  NH1 ARG B 114     1206   3391   3876    -95    234   -252       N  
ATOM   2002  NH2 ARG B 114     -13.433  12.849   8.836  1.00 22.71           N  
ANISOU 2002  NH2 ARG B 114      475   4040   4114     19    241   -161       N  
ATOM   2003  C   ARG B 114      -9.547  18.561   6.292  1.00 18.45           C  
ANISOU 2003  C   ARG B 114      367   3189   3452     18   -605     27       C  
ATOM   2004  O   ARG B 114     -10.804  18.908   6.155  1.00 21.60           O  
ANISOU 2004  O   ARG B 114      299   3861   4045    187   -373    -18       O  
ATOM   2005  N   CYS B 115      -8.625  19.431   6.627  1.00 18.13           N  
ANISOU 2005  N   CYS B 115      438   3341   3107   -336   -296     47       N  
ATOM   2006  CA  CYS B 115      -8.918  20.847   6.917  1.00 20.48           C  
ANISOU 2006  CA  CYS B 115     1168   3325   3287   -115    418   -203       C  
ATOM   2007  CB  CYS B 115      -8.513  21.206   8.323  1.00 20.18           C  
ANISOU 2007  CB  CYS B 115      996   3199   3471    636    412   -333       C  
ATOM   2008  SG  CYS B 115      -9.223  20.180   9.585  1.00 18.91           S  
ANISOU 2008  SG  CYS B 115      323   3573   3289   -137   -105     96       S  
ATOM   2009  C   CYS B 115      -8.215  21.796   5.949  1.00 17.11           C  
ANISOU 2009  C   CYS B 115      305   2948   3247    200   -334     13       C  
ATOM   2010  O   CYS B 115      -8.741  22.801   5.553  1.00 17.56           O  
ANISOU 2010  O   CYS B 115      282   3442   2948    -35   -278    194       O  
ATOM   2011  N   LYS B 116      -6.939  21.493   5.640  1.00 19.19           N  
ANISOU 2011  N   LYS B 116      408   3689   3191    230   -141    105       N  
ATOM   2012  CA  LYS B 116      -6.204  22.296   4.772  1.00 20.80           C  
ANISOU 2012  CA  LYS B 116     1067   3391   3444    245    171    146       C  
ATOM   2013  CB  LYS B 116      -4.928  21.532   4.513  1.00 17.22           C  
ANISOU 2013  CB  LYS B 116      259   3488   2793   -123    -57     97       C  
ATOM   2014  CG  LYS B 116      -3.828  22.340   3.823  1.00 17.86           C  
ANISOU 2014  CG  LYS B 116      276   3383   3126    104   -201     48       C  
ATOM   2015  CD  LYS B 116      -2.526  21.578   3.569  1.00 15.86           C  
ANISOU 2015  CD  LYS B 116      260   3329   2436   -150     -8    -97       C  
ATOM   2016  CE  LYS B 116      -1.464  22.446   2.961  1.00 18.84           C  
ANISOU 2016  CE  LYS B 116      385   3719   3052   -450    343   -191       C  
ATOM   2017  NZ  LYS B 116      -0.224  21.665   2.842  1.00 19.96           N  
ANISOU 2017  NZ  LYS B 116      525   3929   3129   -399     28    -18       N  
ATOM   2018  C   LYS B 116      -6.889  22.561   3.471  1.00 21.75           C  
ANISOU 2018  C   LYS B 116      919   4010   3334    515    810    302       C  
ATOM   2019  O   LYS B 116      -7.265  21.616   2.752  1.00 22.28           O  
ANISOU 2019  O   LYS B 116      863   3778   3824      4    -89    195       O  
ATOM   2020  N   GLY B 117      -6.975  23.858   3.160  1.00 23.56           N  
ANISOU 2020  N   GLY B 117     1150   3981   3820   -264    107    466       N  
ATOM   2021  CA  GLY B 117      -7.591  24.321   1.926  1.00 24.57           C  
ANISOU 2021  CA  GLY B 117     1026   4472   3838    728   1154    874       C  
ATOM   2022  C   GLY B 117      -9.101  24.334   1.833  1.00 27.00           C  
ANISOU 2022  C   GLY B 117      957   6037   3264    681   1016    240       C  
ATOM   2023  O   GLY B 117      -9.584  24.615   0.750  1.00 32.26           O  
ANISOU 2023  O   GLY B 117      999   7016   4242   -173   -806   1567       O  
ATOM   2024  N   THR B 118      -9.819  24.003   2.893  1.00 23.31           N  
ANISOU 2024  N   THR B 118      538   4781   3534   1012    443    829       N  
ATOM   2025  CA  THR B 118     -11.317  23.917   2.906  1.00 22.29           C  
ANISOU 2025  CA  THR B 118      531   4781   3156    867    -85    262       C  
ATOM   2026  CB  THR B 118     -11.745  22.684   3.721  1.00 22.29           C  
ANISOU 2026  CB  THR B 118     1106   4058   3302   -107   -526     25       C  
ATOM   2027  OG1 THR B 118     -11.539  22.886   5.094  1.00 22.28           O  
ANISOU 2027  OG1 THR B 118      469   4332   3662   -379   -299    451       O  
ATOM   2028  CG2 THR B 118     -11.191  21.362   3.244  1.00 24.51           C  
ANISOU 2028  CG2 THR B 118     2013   4114   3183   -483   -505    362       C  
ATOM   2029  C   THR B 118     -11.732  25.160   3.540  1.00 21.05           C  
ANISOU 2029  C   THR B 118      420   4121   3457    495   -554    170       C  
ATOM   2030  O   THR B 118     -10.984  25.935   4.064  1.00 21.33           O  
ANISOU 2030  O   THR B 118      581   4101   3422    139    -68    384       O  
ATOM   2031  N   ASP B 119     -13.025  25.362   3.519  1.00 24.50           N  
ANISOU 2031  N   ASP B 119      332   4989   3987    594    138     56       N  
ATOM   2032  CA  ASP B 119     -13.697  26.454   4.219  1.00 22.43           C  
ANISOU 2032  CA  ASP B 119      340   4589   3593    434    432    562       C  
ATOM   2033  CB  ASP B 119     -15.093  26.722   3.719  1.00 28.36           C  
ANISOU 2033  CB  ASP B 119      473   5542   4760    882    138    874       C  
ATOM   2034  CG  ASP B 119     -15.633  28.022   4.262  1.00 34.86           C  
ANISOU 2034  CG  ASP B 119     2065   5126   6053   2405   -532   1471       C  
ATOM   2035  OD1 ASP B 119     -14.849  28.818   4.848  1.00 50.66           O  
ANISOU 2035  OD1 ASP B 119     3696   7840   7712   1715  -1247    650       O  
ATOM   2036  OD2 ASP B 119     -16.825  28.289   4.069  1.00 38.15           O  
ANISOU 2036  OD2 ASP B 119     1978   7255   5262   2972   -363     -2       O  
ATOM   2037  C   ASP B 119     -13.702  26.219   5.722  1.00 25.50           C  
ANISOU 2037  C   ASP B 119      670   5370   3647    214   -902    491       C  
ATOM   2038  O   ASP B 119     -14.722  25.902   6.299  1.00 32.41           O  
ANISOU 2038  O   ASP B 119     2550   5403   4358   -113     65    265       O  
ATOM   2039  N   VAL B 120     -12.561  26.476   6.346  1.00 21.67           N  
ANISOU 2039  N   VAL B 120      305   4760   3166    263   -175    240       N  
ATOM   2040  CA  VAL B 120     -12.436  26.232   7.771  1.00 20.48           C  
ANISOU 2040  CA  VAL B 120      260   4405   3115     87     58    296       C  
ATOM   2041  CB  VAL B 120     -10.985  26.220   8.212  1.00 18.65           C  
ANISOU 2041  CB  VAL B 120      257   3836   2990    116     -1    663       C  
ATOM   2042  CG1 VAL B 120     -10.300  25.032   7.556  1.00 21.94           C  
ANISOU 2042  CG1 VAL B 120     1404   3916   3015   -321   -310    -24       C  
ATOM   2043  CG2 VAL B 120     -10.353  27.578   7.903  1.00 22.41           C  
ANISOU 2043  CG2 VAL B 120     1138   3960   3415    202    922    127       C  
ATOM   2044  C   VAL B 120     -13.241  27.247   8.610  1.00 23.70           C  
ANISOU 2044  C   VAL B 120      767   4240   3996    434    185    549       C  
ATOM   2045  O   VAL B 120     -13.450  27.022   9.835  1.00 23.51           O  
ANISOU 2045  O   VAL B 120      257   5007   3669    104    -79    334       O  
ATOM   2046  N   GLN B 121     -13.580  28.384   7.968  1.00 25.48           N  
ANISOU 2046  N   GLN B 121      383   4528   4767    672    382    304       N  
ATOM   2047  CA  GLN B 121     -14.236  29.467   8.682  1.00 23.78           C  
ANISOU 2047  CA  GLN B 121      582   4665   3788    739   -273    341       C  
ATOM   2048  CB  GLN B 121     -14.392  30.701   7.809  1.00 31.29           C  
ANISOU 2048  CB  GLN B 121     2725   4040   5121    907   -293    265       C  
ATOM   2049  CG  GLN B 121     -15.224  31.843   8.413  1.00 35.21           C  
ANISOU 2049  CG  GLN B 121     1572   5437   6367   1714    332    583       C  
ATOM   2050  CD  GLN B 121     -14.887  33.116   7.649  1.00 55.12           C  
ANISOU 2050  CD  GLN B 121     7756   5653   7532   -413   -245    674       C  
ATOM   2051  OE1 GLN B 121     -15.236  33.256   6.468  1.00 68.00           O  
ANISOU 2051  OE1 GLN B 121    10384   7202   8249   -845     35   2783       O  
ATOM   2052  NE2 GLN B 121     -14.153  34.014   8.290  1.00 50.94           N  
ANISOU 2052  NE2 GLN B 121     7032   5124   7197    520    -43    194       N  
ATOM   2053  C   GLN B 121     -15.656  28.951   9.076  1.00 24.95           C  
ANISOU 2053  C   GLN B 121      466   4592   4419    141   -561   -509       C  
ATOM   2054  O   GLN B 121     -16.249  29.380  10.067  1.00 25.34           O  
ANISOU 2054  O   GLN B 121     1110   4144   4373    421     94    402       O  
ATOM   2055  N   ALA B 122     -16.212  27.956   8.364  1.00 24.51           N  
ANISOU 2055  N   ALA B 122     1435   4021   3855    560   -538    525       N  
ATOM   2056  CA  ALA B 122     -17.463  27.285   8.748  1.00 24.76           C  
ANISOU 2056  CA  ALA B 122      745   4963   3697    552  -1117    337       C  
ATOM   2057  CB  ALA B 122     -17.704  26.155   7.803  1.00 25.03           C  
ANISOU 2057  CB  ALA B 122      470   4383   4656     40   -718     37       C  
ATOM   2058  C   ALA B 122     -17.416  26.755  10.159  1.00 20.74           C  
ANISOU 2058  C   ALA B 122      346   3929   3605    209    146    301       C  
ATOM   2059  O   ALA B 122     -18.428  26.697  10.823  1.00 24.25           O  
ANISOU 2059  O   ALA B 122      368   4379   4465    525    344    286       O  
ATOM   2060  N   TRP B 123     -16.231  26.319  10.601  1.00 21.93           N  
ANISOU 2060  N   TRP B 123      408   3673   4251    484    152    681       N  
ATOM   2061  CA  TRP B 123     -16.118  25.825  11.914  1.00 20.54           C  
ANISOU 2061  CA  TRP B 123      383   3544   3878    637     98    419       C  
ATOM   2062  CB  TRP B 123     -14.767  25.117  12.091  1.00 18.86           C  
ANISOU 2062  CB  TRP B 123      641   3819   2704    988   -170    106       C  
ATOM   2063  CG  TRP B 123     -14.695  23.857  11.334  1.00 21.96           C  
ANISOU 2063  CG  TRP B 123      540   3760   4041    293   -377    103       C  
ATOM   2064  CD1 TRP B 123     -14.139  23.686  10.066  1.00 25.78           C  
ANISOU 2064  CD1 TRP B 123     1283   4465   4045    153     36    464       C  
ATOM   2065  NE1 TRP B 123     -14.289  22.405   9.667  1.00 27.48           N  
ANISOU 2065  NE1 TRP B 123     2202   4615   3625    946   -645   -492       N  
ATOM   2066  CE2 TRP B 123     -15.005  21.710  10.614  1.00 23.37           C  
ANISOU 2066  CE2 TRP B 123      626   3869   4381    604   -736    132       C  
ATOM   2067  CD2 TRP B 123     -15.221  22.586  11.715  1.00 20.75           C  
ANISOU 2067  CD2 TRP B 123      676   3592   3612    936   -622    381       C  
ATOM   2068  CE3 TRP B 123     -15.924  22.126  12.828  1.00 25.15           C  
ANISOU 2068  CE3 TRP B 123     2478   3738   3340   1430   -778    352       C  
ATOM   2069  CZ3 TRP B 123     -16.371  20.841  12.828  1.00 32.09           C  
ANISOU 2069  CZ3 TRP B 123     4260   3631   4299   1300  -1073    594       C  
ATOM   2070  CH2 TRP B 123     -16.079  19.966  11.741  1.00 30.52           C  
ANISOU 2070  CH2 TRP B 123     3693   4230   3674   -372   -906     49       C  
ATOM   2071  CZ2 TRP B 123     -15.384  20.392  10.639  1.00 28.31           C  
ANISOU 2071  CZ2 TRP B 123     3040   3547   4170   1063   -532    116       C  
ATOM   2072  C   TRP B 123     -16.340  26.810  13.049  1.00 23.03           C  
ANISOU 2072  C   TRP B 123     1082   3469   4197    934   -251    412       C  
ATOM   2073  O   TRP B 123     -16.610  26.388  14.189  1.00 27.42           O  
ANISOU 2073  O   TRP B 123      981   4317   5118    989    -54    714       O  
ATOM   2074  N   ILE B 124     -16.274  28.104  12.765  1.00 22.60           N  
ANISOU 2074  N   ILE B 124      385   4305   3894    113    360    580       N  
ATOM   2075  CA  ILE B 124     -16.518  29.075  13.815  1.00 24.33           C  
ANISOU 2075  CA  ILE B 124      901   3858   4483    257   -512    263       C  
ATOM   2076  CB  ILE B 124     -15.314  29.964  14.072  1.00 23.87           C  
ANISOU 2076  CB  ILE B 124      507   4261   4300    117   -445    285       C  
ATOM   2077  CG1 ILE B 124     -14.830  30.750  12.810  1.00 23.81           C  
ANISOU 2077  CG1 ILE B 124      311   4967   3766    255   -372    400       C  
ATOM   2078  CD1 ILE B 124     -13.653  31.754  13.029  1.00 26.97           C  
ANISOU 2078  CD1 ILE B 124     1430   4633   4183   -264    673    -94       C  
ATOM   2079  CG2 ILE B 124     -14.054  29.159  14.601  1.00 20.82           C  
ANISOU 2079  CG2 ILE B 124      866   3630   3414    238    115   -147       C  
ATOM   2080  C   ILE B 124     -17.764  29.916  13.514  1.00 28.17           C  
ANISOU 2080  C   ILE B 124      760   3951   5991    754    806    507       C  
ATOM   2081  O   ILE B 124     -18.069  30.900  14.190  1.00 27.50           O  
ANISOU 2081  O   ILE B 124      690   4963   4794   1234    117    669       O  
ATOM   2082  N   ARG B 125     -18.372  29.557  12.396  1.00 30.02           N  
ANISOU 2082  N   ARG B 125     1582   4346   5479   1325    197    889       N  
ATOM   2083  CA  ARG B 125     -19.544  30.306  11.906  0.57 27.58           C  
ANISOU 2083  CA  ARG B 125     1298   3798   5382    322     57   1613       C  
ATOM   2084  CB  ARG B 125     -19.997  29.826  10.486  1.00 38.19           C  
ANISOU 2084  CB  ARG B 125     3248   5504   5756   2202   -903   1388       C  
ATOM   2085  CG  ARG B 125     -19.162  30.505   9.366  1.00 49.82           C  
ANISOU 2085  CG  ARG B 125     5782   6948   6197    648   -404    928       C  
ATOM   2086  CD  ARG B 125     -19.372  30.046   7.919  1.00 46.75           C  
ANISOU 2086  CD  ARG B 125     4741   6330   6689   -617    633    456       C  
ATOM   2087  NE  ARG B 125     -18.199  30.366   7.069  1.00 51.13           N  
ANISOU 2087  NE  ARG B 125     3955   7047   8422   1501    312   3830       N  
ATOM   2088  CZ  ARG B 125     -17.969  31.542   6.479  1.00 39.83           C  
ANISOU 2088  CZ  ARG B 125      709   7163   7258   -720   -837   1890       C  
ATOM   2089  NH1 ARG B 125     -18.807  32.567   6.622  1.00 49.08           N  
ANISOU 2089  NH1 ARG B 125     5308   7586   5754    734   -116   1740       N  
ATOM   2090  NH2 ARG B 125     -16.871  31.706   5.727  1.00 37.45           N  
ANISOU 2090  NH2 ARG B 125     1839   6319   6072   -372   -659   1182       N  
ATOM   2091  C   ARG B 125     -20.658  30.211  12.947  0.85 32.73           C  
ANISOU 2091  C   ARG B 125      357   5495   6581      8    126   1584       C  
ATOM   2092  O   ARG B 125     -20.934  29.162  13.509  0.53 37.28           O  
ANISOU 2092  O   ARG B 125     2434   4385   7344   1505   1439    206       O  
ATOM   2093  N   GLY B 126     -21.274  31.362  13.226  1.00 40.27           N  
ANISOU 2093  N   GLY B 126     1783   5940   7576   -167   1339   1962       N  
ATOM   2094  CA  GLY B 126     -22.339  31.353  14.166  1.00 28.29           C  
ANISOU 2094  CA  GLY B 126      410   4964   5374   -393   -505   1889       C  
ATOM   2095  C   GLY B 126     -22.049  31.459  15.623  1.00 34.65           C  
ANISOU 2095  C   GLY B 126     1485   5476   6205   1440  -1737   -447       C  
ATOM   2096  O   GLY B 126     -22.887  31.415  16.461  1.00 59.83           O  
ANISOU 2096  O   GLY B 126     2204  13558   6968   4006   -827    559       O  
ATOM   2097  N   CYS B 127     -20.753  31.411  15.958  1.00 26.57           N  
ANISOU 2097  N   CYS B 127      630   4771   4692    776   -411    541       N  
ATOM   2098  CA  CYS B 127     -20.323  31.417  17.338  1.00 27.59           C  
ANISOU 2098  CA  CYS B 127      513   4911   5056    760   -566    411       C  
ATOM   2099  CB  CYS B 127     -18.964  30.642  17.447  1.00 22.27           C  
ANISOU 2099  CB  CYS B 127      350   4273   3836    494   -138     64       C  
ATOM   2100  SG  CYS B 127     -18.956  28.945  16.750  1.00 31.70           S  
ANISOU 2100  SG  CYS B 127     1258   4542   6244    971    -55    693       S  
ATOM   2101  C   CYS B 127     -20.088  32.830  17.883  1.00 28.56           C  
ANISOU 2101  C   CYS B 127     1928   4076   4846   1181   -495   1007       C  
ATOM   2102  O   CYS B 127     -19.486  33.688  17.219  1.00 31.44           O  
ANISOU 2102  O   CYS B 127     1962   3919   6062    -48  -1431   1319       O  
ATOM   2103  N   ARG B 128     -20.507  33.059  19.105  1.00 25.20           N  
ANISOU 2103  N   ARG B 128      915   4106   4552    922    -33    382       N  
ATOM   2104  CA  ARG B 128     -20.019  34.216  19.891  1.00 29.70           C  
ANISOU 2104  CA  ARG B 128     1204   4625   5455   -314   -652    239       C  
ATOM   2105  CB  ARG B 128     -20.668  34.288  21.299  1.00 33.32           C  
ANISOU 2105  CB  ARG B 128      801   6891   4967    924   -425    391       C  
ATOM   2106  CG  ARG B 128     -20.706  35.675  21.965  1.00 38.08           C  
ANISOU 2106  CG  ARG B 128     1667   6628   6173   1719    660    369       C  
ATOM   2107  CD  ARG B 128     -21.408  35.717  23.332  1.00 34.73           C  
ANISOU 2107  CD  ARG B 128     2351   5314   5529   -154    665    251       C  
ATOM   2108  NE  ARG B 128     -22.766  36.264  23.295  1.00 50.94           N  
ANISOU 2108  NE  ARG B 128     2874   8688   7791   1178   2474    959       N  
ATOM   2109  CZ  ARG B 128     -23.823  35.830  23.999  1.00 37.26           C  
ANISOU 2109  CZ  ARG B 128     2202   6415   5538   1134    806     58       C  
ATOM   2110  NH1 ARG B 128     -23.730  34.787  24.834  1.00 44.35           N  
ANISOU 2110  NH1 ARG B 128     5180   6268   5402    -30    896    -17       N  
ATOM   2111  NH2 ARG B 128     -24.980  36.461  23.858  1.00 39.83           N  
ANISOU 2111  NH2 ARG B 128     1323   7223   6588    394   -621    961       N  
ATOM   2112  C   ARG B 128     -18.588  34.001  20.140  1.00 35.37           C  
ANISOU 2112  C   ARG B 128     1425   4773   7239    641   -578    429       C  
ATOM   2113  O   ARG B 128     -18.217  32.945  20.688  1.00 54.63           O  
ANISOU 2113  O   ARG B 128     5374   6945   8438   3017  -1512   2467       O  
ATOM   2114  N   LEU B 129     -17.785  35.019  19.850  1.00 34.07           N  
ANISOU 2114  N   LEU B 129      823   6282   5837    125   -768   1769       N  
ATOM   2115  CA  LEU B 129     -16.339  35.010  19.938  1.00 29.10           C  
ANISOU 2115  CA  LEU B 129      508   5610   4937     40    221   1216       C  
ATOM   2116  CB  LEU B 129     -15.632  34.503  18.632  1.00 32.35           C  
ANISOU 2116  CB  LEU B 129     1117   5098   6076    142   1836    734       C  
ATOM   2117  CG  LEU B 129     -15.940  33.123  18.053  1.00 44.91           C  
ANISOU 2117  CG  LEU B 129     4866   5720   6475    435   -827    256       C  
ATOM   2118  CD1 LEU B 129     -15.192  32.967  16.730  1.00 40.59           C  
ANISOU 2118  CD1 LEU B 129     3709   6264   5447    506  -2302   -734       C  
ATOM   2119  CD2 LEU B 129     -15.585  31.964  18.992  1.00 39.52           C  
ANISOU 2119  CD2 LEU B 129     3226   5157   6630   -464   -385    339       C  
ATOM   2120  C   LEU B 129     -15.838  36.467  20.199  1.00 38.32           C  
ANISOU 2120  C   LEU B 129     3034   6533   4992   -561  -2864   -479       C  
ATOM   2121  O   LEU B 129     -16.574  37.423  20.248  1.00 97.80           O  
ANISOU 2121  O   LEU B 129     3109  10309  23742   -711    147  -4505       O  
ATOM   2122  OXT LEU B 129     -14.643  36.831  20.311  1.00 32.02           O  
ANISOU 2122  OXT LEU B 129     1866   4190   6108    728    803   -224       O  
HETATM 2123 CL    CL E   6      -6.200  11.812   7.971  1.00 23.93          CL  
ANISOU 2123 CL    CL E   6      852   4011   4227   -649   -403     44      CL  
HETATM 2124 CL    CL E   7       2.965  27.965   8.140  1.00 23.67          CL  
ANISOU 2124 CL    CL E   7      922   4245   3826   -580    471    -23      CL  
HETATM 2125 CL    CL E   8     -20.669   9.489  10.703  1.00 30.60          CL  
ANISOU 2125 CL    CL E   8      888   6235   4501    401    281   -730      CL  
HETATM 2126 CL    CL E   9     -11.282  30.763  10.408  1.00 30.04          CL  
ANISOU 2126 CL    CL E   9      997   4510   5904   -137     76   1176      CL  
HETATM 2127 CL    CL E  10      -2.751 -13.315  -6.523  1.00 40.95          CL  
ANISOU 2127 CL    CL E  10     2220   4864   8474    881    646     42      CL  
HETATM 2128 CL    CL E  22       9.370   7.436  27.339  1.00 19.65          CL  
ANISOU 2128 CL    CL E  22      254   3792   3419    -24     42     64      CL  
HETATM 2129 CL    CL E  24       0.133  -7.361 -12.569  1.00 19.57          CL  
ANISOU 2129 CL    CL E  24      258   3551   3625    114    -62   -269      CL  
HETATM 2130 CL    CL E  25     -28.659   4.488  -0.247  1.00 36.90          CL  
ANISOU 2130 CL    CL E  25     3061   5287   5673    652    101    116      CL  
HETATM 2131 NA    NA F   1      -1.194  -5.029  -8.717  1.00 19.10          NA  
ANISOU 2131 NA    NA F   1      273   3496   3488     63   -252   -479      NA  
HETATM 2132 NA    NA F   2       8.139  11.270  24.932  1.00 19.67          NA  
ANISOU 2132 NA    NA F   2      283   3605   3585   -295   -155    382      NA  
HETATM 2133  O   HOH C   3      -8.649   7.809  25.866  1.00 17.01           O  
ANISOU 2133  O   HOH C   3      301   2987   3173    196    334    275       O  
HETATM 2134  O   HOH C   4     -17.969  -5.915 -12.140  1.00 16.27           O  
ANISOU 2134  O   HOH C   4      286   2991   2902   -281    121   -176       O  
HETATM 2135  O   HOH C   5     -13.057  -2.794  -2.435  1.00 17.74           O  
ANISOU 2135  O   HOH C   5      283   3394   3059     87   -196     -9       O  
HETATM 2136  O   HOH C   6      -3.928  17.721  22.694  1.00 17.18           O  
ANISOU 2136  O   HOH C   6      295   3241   2990   -340   -111    172       O  
HETATM 2137  O   HOH C   7      -2.142  -6.335 -10.558  1.00 15.65           O  
ANISOU 2137  O   HOH C   7      263   3066   2617    101   -131   -204       O  
HETATM 2138  O   HOH C  11     -17.149  13.317  28.384  1.00 19.58           O  
ANISOU 2138  O   HOH C  11      270   3695   3475    215    151    698       O  
HETATM 2139  O   HOH C  12       7.844   8.563  33.280  1.00 19.62           O  
ANISOU 2139  O   HOH C  12      285   3584   3583   -320   -129    552       O  
HETATM 2140  O   HOH C  13       9.401  11.426  26.978  1.00 20.61           O  
ANISOU 2140  O   HOH C  13      292   4124   3412   -235    260    327       O  
HETATM 2141  O   HOH C  14       1.593 -10.499  -6.346  1.00 23.08           O  
ANISOU 2141  O   HOH C  14      410   4234   4125    779     44   -452       O  
HETATM 2142  O   HOH C  15      11.028  13.606  30.255  1.00 26.26           O  
ANISOU 2142  O   HOH C  15      827   4231   4919    195  -1587    499       O  
HETATM 2143  O   HOH C  16      -7.118  19.871  27.143  1.00 20.07           O  
ANISOU 2143  O   HOH C  16      261   4137   3227    -41    148    413       O  
HETATM 2144  O   HOH C  17     -24.264  -1.680  -9.035  1.00 24.93           O  
ANISOU 2144  O   HOH C  17     1274   4176   4021   -293   -698    149       O  
HETATM 2145  O   HOH C  18       0.198  -6.945  -8.627  1.00 20.69           O  
ANISOU 2145  O   HOH C  18      315   3850   3694    359   -306    -47       O  
HETATM 2146  O   HOH C  19     -23.307  -8.209  -6.455  1.00 18.86           O  
ANISOU 2146  O   HOH C  19      305   3578   3280   -334    246   -118       O  
HETATM 2147  O   HOH C  20      -1.994 -12.234  -3.771  1.00 27.20           O  
ANISOU 2147  O   HOH C  20      342   4504   5486   -151   -392    -69       O  
HETATM 2148  O   HOH C  21     -14.121  13.472  28.003  1.00 20.23           O  
ANISOU 2148  O   HOH C  21      302   3580   3801    406     53    398       O  
HETATM 2149  O   HOH C  22       7.484  16.251  32.199  1.00 25.74           O  
ANISOU 2149  O   HOH C  22      330   4836   4612    375   -380    763       O  
HETATM 2150  O   HOH C  23     -22.635  13.033   2.431  1.00 28.40           O  
ANISOU 2150  O   HOH C  23     1200   4973   4615    383     65    221       O  
HETATM 2151  O   HOH C  24     -13.559  22.482   6.918  1.00 29.89           O  
ANISOU 2151  O   HOH C  24      284   5921   5151    231   -322     24       O  
HETATM 2152  O   HOH C  25      -4.217  20.355  28.201  1.00 24.44           O  
ANISOU 2152  O   HOH C  25      297   4639   4348    240    362     63       O  
HETATM 2153  O   HOH C  26     -22.429  13.762  -4.546  1.00 27.11           O  
ANISOU 2153  O   HOH C  26     1444   4807   4051   1120   -293    867       O  
HETATM 2154  O   HOH C  27     -16.248  -7.394  -0.124  1.00 24.42           O  
ANISOU 2154  O   HOH C  27     1832   3823   3623    -41   -132    263       O  
HETATM 2155  O   HOH C  28      -6.391  38.712  29.090  1.00 28.90           O  
ANISOU 2155  O   HOH C  28     1228   5352   4400    567    586    -41       O  
HETATM 2156  O   HOH C  29      -3.740 -10.967 -18.199  1.00 27.27           O  
ANISOU 2156  O   HOH C  29     2161   4061   4138    563   -504   -697       O  
HETATM 2157  O   HOH C  30      -5.532  31.017   8.406  1.00 26.18           O  
ANISOU 2157  O   HOH C  30     1039   4041   4866    566    -59    674       O  
HETATM 2158  O   HOH C  31     -21.254   5.665  -8.087  1.00 28.37           O  
ANISOU 2158  O   HOH C  31     1089   5145   4544   -390   -788    -34       O  
HETATM 2159  O   HOH C  32     -14.730  11.775  11.111  1.00 26.40           O  
ANISOU 2159  O   HOH C  32      626   5514   3890  -1248    124   -825       O  
HETATM 2160  O   HOH C  33     -19.175  18.378  20.609  1.00 28.79           O  
ANISOU 2160  O   HOH C  33      329   4735   5872   -452    331    777       O  
HETATM 2161  O   HOH C  34     -21.759  30.592  20.935  1.00 27.66           O  
ANISOU 2161  O   HOH C  34      502   4489   5515    672     30   -672       O  
HETATM 2162  O   HOH C  35     -13.204  15.142   6.328  1.00 21.54           O  
ANISOU 2162  O   HOH C  35      547   3943   3693   -293   -221   -458       O  
HETATM 2163  O   HOH C  36     -13.866  -8.083   0.272  1.00 25.70           O  
ANISOU 2163  O   HOH C  36      455   5286   4023   -918   -356    -33       O  
HETATM 2164  O   HOH C  37     -27.334   0.490  -3.807  1.00 27.03           O  
ANISOU 2164  O   HOH C  37      343   5398   4526      3     79   -158       O  
HETATM 2165  O   HOH C  38       2.143  22.464  27.501  1.00 25.58           O  
ANISOU 2165  O   HOH C  38     1656   4238   3825   -460   -609     26       O  
HETATM 2166  O   HOH C  39     -18.115  16.018  19.295  1.00 28.28           O  
ANISOU 2166  O   HOH C  39      707   5245   4794   -921   -230    393       O  
HETATM 2167  O   HOH C  40     -25.287  -1.276  -6.702  1.00 26.11           O  
ANISOU 2167  O   HOH C  40      356   5037   4525   -476   -495     69       O  
HETATM 2168  O   HOH C  41      -7.563  18.889   3.057  1.00 25.79           O  
ANISOU 2168  O   HOH C  41      862   4768   4167   -919    -80  -1122       O  
HETATM 2169  O   HOH C  42     -12.399  10.810  20.704  1.00 31.03           O  
ANISOU 2169  O   HOH C  42     1883   4248   5658  -1212   -305    393       O  
HETATM 2170  O   HOH C  43     -11.857  11.801  14.137  1.00 36.43           O  
ANISOU 2170  O   HOH C  43     4068   4475   5297  -1757   1310    -77       O  
HETATM 2171  O   HOH C  44      -8.072  26.781   4.192  1.00 33.79           O  
ANISOU 2171  O   HOH C  44     1353   5150   6335    -54  -1337    985       O  
HETATM 2172  O   HOH C  45     -28.356  -0.536  -1.583  1.00 28.83           O  
ANISOU 2172  O   HOH C  45      261   5845   4846   -177     95    112       O  
HETATM 2173  O   HOH C  46     -23.937  12.757   0.038  1.00 30.39           O  
ANISOU 2173  O   HOH C  46     2708   4678   4160    210    892    419       O  
HETATM 2174  O   HOH C  47     -17.020  16.546  -1.098  1.00 25.24           O  
ANISOU 2174  O   HOH C  47      968   3627   4992    -39   -448    517       O  
HETATM 2175  O   HOH C  48     -12.405  16.163  31.359  1.00 30.37           O  
ANISOU 2175  O   HOH C  48      508   5153   5877    343   1076   -754       O  
HETATM 2176  O   HOH C  49       4.945  23.136  26.614  1.00 30.47           O  
ANISOU 2176  O   HOH C  49      806   4280   6492   -123   -400    140       O  
HETATM 2177  O   HOH C  50     -16.208  13.203  21.448  1.00 26.63           O  
ANISOU 2177  O   HOH C  50      869   4456   4791     37    366    -66       O  
HETATM 2178  O   HOH C  51      -4.637  -6.824   3.226  1.00 25.53           O  
ANISOU 2178  O   HOH C  51     1017   4975   3707   -584   -364    622       O  
HETATM 2179  O   HOH C  52      -6.973  -7.745   2.428  1.00 29.79           O  
ANISOU 2179  O   HOH C  52      675   5194   5450    493  -1129    218       O  
HETATM 2180  O   HOH C  53      -3.840   5.034  -3.462  1.00 24.23           O  
ANISOU 2180  O   HOH C  53      430   3673   5101    168   -140    501       O  
HETATM 2181  O   HOH C  54     -15.851   0.022  14.041  1.00 26.14           O  
ANISOU 2181  O   HOH C  54      286   5888   3758   -433     44   -158       O  
HETATM 2182  O   HOH C  55     -14.582  -0.656 -16.809  1.00 27.77           O  
ANISOU 2182  O   HOH C  55      578   5017   4955   -902   -959    598       O  
HETATM 2183  O   HOH C  56     -21.544  -0.786  -8.901  1.00 32.18           O  
ANISOU 2183  O   HOH C  56      564   6663   4997    757    818    629       O  
HETATM 2184  O   HOH C  57     -21.479  24.970  19.388  1.00 34.27           O  
ANISOU 2184  O   HOH C  57     1322   4766   6931   1013   1387    429       O  
HETATM 2185  O   HOH C  58      -6.806  18.131  25.050  0.93 26.42           O  
ANISOU 2185  O   HOH C  58      962   4581   4495    854   -588   -498       O  
HETATM 2186  O   HOH C  59      -6.940  34.090  19.747  1.00 37.09           O  
ANISOU 2186  O   HOH C  59     3070   4042   6979   1702   1440     -5       O  
HETATM 2187  O   HOH C  60      -5.632   3.289  20.688  1.00 27.86           O  
ANISOU 2187  O   HOH C  60     1039   5637   3908  -1141    318     78       O  
HETATM 2188  O   HOH C  61     -20.689  25.123  22.113  1.00 31.39           O  
ANISOU 2188  O   HOH C  61     1239   3690   6996   1084    765   -140       O  
HETATM 2189  O   HOH C  62       6.255  19.169  13.585  1.00 28.59           O  
ANISOU 2189  O   HOH C  62      815   4922   5124    619   -320   -482       O  
HETATM 2190  O   HOH C  65     -17.586  15.890   6.774  1.00 30.37           O  
ANISOU 2190  O   HOH C  65      501   6511   4527   1163    163  -1054       O  
HETATM 2191  O   HOH C  66       0.445  30.517   8.294  1.00 41.03           O  
ANISOU 2191  O   HOH C  66     2307   5245   8038  -1600   1914   -709       O  
HETATM 2192  O   HOH C  67       6.138  26.203  11.283  1.00 38.63           O  
ANISOU 2192  O   HOH C  67     1002   8544   5129  -2111    924  -1487       O  
HETATM 2193  O   HOH C  68     -30.167  -1.885   4.836  1.00 36.87           O  
ANISOU 2193  O   HOH C  68     1546   5736   6724   1248   1853   1408       O  
HETATM 2194  O   HOH C  69       0.906  11.902  35.032  1.00 28.13           O  
ANISOU 2194  O   HOH C  69      846   4768   5071   -845    103   -374       O  
HETATM 2195  O   HOH C  70      -8.661  11.649  10.323  1.00 19.85           O  
ANISOU 2195  O   HOH C  70      283   3761   3498   -179   -229   -509       O  
HETATM 2196  O   HOH C  71     -11.783  -6.927   8.491  1.00 30.19           O  
ANISOU 2196  O   HOH C  71     2195   4291   4985   -158    -59     63       O  
HETATM 2197  O   HOH C  72     -17.944  16.485  29.105  1.00 30.31           O  
ANISOU 2197  O   HOH C  72      664   4703   6148   -662   1471  -1325       O  
HETATM 2198  O   HOH C  73      -3.872  22.302  30.731  1.00 30.57           O  
ANISOU 2198  O   HOH C  73     4180   4068   3365    582    168    111       O  
HETATM 2199  O   HOH C  74     -21.818 -11.864  -3.924  1.00 30.06           O  
ANISOU 2199  O   HOH C  74     1279   5075   5068    162   -176    860       O  
HETATM 2200  O   HOH C  76       1.701  -7.520 -15.320  1.00 36.15           O  
ANISOU 2200  O   HOH C  76     2016   4433   7282   -913   3512  -1469       O  
HETATM 2201  O   HOH C  77     -30.799   0.609   4.674  1.00 28.08           O  
ANISOU 2201  O   HOH C  77      469   6011   4187   -677    105   -614       O  
HETATM 2202  O   HOH C  78      12.136   8.541  26.442  1.00 32.54           O  
ANISOU 2202  O   HOH C  78      441   7939   3984    498    660     95       O  
HETATM 2203  O   HOH C  79      -3.081  20.179  32.256  1.00 26.83           O  
ANISOU 2203  O   HOH C  79     1280   4475   4437    783    489   -262       O  
HETATM 2204  O   HOH C  80      -4.022   7.376   1.988  1.00 28.56           O  
ANISOU 2204  O   HOH C  80      604   4483   5761    375     -9   -403       O  
HETATM 2205  O   HOH C  81     -18.706 -13.987  -2.647  1.00 29.28           O  
ANISOU 2205  O   HOH C  81     1510   4151   5464  -1080    401   -574       O  
HETATM 2206  O   HOH C  82     -12.286 -12.369  -0.116  1.00 28.68           O  
ANISOU 2206  O   HOH C  82     2045   4861   3992    912    244   -313       O  
HETATM 2207  O   HOH C  83      -4.626  18.355   1.589  1.00 28.83           O  
ANISOU 2207  O   HOH C  83      961   5028   4963   -785   -421     35       O  
HETATM 2208  O   HOH C  84       1.936  23.853  29.824  1.00 29.31           O  
ANISOU 2208  O   HOH C  84     1763   5124   4249    -93   -181   -918       O  
HETATM 2209  O   HOH C  86       7.128   9.415  26.233  1.00 15.76           O  
ANISOU 2209  O   HOH C  86      259   3229   2501   -110     49    363       O  
HETATM 2210  O   HOH C  87     -15.936  -5.620  -1.831  1.00 28.72           O  
ANISOU 2210  O   HOH C  87      701   4994   5217    -73   1479    367       O  
HETATM 2211  O   HOH C  88     -14.888  19.803   7.078  1.00 30.65           O  
ANISOU 2211  O   HOH C  88     2709   4584   4352   1282   -728     22       O  
HETATM 2212  O   HOH C  89      -5.268  15.013  32.912  1.00 28.42           O  
ANISOU 2212  O   HOH C  89     1791   5214   3791    -71    688    596       O  
HETATM 2213  O   HOH C  90      -6.664  17.007  34.581  1.00 29.94           O  
ANISOU 2213  O   HOH C  90     1148   5963   4264   -688   -343   1485       O  
HETATM 2214  O   HOH C  91      -3.112   8.316   6.285  1.00 26.89           O  
ANISOU 2214  O   HOH C  91      425   5422   4367    692    -49    800       O  
HETATM 2215  O   HOH C  93      -4.830  23.132   0.292  1.00 26.76           O  
ANISOU 2215  O   HOH C  93      599   5819   3748  -1364    -73   1103       O  
HETATM 2216  O   HOH C  94     -15.657  14.060   5.661  1.00 28.02           O  
ANISOU 2216  O   HOH C  94      461   4646   5538    219    150  -1146       O  
HETATM 2217  O   HOH C  95      10.096   4.196  31.576  1.00 26.78           O  
ANISOU 2217  O   HOH C  95      789   5192   4192     52    -59    511       O  
HETATM 2218  O   HOH C  96      -2.799  28.185  26.910  1.00 30.18           O  
ANISOU 2218  O   HOH C  96     2671   4476   4319   -527    540   -406       O  
HETATM 2219  O   HOH C  97      -9.714  15.150  31.836  1.00 27.70           O  
ANISOU 2219  O   HOH C  97      510   4365   5648    230   1146    -20       O  
HETATM 2220  O   HOH C  98      -6.083  26.015   5.851  1.00 35.00           O  
ANISOU 2220  O   HOH C  98      294   8402   4601   -571   -114    483       O  
HETATM 2221  O   HOH C  99       0.851 -11.612 -15.032  1.00 40.58           O  
ANISOU 2221  O   HOH C  99     1375   4395   9649    382    132  -2138       O  
HETATM 2222  O   HOH C 100     -13.160 -11.226   2.284  1.00 29.53           O  
ANISOU 2222  O   HOH C 100     1895   4339   4984   -940    804   -651       O  
HETATM 2223  O   HOH C 101       4.845  21.690  12.636  1.00 36.30           O  
ANISOU 2223  O   HOH C 101     2585   7136   4068   2938   -502   -770       O  
HETATM 2224  O   HOH C 102       2.929  -6.374 -11.338  1.00 27.70           O  
ANISOU 2224  O   HOH C 102      487   4580   5457    835   -677   -332       O  
HETATM 2225  O   HOH C 103      -3.608  20.574   0.314  1.00 36.90           O  
ANISOU 2225  O   HOH C 103     3403   4515   6102   -480   -801  -1823       O  
HETATM 2226  O   HOH C 105     -14.410 -13.153  -5.313  1.00 28.69           O  
ANISOU 2226  O   HOH C 105      268   4630   6003     67   -289   -715       O  
HETATM 2227  O   HOH C 106     -13.004  19.680   0.996  1.00 41.33           O  
ANISOU 2227  O   HOH C 106     3177   4789   7736    324  -1921    870       O  
HETATM 2228  O   HOH C 107      15.314   9.837  24.448  1.00 35.64           O  
ANISOU 2228  O   HOH C 107      656   5570   7312    694   -349    -29       O  
HETATM 2229  O   HOH C 108       1.907  34.089  15.407  1.00 63.25           O  
ANISOU 2229  O   HOH C 108     3983   8392  11655  -3139  -2130   2033       O  
HETATM 2230  O   HOH C 109      13.919   6.364  26.235  1.00 28.58           O  
ANISOU 2230  O   HOH C 109      660   5438   4761    225   -732   -750       O  
HETATM 2231  O   HOH C 110     -24.536  34.040  15.149  1.00 30.73           O  
ANISOU 2231  O   HOH C 110      374   3247   8052    -64   -973    462       O  
HETATM 2232  O   HOH C 111      -5.052  -4.185   7.621  1.00 31.29           O  
ANISOU 2232  O   HOH C 111      797   4966   6124    -90  -1673    123       O  
HETATM 2233  O   HOH C 115      -7.021   3.890  13.803  1.00 35.06           O  
ANISOU 2233  O   HOH C 115     3226   6016   4077    669   -429   -239       O  
HETATM 2234  O   HOH C 116       6.292  -4.884 -10.007  1.00 26.25           O  
ANISOU 2234  O   HOH C 116      449   5958   3564    936    249   -717       O  
HETATM 2235  O   HOH C 117      -7.628 -10.257   3.768  1.00 38.51           O  
ANISOU 2235  O   HOH C 117     4231   4387   6014   1640  -1210    810       O  
HETATM 2236  O   HOH C 119       5.730  16.452  14.999  1.00 38.26           O  
ANISOU 2236  O   HOH C 119      880   7459   6198    180    408    -27       O  
HETATM 2237  O   HOH C 120     -22.564  14.218  -1.872  1.00 24.31           O  
ANISOU 2237  O   HOH C 120      872   3828   4535    811    -97    105       O  
HETATM 2238  OXT ACT G   1      -7.909   3.647  -2.892  1.00 44.48           O  
ANISOU 2238  OXT ACT G   1     1741   8898   6259   1234  -1601  -2996       O  
HETATM 2239  C   ACT G   1      -8.115   2.999  -3.966  1.00 20.97           C  
ANISOU 2239  C   ACT G   1      926   2993   4045    143    283   -497       C  
HETATM 2240  O   ACT G   1      -7.217   2.156  -4.393  1.00 24.43           O  
ANISOU 2240  O   ACT G   1      573   4857   3849    419   -140   -885       O  
HETATM 2241  CH3 ACT G   1      -9.268   3.397  -4.820  1.00 27.24           C  
ANISOU 2241  CH3 ACT G   1     2576   3991   3782    -61    242      3       C  
HETATM 2242  O3  RRE H   1     -20.253  -7.826   9.311  0.83 34.32           O  
ANISOU 2242  O3  RRE H   1     3672   3715   5651  -1107   1361   -394       O  
HETATM 2243  C3  RRE H   1     -19.495  -8.642   8.961  0.83 25.93           C  
ANISOU 2243  C3  RRE H   1     4145   2226   3478  -2184   1227   -256       C  
HETATM 2244 Re1  RRE H   1     -18.358  -9.856   8.455  0.83 31.36          RE  
ANISOU 2244 Re1  RRE H   1     2564   4582   4769   -774    145    659      RE  
HETATM 2245  C1  RRE H   1     -18.691  -9.541   6.833  0.83 25.45           C  
ANISOU 2245  C1  RRE H   1      718   4528   4424  -1273   -494   -343       C  
HETATM 2246  O1  RRE H   1     -18.925  -9.332   5.775  0.83 34.07           O  
ANISOU 2246  O1  RRE H   1     2635   5236   5073   -249    831   -578       O  
HETATM 2247  O9  RRE H   1     -17.915 -10.183  10.265  0.83 30.54           O  
ANISOU 2247  O9  RRE H   1      707   5316   5577   -230   -622   1017       O  
HETATM 2248  O7  RRE H   1     -17.121 -11.108   7.949  0.83 34.96           O  
ANISOU 2248  O7  RRE H   1     3080   4308   5893  -1262   1329   1729       O  
HETATM 2249  C2  RRE H   1     -19.532 -11.149   8.356  0.83 24.26           C  
ANISOU 2249  C2  RRE H   1     2705   3336   3174    656   -175    720       C  
HETATM 2250  O2  RRE H   1     -20.279 -11.991   8.290  0.83 38.13           O  
ANISOU 2250  O2  RRE H   1     4290   3806   6390   -576   1229   -980       O  
HETATM 2251  O3  RRE H   2     -11.594  28.579  31.184  0.83 31.65           O  
ANISOU 2251  O3  RRE H   2      457   5610   5955  -1008   -434    825       O  
HETATM 2252  C3  RRE H   2     -10.629  28.570  30.582  0.83 43.47           C  
ANISOU 2252  C3  RRE H   2     2800   6577   7138    960   1698    204       C  
HETATM 2253 Re1  RRE H   2      -9.107  28.545  29.607  0.83 30.34          RE  
ANISOU 2253 Re1  RRE H   2     2447   4762   4319     59    764   -658      RE  
HETATM 2254  C1  RRE H   2     -10.206  29.158  28.424  0.83 26.26           C  
ANISOU 2254  C1  RRE H   2     3678   3071   3225    156   1980    810       C  
HETATM 2255  O1  RRE H   2     -10.919  29.560  27.642  0.83 30.30           O  
ANISOU 2255  O1  RRE H   2     3612   5127   2772   -777     71    -56       O  
HETATM 2256  O9  RRE H   2      -7.960  27.924  30.864  0.83 57.00           O  
ANISOU 2256  O9  RRE H   2     7519   7516   6622   -797  -1431    577       O  
HETATM 2257  O8  RRE H   2      -8.558  30.231  30.051  0.83 56.20           O  
ANISOU 2257  O8  RRE H   2     7076   8246   6029  -1640  -2418  -1684       O  
HETATM 2258  C2  RRE H   2      -9.662  26.879  29.169  0.83 28.03           C  
ANISOU 2258  C2  RRE H   2     1445   5223   3981  -1566    710    935       C  
HETATM 2259  O2  RRE H   2     -10.044  25.784  28.891  0.83 26.49           O  
ANISOU 2259  O2  RRE H   2      687   3559   5817     90   1554    306       O  
HETATM 2260  O3  RRE H   3     -27.279  12.891  10.312  0.38 25.50           O  
ANISOU 2260  O3  RRE H   3      468   4940   4281   -720    863  -1740       O  
HETATM 2261  C3  RRE H   3     -27.134  13.977  10.506  0.38 26.87           C  
ANISOU 2261  C3  RRE H   3     1170   6106   2933  -2275    942  -1740       C  
HETATM 2262 Re1  RRE H   3     -26.845  15.731  10.743  0.38 31.07          RE  
ANISOU 2262 Re1  RRE H   3      897   5554   5351    913    193   -664      RE  
HETATM 2263  C1  RRE H   3     -28.359  15.875  11.675  0.00 31.62           C  
ANISOU 2263  C1  RRE H   3     1153   4892   5969  -1488    387    765       C  
HETATM 2264  O1  RRE H   3     -29.323  15.924  12.258  0.00 36.97           O  
ANISOU 2264  O1  RRE H   3     2651   5886   5511  -1180   1185   -787       O  
HETATM 2265  O7  RRE H   3     -26.623  17.519  10.925  0.38 41.27           O  
ANISOU 2265  O7  RRE H   3     1286   5098   9296   1178     27    234       O  
HETATM 2266  O8  RRE H   3     -25.963  15.566  12.312  0.38 43.76           O  
ANISOU 2266  O8  RRE H   3     5075   6009   5542   -963  -1124   -323       O  
HETATM 2267  C2  RRE H   3     -27.710  15.862   9.213  0.38 22.34           C  
ANISOU 2267  C2  RRE H   3     2024   3676   2788   2087    868   -401       C  
HETATM 2268  O2  RRE H   3     -28.235  15.898   8.259  0.38 17.04           O  
ANISOU 2268  O2  RRE H   3      430   2954   3091    308    636     17       O  
HETATM 2269  O3  RRE H   4     -22.277   7.064  16.760  0.00 25.43           O  
ANISOU 2269  O3  RRE H   4     1008   5018   3635    138   1546    325       O  
HETATM 2270  C3  RRE H   4     -21.322   6.534  16.342  0.00 32.55           C  
ANISOU 2270  C3  RRE H   4     1635   6197   4537    466   1866    609       C  
HETATM 2271 Re1  RRE H   4     -19.919   5.540  15.660  0.33 28.09          RE  
ANISOU 2271 Re1  RRE H   4     1534   5297   3840    342    642    -33      RE  
HETATM 2272  C1  RRE H   4     -19.796   4.494  17.138  0.33 24.22           C  
ANISOU 2272  C1  RRE H   4      301   7250   1651   -448   -140   -381       C  
HETATM 2273  O1  RRE H   4     -19.707   3.835  18.024  0.33 26.92           O  
ANISOU 2273  O1  RRE H   4      600   5809   3816    -14    870    353       O  
HETATM 2274  O9  RRE H   4     -20.013   6.577  14.182  0.33 35.47           O  
ANISOU 2274  O9  RRE H   4     2644   6910   3921    403  -1240    290       O  
HETATM 2275  O8  RRE H   4     -21.112   4.399  14.896  0.33 33.37           O  
ANISOU 2275  O8  RRE H   4     1770   5328   5579    866    513  -1326       O  
HETATM 2276  C2  RRE H   4     -18.765   6.684  16.434  0.33 31.28           C  
ANISOU 2276  C2  RRE H   4     1529   5527   4828    -84    487    -92       C  
HETATM 2277  O2  RRE H   4     -18.084   7.417  16.950  0.33 28.62           O  
ANISOU 2277  O2  RRE H   4      320   6446   4109    637    -67    193       O  
HETATM 2278  O3  RRE H   5     -10.637  37.554  16.525  0.32 46.18           O  
ANISOU 2278  O3  RRE H   5     3368   3959  10217    508  -1251  -1986       O  
HETATM 2279  C3  RRE H   5     -10.694  36.829  15.659  0.32 43.49           C  
ANISOU 2279  C3  RRE H   5     2799   5073   8651   1762   -442  -2022       C  
HETATM 2280 Re1  RRE H   5     -10.784  35.675  14.281  0.32 29.89          RE  
ANISOU 2280 Re1  RRE H   5     1075   4580   5702    804   -644   -346      RE  
HETATM 2281  C1  RRE H   5      -9.583  36.662  13.375  0.32 35.01           C  
ANISOU 2281  C1  RRE H   5     2405   4275   6621    806   -625   1549       C  
HETATM 2282  O1  RRE H   5      -8.828  37.282  12.806  0.32122.55           O  
ANISOU 2282  O1  RRE H   5      969  21559  24033  -3823  -3691  17646       O  
HETATM 2283  O9  RRE H   5     -11.986  34.687  15.188  0.32 36.04           O  
ANISOU 2283  O9  RRE H   5     1693   3287   8711   -708   -439  -1002       O  
HETATM 2284  O7  RRE H   5     -10.875  34.520  12.904  0.32 46.11           O  
ANISOU 2284  O7  RRE H   5     5178   8555   3787   -816  -2386   -564       O  
HETATM 2285  C2  RRE H   5     -12.121  36.640  13.560  0.32 33.20           C  
ANISOU 2285  C2  RRE H   5     2640   5059   4913    580   -368    486       C  
HETATM 2286  O2  RRE H   5     -12.960  37.247  13.107  0.00 31.99           O  
ANISOU 2286  O2  RRE H   5     1487   4461   6207   1693  -1391   -827       O  
HETATM 2287  O3  RRE H   6     -10.589   7.743  -8.428  0.00 71.41           O  
ANISOU 2287  O3  RRE H   6     1706   6991  18436    -97   1736  -1812       O  
HETATM 2288  C3  RRE H   6     -10.699   6.630  -8.589  0.00 77.89           C  
ANISOU 2288  C3  RRE H   6     5365   5757  18474    229   1134  -1291       C  
HETATM 2289 Re1  RRE H   6     -10.874   4.857  -8.845  0.42127.82          RE  
ANISOU 2289 Re1  RRE H   6     9391   7615  31560  -5810   9551  -5927      RE  
HETATM 2290  C1  RRE H   6     -10.815   4.594  -7.065  0.00 72.82           C  
ANISOU 2290  C1  RRE H   6     6202   5713  15753    238  -1045    671       C  
HETATM 2291  O1  RRE H   6     -10.777   4.429  -5.948  0.00 66.51           O  
ANISOU 2291  O1  RRE H   6     4582   5074  15613   1417    248   -205       O  
HETATM 2292  O9  RRE H   6     -10.933   5.119 -10.624  0.42150.77           O  
ANISOU 2292  O9  RRE H   6    19866  11695  25723  -6724   7542  -6649       O  
HETATM 2293  O8  RRE H   6     -12.664   5.021  -8.761  0.00 66.27           O  
ANISOU 2293  O8  RRE H   6     6095   5529  13555   3802  -1937    359       O  
HETATM 2294  C2  RRE H   6      -9.083   4.692  -8.928  0.42104.39           C  
ANISOU 2294  C2  RRE H   6    18256   3867  17538   -544  14878   1574       C  
HETATM 2295  O2  RRE H   6      -7.959   4.589  -8.980  0.42 69.36           O  
ANISOU 2295  O2  RRE H   6    14255   3507   8589  -2048   7483  -1346       O  
HETATM 2296  O3  RRE H   7     -17.479   4.949  -9.287  0.00 53.82           O  
ANISOU 2296  O3  RRE H   7     5442   9984   5024   1300   -613   4181       O  
HETATM 2297  C3  RRE H   7     -16.378   5.106  -9.079  0.00 50.26           C  
ANISOU 2297  C3  RRE H   7     4608   8965   5522  -1404   2095   2699       C  
HETATM 2298 Re1  RRE H   7     -14.620   5.454  -8.735  0.30 38.73          RE  
ANISOU 2298 Re1  RRE H   7     2250   6834   5628    719    316   1613      RE  
HETATM 2299  C1  RRE H   7     -14.549   6.036 -10.427  0.00 58.57           C  
ANISOU 2299  C1  RRE H   7     7677   8391   6187    980   1209   2866       C  
HETATM 2300  O1  RRE H   7     -14.565   6.365 -11.508  0.00 53.06           O  
ANISOU 2300  O1  RRE H   7     8280   5104   6777   3139    981   2785       O  
HETATM 2301  O7  RRE H   7     -12.804   5.276  -8.273  0.30 23.47           O  
ANISOU 2301  O7  RRE H   7     2750   3987   2178   2029     57    640       O  
HETATM 2302  O8  RRE H   7     -15.144   7.100  -8.229  0.30 46.90           O  
ANISOU 2302  O8  RRE H   7     9658   6450   1713    690   -802    649       O  
HETATM 2303  C2  RRE H   7     -14.075   3.827  -9.263  0.30 29.80           C  
ANISOU 2303  C2  RRE H   7      951   5335   5036    678   1808   2412       C  
HETATM 2304  O2  RRE H   7     -13.745   2.851  -9.669  0.30 25.20           O  
ANISOU 2304  O2  RRE H   7      393   4419   4762   -296    325   1603       O  
HETATM 2305  O3  RRE H   8      -8.138  10.554  14.961  0.23 35.34           O  
ANISOU 2305  O3  RRE H   8     1425   1769  10234   1110   1752   -188       O  
HETATM 2306  C3  RRE H   8      -7.055  10.737  14.780  0.23 21.44           C  
ANISOU 2306  C3  RRE H   8      935   2744   4466   -722  -1559    611       C  
HETATM 2307 Re1  RRE H   8      -5.392  11.088  14.461  0.23 24.35          RE  
ANISOU 2307 Re1  RRE H   8      528   3705   5016     35   -711   -310      RE  
HETATM 2308  C1  RRE H   8      -5.134   9.423  13.702  0.00 43.11           C  
ANISOU 2308  C1  RRE H   8     3961   4463   7955    505    201   -234       C  
HETATM 2309  O1  RRE H   8      -5.084   8.379  13.211  0.00 39.80           O  
ANISOU 2309  O1  RRE H   8     3392   4468   7261   -395   -695    203       O  
HETATM 2310  O7  RRE H   8      -3.660  11.434  14.173  0.23213.18           O  
ANISOU 2310  O7  RRE H   8    33969  23003  24026 -22412  22067  -6110       O  
HETATM 2311  O8  RRE H   8      -5.751  11.818  12.860  0.23 87.97           O  
ANISOU 2311  O8  RRE H   8     9470   6902  17051  -2576  -7768   8667       O  
HETATM 2312  C2  RRE H   8      -5.054  10.321  16.016  0.23 21.91           C  
ANISOU 2312  C2  RRE H   8      967   2450   4906    870   -226   -511       C  
HETATM 2313  O2  RRE H   8      -4.883   9.828  16.968  0.23 20.67           O  
ANISOU 2313  O2  RRE H   8      772   3246   3835    214  -1020  -1132       O  
HETATM 2314  O3  RRE H   9      -0.624   8.680  14.546  0.42 88.24           O  
ANISOU 2314  O3  RRE H   9     4696  19143   9687  -9103   -216   1947       O  
HETATM 2315  C3  RRE H   9      -0.898   9.720  14.892  0.42 94.62           C  
ANISOU 2315  C3  RRE H   9    10744  17609   7598  -7935  -2948   5489       C  
HETATM 2316 Re1  RRE H   9      -1.334  11.378  15.442  0.42179.11          RE  
ANISOU 2316 Re1  RRE H   9     6001  33132  28920   1585  -5436  -1541      RE  
HETATM 2317  C1  RRE H   9      -1.108  11.994  13.766  0.00 66.24           C  
ANISOU 2317  C1  RRE H   9     8523  10610   6034   1808  -4058   1845       C  
HETATM 2318  O1  RRE H   9      -0.967  12.380  12.713  0.00 56.58           O  
ANISOU 2318  O1  RRE H   9     5100   9616   6781   1390  -2630   1005       O  
HETATM 2319  O7  RRE H   9      -1.770  13.035  15.992  0.42119.01           O  
ANISOU 2319  O7  RRE H   9     7645  21534  16038  -8840   3871   7507       O  
HETATM 2320  O8  RRE H   9      -3.066  11.041  15.085  0.00 55.74           O  
ANISOU 2320  O8  RRE H   9     5932   9688   5558  -1838   -920   -912       O  
HETATM 2321  C2  RRE H   9       0.398  11.715  15.799  0.00 54.25           C  
ANISOU 2321  C2  RRE H   9     2402  12070   6139   -472  -1594    728       C  
HETATM 2322  O2  RRE H   9       1.485  11.926  16.023  0.00 51.49           O  
ANISOU 2322  O2  RRE H   9     1782  10118   7663    491  -1273   -297       O  
HETATM 2323  O3 ARRE H  10     -17.485  36.137  24.266  0.40 21.36           O  
ANISOU 2323  O3 ARRE H  10      804   3979   3332   -273    136   -308       O  
HETATM 2324  O3 BRRE H  10     -13.704  34.669  26.269  0.00 68.28           O  
ANISOU 2324  O3 BRRE H  10     9601   8936   7408    446    513    147       O  
HETATM 2325  C3 ARRE H  10     -16.468  36.007  24.030  0.40 19.85           C  
ANISOU 2325  C3 ARRE H  10     1142   3577   2822    753    564   -761       C  
HETATM 2326  C3 BRRE H  10     -13.518  35.310  25.357  0.00 71.44           C  
ANISOU 2326  C3 BRRE H  10     9948   9034   8161   -348    881    702       C  
HETATM 2327 Re1 ARRE H  10     -14.748  35.761  23.613  0.40 18.88          RE  
ANISOU 2327 Re1 ARRE H  10      655   3908   2608   -164    254   -407      RE  
HETATM 2328 Re1 BRRE H  10     -13.324  36.301  23.828  0.37121.54          RE  
ANISOU 2328 Re1 BRRE H  10    12232  16687  17258  -2627  -3107  -2530      RE  
HETATM 2329  C1 ARRE H  10     -14.649  34.293  24.702  0.00 22.96           C  
ANISOU 2329  C1 ARRE H  10     2231   4493   2000   -134    569   -395       C  
HETATM 2330  C1 BRRE H  10     -12.171  35.042  23.213  0.00 69.53           C  
ANISOU 2330  C1 BRRE H  10     9031   8103   9284   2072   1002  -1597       C  
HETATM 2331  O1 ARRE H  10     -14.584  33.379  25.374  0.00 28.74           O  
ANISOU 2331  O1 ARRE H  10     3204   4337   3380   -554    -41    188       O  
HETATM 2332  O1 BRRE H  10     -11.511  34.233  22.780  0.00 52.56           O  
ANISOU 2332  O1 BRRE H  10     7049   7284   5637    966    606    166       O  
HETATM 2333  O9 ARRE H  10     -14.766  37.260  22.626  0.40 28.70           O  
ANISOU 2333  O9 ARRE H  10     3688   4386   2829  -1131    671  -1127       O  
HETATM 2334  O9 BRRE H  10     -14.429  37.519  24.569  0.37135.78           O  
ANISOU 2334  O9 BRRE H  10    17431  14864  19295   1547   2091   -101       O  
HETATM 2335  O7 ARRE H  10     -12.996  35.489  23.135  0.40 30.15           O  
ANISOU 2335  O7 ARRE H  10     1941   4831   4682   1525   1356  -1044       O  
HETATM 2336  O7 BRRE H  10     -13.126  37.343  22.367  0.37 52.78           O  
ANISOU 2336  O7 BRRE H  10     5868   7290   6896   1772  -4614  -4023       O  
HETATM 2337  O8 ARRE H  10     -15.252  34.981  22.025  0.40 24.26           O  
ANISOU 2337  O8 ARRE H  10     2185   4687   2345   1354   -161     30       O  
HETATM 2338  O8 BRRE H  10     -14.690  35.576  22.983  0.37 12.14           O  
ANISOU 2338  O8 BRRE H  10     1071   2989    550    559    372   -294       O  
HETATM 2339  C2 ARRE H  10     -14.212  36.539  25.165  0.40 30.42           C  
ANISOU 2339  C2 ARRE H  10     2765   5442   3348   -812    589   -548       C  
HETATM 2340  C2 BRRE H  10     -11.790  37.065  24.712  0.00 29.96           C  
ANISOU 2340  C2 BRRE H  10     4497   2480   4408   1538   1122  -1579       C  
HETATM 2341  O2 ARRE H  10     -13.862  37.025  26.133  0.40 26.61           O  
ANISOU 2341  O2 ARRE H  10     1216   4734   4159   -353    337   -548       O  
HETATM 2342  O2 BRRE H  10     -10.891  37.525  25.219  0.00 51.97           O  
ANISOU 2342  O2 BRRE H  10     6255   6575   6918  -2334   -763   -405       O  
HETATM 2343  O   DMS I   1       2.301  15.714  18.325  1.00 20.46           O  
ANISOU 2343  O   DMS I   1     1213   3446   3113    200    332     63       O  
HETATM 2344  S   DMS I   1       1.974  15.453  17.013  1.00 28.35           S  
ANISOU 2344  S   DMS I   1     2846   4018   3905    150    287   -130       S  
HETATM 2345  C2  DMS I   1       2.663  16.474  15.849  1.00 25.84           C  
ANISOU 2345  C2  DMS I   1     3034   3391   3393    438   -628     88       C  
HETATM 2346  C1  DMS I   1       0.598  16.180  16.825  1.00 15.01           C  
ANISOU 2346  C1  DMS I   1      511   2757   2433   -763    224     42       C  
END
