# Supplementary material for: New leads for fragment-based design of rhenium/technetium radiopharmaceutical agents
Source: IUCrJ. 2017 Apr 11;4(Pt 3):283–90. doi: 10.1107/S2052252517003475 (PMC5414402; doi:10.1107/S2052252517003475)
Supplement: Supplementary file 2 [file m-04-00283-sup2.zip › 1_DLS Orthorhombic Crystallographic Data/RRE.cif]

# Created using JLigand 1.0.40
# and
# dictionary  5.41    ( 11/02/2013 )
# libcheck    5.2.1   ( 10/04/2013 )
# refmac      5.8.49  ( 30/06/2013 )
#
# Authors: Andrey Lebedev, Paul Young, Alexei Vagin, Garib Murshudov
# E-mail: andrey.lebedev@stfc.ac.uk
#

global_
_lib_name         mon_lib
_lib_version      5.41
_lib_update       11/02/2013

data_comp_list

loop_
_chem_comp.id
_chem_comp.three_letter_code
_chem_comp.name
_chem_comp.group
_chem_comp.number_atoms_all
_chem_comp.number_atoms_nh
_chem_comp.desc_level
RRE      RRE '.                                   ' .                  13  10 .

data_comp_RRE

loop_
_chem_comp_atom.comp_id
_chem_comp_atom.atom_id
_chem_comp_atom.type_symbol
_chem_comp_atom.type_energy
_chem_comp_atom.partial_charge
_chem_comp_atom.x
_chem_comp_atom.y
_chem_comp_atom.z
 RRE           O3     O    O         0.000     -4.114    0.734    1.714
 RRE           C3     C    CSP       0.000     -3.270    0.588    0.938
 RRE           Re1    Re   RE        0.000     -1.990   -0.057   -0.183
 RRE           C1     C    CSP       0.000     -1.720   -1.463    0.908
 RRE           O1     O    O         0.000     -1.576   -2.260    1.702
 RRE           O9     O    OH1       0.000     -2.303    1.303   -1.331
 RRE           HO9    H    H         0.000     -2.523    2.180   -0.972
 RRE           O7     O    OH1       0.000     -0.703   -0.651   -1.295
 RRE           HO7    H    H         0.000      0.225   -0.422   -1.112
 RRE           O8     O    OH1       0.000     -3.256   -1.033   -1.020
 RRE           HO8    H    H         0.000     -3.005   -1.889   -1.415
 RRE           C2     C    CSP       0.000     -0.801    0.936    0.721
 RRE           O2     O    O         0.000     -0.026    1.495    1.345

loop_
_chem_comp_bond.comp_id
_chem_comp_bond.atom_id_1
_chem_comp_bond.atom_id_2
_chem_comp_bond.type
_chem_comp_bond.value_dist
_chem_comp_bond.value_dist_esd
 RRE      O3     C3        triple      1.130    0.020
 RRE      C3     Re1       metal       1.800    0.020
 RRE      Re1    C1        metal       1.800    0.020
 RRE      Re1    O9        metal       1.800    0.020
 RRE      Re1    O7        metal       1.800    0.020
 RRE      Re1    O8        metal       1.800    0.020
 RRE      Re1    C2        metal       1.800    0.020
 RRE      C1     O1        triple      1.130    0.020
 RRE      O9     HO9       single      0.967    0.020
 RRE      O7     HO7       single      0.967    0.020
 RRE      O8     HO8       single      0.967    0.020
 RRE      C2     O2        triple      1.130    0.020

loop_
_chem_comp_angle.comp_id
_chem_comp_angle.atom_id_1
_chem_comp_angle.atom_id_2
_chem_comp_angle.atom_id_3
_chem_comp_angle.value_angle
_chem_comp_angle.value_angle_esd
 RRE      O3     C3     Re1     180.000    3.000
 RRE      C3     Re1    C1       90.000    3.000
 RRE      C3     Re1    O9       90.000    3.000
 RRE      C3     Re1    O7      180.000    3.000
 RRE      C3     Re1    O8       90.000    3.000
 RRE      C3     Re1    C2       90.000    3.000
 RRE      Re1    C1     O1      180.000    3.000
 RRE      Re1    O9     HO9     120.000    3.000
 RRE      Re1    O7     HO7     120.000    3.000
 RRE      Re1    O8     HO8     120.000    3.000
 RRE      Re1    C2     O2      180.000    3.000
 RRE      C1     Re1    O9      180.000    3.000
 RRE      C1     Re1    O7       90.000    3.000
 RRE      C1     Re1    O8       90.000    3.000
 RRE      C1     Re1    C2       90.000    3.000
 RRE      O9     Re1    O7       90.000    3.000
 RRE      O9     Re1    O8       90.000    3.000
 RRE      O9     Re1    C2       90.000    3.000
 RRE      O7     Re1    O8       90.000    3.000
 RRE      O7     Re1    C2       90.000    3.000
 RRE      O8     Re1    C2      180.000    3.000

loop_
_chem_comp_tor.comp_id
_chem_comp_tor.id
_chem_comp_tor.atom_id_1
_chem_comp_tor.atom_id_2
_chem_comp_tor.atom_id_3
_chem_comp_tor.atom_id_4
_chem_comp_tor.value_angle
_chem_comp_tor.value_angle_esd
_chem_comp_tor.period
 RRE      var_2    O3     C3     Re1    O7       180.000   20.000   3
 RRE      var_6    C3     Re1    C1     O1       180.000   20.000   3
 RRE      var_4    C3     Re1    O9     HO9        0.000   20.000   3
 RRE      var_3    C3     Re1    O8     HO8        0.000   20.000   3
 RRE      var_1    C3     Re1    C2     O2       180.000   20.000   3
 RRE      var_5    C1     Re1    O7     HO7        0.000   20.000   3

loop_
_chem_comp_chir.comp_id
_chem_comp_chir.id
_chem_comp_chir.atom_id_centre
_chem_comp_chir.atom_id_1
_chem_comp_chir.atom_id_2
_chem_comp_chir.atom_id_3
_chem_comp_chir.volume_sign
_chem_comp_chir.atom_id_4
_chem_comp_chir.atom_id_5
_chem_comp_chir.atom_id_6
_chem_comp_chir.atom_id_7
_chem_comp_chir.atom_id_8
 RRE      chir_01  Re1    C3     O7     C1        cross4
                   C2     O9     O8     .      .
