# Supplementary material for: New leads for fragment-based design of rhenium/technetium radiopharmaceutical agents
Source: IUCrJ. 2017 Apr 11;4(Pt 3):283–90. doi: 10.1107/S2052252517003475 (PMC5414402; doi:10.1107/S2052252517003475)
Supplement: Supplementary file 3 [file m-04-00283-sup3.zip › 2_CuKalpha Orthorhombic Crystallographic Data/Cu Kalpha coordinates.pdb]

REMARK Date 2016-07-26 Time 17:33:56 South Africa Standard Time +0200 (1469547236.69 s)
REMARK PHENIX refinement
REMARK 
REMARK ****************** INPUT FILES AND LABELS ******************************
REMARK Reflections:
REMARK   file name      : C:\Data\Diamond\CuKa_Ortho_Phenix\2016-07-12d_Re1_CuKaOrtho_11.1_refmac4.mtz
REMARK   labels         : ['F-obs,SIGF-obs']
REMARK R-free flags:
REMARK   file name      : C:\Data\Diamond\CuKa_Ortho_Phenix\2016-07-12d_Re1_CuKaOrtho_11.1_refmac4.mtz
REMARK   label          : R-free-flags
REMARK   test_flag_value: 0
REMARK Model file name(s): 
REMARK   C:\Data\Diamond\CuKa_Ortho_Phenix\2016-07-12d_Re1_CuKaOrtho_11.1_refmac4-coot-0_2016-07-26_clashes.pdb
REMARK 
REMARK ******************** REFINEMENT SUMMARY: QUICK FACTS *******************
REMARK Start: r_work = 0.2332 r_free = 0.2645 bonds = 0.016 angles = 1.581
REMARK Final: r_work = 0.2263 r_free = 0.2662 bonds = 0.007 angles = 1.122
REMARK ************************************************************************
REMARK 
REMARK ****************** REFINEMENT STATISTICS STEP BY STEP ******************
REMARK leading digit, like 1_, means number of macro-cycle                     
REMARK 0    : statistics at the very beginning when nothing is done yet        
REMARK 1_bss: bulk solvent correction and/or (anisotropic) scaling             
REMARK 1_xyz: refinement of coordinates                                        
REMARK 1_adp: refinement of ADPs (Atomic Displacement Parameters)              
REMARK ------------------------------------------------------------------------
REMARK  stage       r-work r-free bonds angles b_min b_max b_ave n_water shift
REMARK       0    : 0.3304 0.3225 0.016  1.58   6.4  81.9  20.9  58      0.000
REMARK       1_bss: 0.2332 0.2645 0.016  1.58   5.8  81.2  20.3  58      0.000
REMARK 1_settarget: 0.2332 0.2645 0.016  1.58   5.8  81.2  20.3  58      0.000
REMARK 1_addcbetar: 0.2332 0.2645 0.016  1.58   5.8  81.2  20.3  58      0.000
REMARK    1_weight: 0.2332 0.2645 0.016  1.58   5.8  81.2  20.3  58      0.000
REMARK    1_xyzrec: 0.2346 0.2653 0.004  0.89   5.8  81.2  20.3  58      0.074
REMARK       1_adp: 0.2320 0.2659 0.004  0.89   9.9  76.2  21.2  58      0.074
REMARK       2_bss: 0.2305 0.2654 0.004  0.89   9.2  75.5  20.5  58      0.074
REMARK 2_settarget: 0.2305 0.2654 0.004  0.89   9.2  75.5  20.5  58      0.074
REMARK   2_realsrl: 0.2346 0.2669 0.004  0.93   9.2  75.5  20.5  58      0.115
REMARK    2_weight: 0.2346 0.2669 0.004  0.93   9.2  75.5  20.5  58      0.115
REMARK    2_xyzrec: 0.2291 0.2646 0.006  0.99   9.2  75.5  20.5  58      0.116
REMARK       2_adp: 0.2336 0.2683 0.006  0.99  10.5  70.5  20.4  58      0.116
REMARK       3_bss: 0.2331 0.2685 0.006  0.99   9.9  69.9  19.8  58      0.116
REMARK 3_settarget: 0.2331 0.2685 0.006  0.99   9.9  69.9  19.8  58      0.116
REMARK   3_realsrl: 0.2336 0.2667 0.006  1.00   9.9  69.9  19.8  58      0.120
REMARK    3_weight: 0.2336 0.2667 0.006  1.00   9.9  69.9  19.8  58      0.120
REMARK    3_xyzrec: 0.2296 0.2664 0.007  1.12   9.9  69.9  19.8  58      0.133
REMARK       3_adp: 0.2233 0.2672 0.007  1.12   8.6  64.9  19.6  58      0.133
REMARK         end: 0.2263 0.2662 0.007  1.12   8.6  64.9  19.6  58      0.133
REMARK ------------------------------------------------------------------------
REMARK MODEL CONTENT.
REMARK  ELEMENT        ATOM RECORD COUNT   OCCUPANCY SUM
REMARK        C                     1255         1236.00
REMARK       Cl                        9            9.00
REMARK       Na                        3            3.00
REMARK        O                      445          440.00
REMARK        N                      397          386.00
REMARK       Re                       18            7.82
REMARK        S                       22           22.00
REMARK    TOTAL                     2149         2103.82
REMARK -----------------------------------------------------------------------
REMARK r_free_flags.md5.hexdigest c166a81a9a9f2def98a915d1e4530a69
REMARK 
REMARK IF THIS FILE IS FOR PDB DEPOSITION: REMOVE ALL FROM THIS LINE UP.
REMARK   3
REMARK   3 REFINEMENT.
REMARK   3   PROGRAM     : PHENIX (phenix.refine: 1.9_1692)
REMARK   3   AUTHORS     : Adams,Afonine,Burnley,Chen,Davis,Echols,Gildea,
REMARK   3               : Gopal,Gros,Grosse-Kunstleve,Headd,Hung,Immormino,
REMARK   3               : Ioerger,McCoy,McKee,Moriarty,Pai,Read,Richardson,
REMARK   3               : Richardson,Romo,Sacchettini,Sauter,Smith,Storoni,
REMARK   3               : Terwilliger,Zwart
REMARK   3
REMARK   3  REFINEMENT TARGET : ML
REMARK   3  
REMARK   3  DATA USED IN REFINEMENT.
REMARK   3   RESOLUTION RANGE HIGH (ANGSTROMS) : 1.794   
REMARK   3   RESOLUTION RANGE LOW  (ANGSTROMS) : 30.829  
REMARK   3   MIN(FOBS/SIGMA_FOBS)              : 1.35  
REMARK   3   COMPLETENESS FOR RANGE        (%) : 99.00 
REMARK   3   NUMBER OF REFLECTIONS             : 22455     
REMARK   3   NUMBER OF REFLECTIONS (NON-ANOMALOUS) : 22455     
REMARK   3  
REMARK   3  FIT TO DATA USED IN REFINEMENT.
REMARK   3   R VALUE     (WORKING + TEST SET) : 0.2284
REMARK   3   R VALUE            (WORKING SET) : 0.2263
REMARK   3   FREE R VALUE                     : 0.2662
REMARK   3   FREE R VALUE TEST SET SIZE   (%) : 5.11  
REMARK   3   FREE R VALUE TEST SET COUNT      : 1147      
REMARK   3  
REMARK   3  FIT TO DATA USED IN REFINEMENT (IN BINS).
REMARK   3   BIN  RESOLUTION RANGE  COMPL.    NWORK NFREE   RWORK  RFREE
REMARK   3     1 30.8337 -  3.5856    0.99     2829   157  0.1792 0.1725
REMARK   3     2  3.5856 -  2.8467    0.99     2677   154  0.2259 0.2923
REMARK   3     3  2.8467 -  2.4870    0.99     2683   141  0.2476 0.3105
REMARK   3     4  2.4870 -  2.2597    1.00     2677   134  0.2365 0.2686
REMARK   3     5  2.2597 -  2.0978    1.00     2625   145  0.2300 0.3004
REMARK   3     6  2.0978 -  1.9741    1.00     2648   154  0.2462 0.3308
REMARK   3     7  1.9741 -  1.8753    1.00     2622   140  0.2642 0.3146
REMARK   3     8  1.8753 -  1.7936    0.96     2547   122  0.3032 0.3610
REMARK   3  
REMARK   3  BULK SOLVENT MODELLING.
REMARK   3   METHOD USED        : FLAT BULK SOLVENT MODEL
REMARK   3   SOLVENT RADIUS     : 1.11    
REMARK   3   SHRINKAGE RADIUS   : 0.90    
REMARK   3   GRID STEP FACTOR   : 4.00    
REMARK   3  
REMARK   3  ERROR ESTIMATES.
REMARK   3   COORDINATE ERROR (MAXIMUM-LIKELIHOOD BASED)     : 0.24    
REMARK   3   PHASE ERROR (DEGREES, MAXIMUM-LIKELIHOOD BASED) : 29.38   
REMARK   3  
REMARK   3  STRUCTURE FACTORS CALCULATION ALGORITHM : FFT
REMARK   3  
REMARK   3  DEVIATIONS FROM IDEAL VALUES.
REMARK   3                 RMSD     MAX  COUNT
REMARK   3   BOND      :  0.007   0.060   2111
REMARK   3   ANGLE     :  1.122   6.955   2852
REMARK   3   CHIRALITY :  0.046   0.162    292
REMARK   3   PLANARITY :  0.004   0.028    373
REMARK   3   DIHEDRAL  : 13.751  89.572    757
REMARK   3   MIN NONBONDED DISTANCE : 1.653 
REMARK   3  
REMARK   3  MOLPROBITY STATISTICS.
REMARK   3   ALL-ATOM CLASHSCORE : 4.94  
REMARK   3   RAMACHANDRAN PLOT:
REMARK   3     OUTLIERS : 0.00  %
REMARK   3     ALLOWED  : 1.16  %
REMARK   3     FAVORED  : 98.84 %
REMARK   3   ROTAMER OUTLIERS : 0.93 %
REMARK   3   CBETA DEVIATIONS : 0
REMARK   3  
REMARK   3  ATOMIC DISPLACEMENT PARAMETERS.
REMARK   3   WILSON B : 14.61
REMARK   3   RMS(B_ISO_OR_EQUIVALENT_BONDED) : 3.59
REMARK   3   ATOMS          NUMBER OF ATOMS
REMARK   3                    ISO.  ANISO. 
REMARK   3    ALL         :   2149       0
REMARK   3    ALL (NO H)  :   2149       0
REMARK   3    SOLVENT     :     58       0
REMARK   3    NON-SOLVENT :   2091       0
REMARK   3    HYDROGENS   :      0       0
REMARK   3
CRYST1   79.703   79.710   36.827  90.00  90.00  90.00 P 21 21 21
SCALE1      0.012547  0.000000  0.000000        0.00000
SCALE2      0.000000  0.012545  0.000000        0.00000
SCALE3      0.000000  0.000000  0.027154        0.00000
ATOM      1  N   LYS A   1      23.952 -29.017 -13.418  1.00 10.95           N
ATOM      2  CA  LYS A   1      23.038 -28.590 -14.473  1.00 14.99           C
ATOM      3  CB  LYS A   1      21.626 -29.093 -14.184  1.00 16.67           C
ATOM      4  CG  LYS A   1      20.588 -28.587 -15.169  1.00 16.96           C
ATOM      5  CD  LYS A   1      19.268 -29.281 -14.925  1.00 20.02           C
ATOM      6  CE  LYS A   1      18.144 -28.621 -15.699  1.00 21.59           C
ATOM      7  NZ  LYS A   1      16.880 -29.323 -15.383  1.00 16.73           N
ATOM      8  C   LYS A   1      23.027 -27.069 -14.632  1.00 17.05           C
ATOM      9  O   LYS A   1      22.977 -26.333 -13.641  1.00 17.65           O
ATOM     10  N   VAL A   2      23.082 -26.607 -15.879  1.00 19.28           N
ATOM     11  CA  VAL A   2      22.996 -25.184 -16.190  1.00 14.90           C
ATOM     12  CB  VAL A   2      24.047 -24.737 -17.240  1.00 15.26           C
ATOM     13  CG1 VAL A   2      23.796 -23.297 -17.682  1.00 18.16           C
ATOM     14  CG2 VAL A   2      25.482 -24.888 -16.686  1.00 14.34           C
ATOM     15  C   VAL A   2      21.600 -24.882 -16.710  1.00 18.11           C
ATOM     16  O   VAL A   2      21.263 -25.252 -17.831  1.00 15.70           O
ATOM     17  N   PHE A   3      20.793 -24.226 -15.884  1.00 17.83           N
ATOM     18  CA  PHE A   3      19.400 -23.941 -16.226  1.00 18.43           C
ATOM     19  CB  PHE A   3      18.634 -23.454 -14.989  1.00 16.40           C
ATOM     20  CG  PHE A   3      18.060 -24.556 -14.157  1.00 19.08           C
ATOM     21  CD1 PHE A   3      18.835 -25.205 -13.205  1.00 17.14           C
ATOM     22  CE1 PHE A   3      18.306 -26.225 -12.433  1.00 20.05           C
ATOM     23  CZ  PHE A   3      16.979 -26.598 -12.598  1.00 18.15           C
ATOM     24  CE2 PHE A   3      16.197 -25.952 -13.535  1.00 19.97           C
ATOM     25  CD2 PHE A   3      16.730 -24.933 -14.307  1.00 19.14           C
ATOM     26  C   PHE A   3      19.301 -22.899 -17.324  1.00 19.20           C
ATOM     27  O   PHE A   3      20.122 -21.994 -17.401  1.00 15.07           O
ATOM     28  N   GLY A   4      18.283 -23.024 -18.172  1.00 23.60           N
ATOM     29  CA  GLY A   4      17.918 -21.927 -19.040  1.00 18.73           C
ATOM     30  C   GLY A   4      17.188 -20.935 -18.156  1.00 21.04           C
ATOM     31  O   GLY A   4      16.696 -21.310 -17.091  1.00 20.06           O
ATOM     32  N   ARG A   5      17.122 -19.679 -18.586  1.00 20.44           N
ATOM     33  CA  ARG A   5      16.457 -18.624 -17.824  1.00 18.16           C
ATOM     34  CB  ARG A   5      16.548 -17.298 -18.583  1.00 20.56           C
ATOM     35  CG  ARG A   5      15.780 -16.156 -17.922  1.00 17.09           C
ATOM     36  CD  ARG A   5      16.017 -14.824 -18.613  1.00 24.80           C
ATOM     37  NE  ARG A   5      15.570 -14.816 -20.004  1.00 22.71           N
ATOM     38  CZ  ARG A   5      14.305 -14.659 -20.381  1.00 31.98           C
ATOM     39  NH1 ARG A   5      13.342 -14.523 -19.468  1.00 24.34           N
ATOM     40  NH2 ARG A   5      14.001 -14.657 -21.676  1.00 32.57           N
ATOM     41  C   ARG A   5      14.983 -18.929 -17.496  1.00 21.27           C
ATOM     42  O   ARG A   5      14.578 -18.896 -16.328  1.00 18.83           O
ATOM     43  N   CYS A   6      14.180 -19.222 -18.517  1.00 23.26           N
ATOM     44  CA  CYS A   6      12.761 -19.515 -18.291  1.00 21.28           C
ATOM     45  CB  CYS A   6      11.984 -19.482 -19.608  1.00 21.31           C
ATOM     46  SG  CYS A   6      11.909 -17.836 -20.314  1.00 26.34           S
ATOM     47  C   CYS A   6      12.555 -20.856 -17.600  1.00 22.37           C
ATOM     48  O   CYS A   6      11.644 -21.002 -16.784  1.00 20.86           O
ATOM     49  N   GLU A   7      13.405 -21.831 -17.915  1.00 16.28           N
ATOM     50  CA  GLU A   7      13.337 -23.128 -17.253  1.00 17.07           C
ATOM     51  CB  GLU A   7      14.391 -24.088 -17.834  1.00 23.33           C
ATOM     52  CG  GLU A   7      14.384 -25.510 -17.253  1.00 18.94           C
ATOM     53  CD  GLU A   7      15.652 -26.279 -17.620  1.00 26.69           C
ATOM     54  OE1 GLU A   7      16.672 -25.622 -17.934  1.00 24.64           O
ATOM     55  OE2 GLU A   7      15.633 -27.531 -17.617  1.00 27.15           O
ATOM     56  C   GLU A   7      13.526 -22.977 -15.738  1.00 22.04           C
ATOM     57  O   GLU A   7      12.810 -23.598 -14.953  1.00 18.99           O
ATOM     58  N   LEU A   8      14.501 -22.166 -15.322  1.00 15.58           N
ATOM     59  CA  LEU A   8      14.708 -21.966 -13.894  1.00 16.36           C
ATOM     60  CB  LEU A   8      16.030 -21.234 -13.625  1.00 18.90           C
ATOM     61  CG  LEU A   8      16.329 -21.007 -12.141  1.00 17.17           C
ATOM     62  CD1 LEU A   8      16.659 -22.296 -11.394  1.00 10.73           C
ATOM     63  CD2 LEU A   8      17.447 -19.993 -12.003  1.00 13.12           C
ATOM     64  C   LEU A   8      13.533 -21.209 -13.259  1.00 16.69           C
ATOM     65  O   LEU A   8      13.073 -21.585 -12.185  1.00 18.81           O
ATOM     66  N   ALA A   9      13.050 -20.156 -13.914  1.00 13.97           N
ATOM     67  CA  ALA A   9      11.900 -19.414 -13.402  1.00 18.85           C
ATOM     68  CB  ALA A   9      11.516 -18.302 -14.362  1.00 23.88           C
ATOM     69  C   ALA A   9      10.705 -20.343 -13.148  1.00 19.48           C
ATOM     70  O   ALA A   9      10.060 -20.272 -12.102  1.00 19.12           O
ATOM     71  N   ALA A  10      10.434 -21.233 -14.095  1.00 21.10           N
ATOM     72  CA  ALA A  10       9.367 -22.214 -13.931  1.00 21.09           C
ATOM     73  CB  ALA A  10       9.212 -23.041 -15.202  1.00 20.47           C
ATOM     74  C   ALA A  10       9.617 -23.121 -12.720  1.00 21.00           C
ATOM     75  O   ALA A  10       8.737 -23.290 -11.874  1.00 26.35           O
ATOM     76  N   ALA A  11      10.818 -23.685 -12.623  1.00 21.08           N
ATOM     77  CA  ALA A  11      11.168 -24.551 -11.490  1.00 22.32           C
ATOM     78  CB  ALA A  11      12.575 -25.113 -11.666  1.00 21.22           C
ATOM     79  C   ALA A  11      11.057 -23.821 -10.148  1.00 21.91           C
ATOM     80  O   ALA A  11      10.557 -24.372  -9.167  1.00 17.98           O
ATOM     81  N   MET A  12      11.516 -22.573 -10.115  1.00 19.09           N
ATOM     82  CA  MET A  12      11.425 -21.763  -8.909  1.00 17.74           C
ATOM     83  CB  MET A  12      12.188 -20.454  -9.096  1.00 16.86           C
ATOM     84  CG  MET A  12      13.697 -20.647  -9.065  1.00 16.51           C
ATOM     85  SD  MET A  12      14.580 -19.081  -9.114  1.00 15.95           S
ATOM     86  CE  MET A  12      16.122 -19.496  -8.276  1.00 15.88           C
ATOM     87  C   MET A  12       9.982 -21.473  -8.520  1.00 19.15           C
ATOM     88  O   MET A  12       9.640 -21.460  -7.341  1.00 17.23           O
ATOM     89  N   LYS A  13       9.147 -21.222  -9.518  1.00 17.68           N
ATOM     90  CA  LYS A  13       7.742 -20.969  -9.273  1.00 21.06           C
ATOM     91  CB  LYS A  13       7.045 -20.515 -10.554  1.00 21.69           C
ATOM     92  CG  LYS A  13       5.624 -20.027 -10.342  1.00 19.88           C
ATOM     93  CD  LYS A  13       4.901 -19.863 -11.660  1.00 27.27           C
ATOM     94  CE  LYS A  13       3.800 -18.820 -11.558  1.00 34.19           C
ATOM     95  NZ  LYS A  13       3.185 -18.810 -10.201  1.00 36.32           N
ATOM     96  C   LYS A  13       7.093 -22.231  -8.717  1.00 21.82           C
ATOM     97  O   LYS A  13       6.405 -22.197  -7.694  1.00 22.76           O
ATOM     98  N   ARG A  14       7.346 -23.346  -9.389  1.00 19.16           N
ATOM     99  CA  ARG A  14       6.822 -24.639  -8.983  1.00 24.51           C
ATOM    100  CB  ARG A  14       7.316 -25.723  -9.960  1.00 26.52           C
ATOM    101  CG  ARG A  14       6.881 -27.152  -9.660  1.00 33.32           C
ATOM    102  CD  ARG A  14       5.382 -27.289  -9.676  1.00 33.17           C
ATOM    103  NE  ARG A  14       4.955 -28.646  -9.351  1.00 33.47           N
ATOM    104  CZ  ARG A  14       3.739 -28.915  -8.899  1.00 32.58           C
ATOM    105  NH1 ARG A  14       2.889 -27.913  -8.716  1.00 39.69           N
ATOM    106  NH2 ARG A  14       3.385 -30.158  -8.603  1.00 39.98           N
ATOM    107  C   ARG A  14       7.239 -24.942  -7.541  1.00 25.45           C
ATOM    108  O   ARG A  14       6.519 -25.618  -6.803  1.00 28.87           O
ATOM    109  N   HIS A  15       8.384 -24.400  -7.133  1.00 19.13           N
ATOM    110  CA  HIS A  15       8.897 -24.635  -5.790  1.00 20.91           C
ATOM    111  CB  HIS A  15      10.410 -24.768  -5.821  1.00 20.48           C
ATOM    112  CG  HIS A  15      10.868 -26.137  -6.185  1.00 18.38           C
ATOM    113  ND1 HIS A  15      11.332 -27.031  -5.248  1.00 17.82           N
ATOM    114  CE1 HIS A  15      11.644 -28.165  -5.848  1.00 27.86           C
ATOM    115  NE2 HIS A  15      11.400 -28.033  -7.139  1.00 28.86           N
ATOM    116  CD2 HIS A  15      10.903 -26.778  -7.376  1.00 19.23           C
ATOM    117  C   HIS A  15       8.522 -23.584  -4.766  1.00 20.63           C
ATOM    118  O   HIS A  15       9.033 -23.611  -3.653  1.00 18.87           O
ATOM    119  N   GLY A  16       7.632 -22.666  -5.126  1.00 17.17           N
ATOM    120  CA  GLY A  16       7.063 -21.774  -4.139  1.00 19.32           C
ATOM    121  C   GLY A  16       7.791 -20.468  -3.894  1.00 20.87           C
ATOM    122  O   GLY A  16       7.503 -19.769  -2.924  1.00 19.90           O
ATOM    123  N   LEU A  17       8.719 -20.109  -4.771  1.00 17.94           N
ATOM    124  CA  LEU A  17       9.464 -18.869  -4.561  1.00 19.13           C
ATOM    125  CB  LEU A  17      10.858 -18.969  -5.190  1.00 16.10           C
ATOM    126  CG  LEU A  17      11.880 -19.838  -4.462  1.00 17.83           C
ATOM    127  CD1 LEU A  17      13.231 -19.710  -5.172  1.00 19.06           C
ATOM    128  CD2 LEU A  17      12.006 -19.454  -2.997  1.00 13.62           C
ATOM    129  C   LEU A  17       8.755 -17.625  -5.096  1.00 20.20           C
ATOM    130  O   LEU A  17       9.118 -16.516  -4.722  1.00 16.27           O
ATOM    131  N   ASP A  18       7.744 -17.782  -5.954  1.00 19.59           N
ATOM    132  CA  ASP A  18       7.077 -16.593  -6.484  1.00 20.55           C
ATOM    133  CB  ASP A  18       6.100 -16.930  -7.618  1.00 19.73           C
ATOM    134  CG  ASP A  18       5.651 -15.684  -8.403  1.00 21.00           C
ATOM    135  OD1 ASP A  18       6.250 -14.589  -8.236  1.00 23.91           O
ATOM    136  OD2 ASP A  18       4.716 -15.810  -9.225  1.00 28.55           O
ATOM    137  C   ASP A  18       6.356 -15.857  -5.359  1.00 22.28           C
ATOM    138  O   ASP A  18       5.372 -16.337  -4.807  1.00 24.58           O
ATOM    139  N   ASN A  19       6.897 -14.689  -5.034  1.00 15.80           N
ATOM    140  CA  ASN A  19       6.449 -13.832  -3.944  1.00 18.86           C
ATOM    141  CB  ASN A  19       4.993 -13.435  -4.135  1.00 22.59           C
ATOM    142  CG  ASN A  19       4.855 -11.974  -4.433  1.00 28.09           C
ATOM    143  OD1 ASN A  19       4.854 -11.144  -3.522  1.00 32.21           O
ATOM    144  ND2 ASN A  19       4.799 -11.635  -5.719  1.00 33.76           N
ATOM    145  C   ASN A  19       6.649 -14.404  -2.558  1.00 17.65           C
ATOM    146  O   ASN A  19       6.014 -13.961  -1.599  1.00 21.39           O
ATOM    147  N   TYR A  20       7.574 -15.347  -2.437  1.00 21.29           N
ATOM    148  CA  TYR A  20       7.949 -15.822  -1.121  1.00 18.33           C
ATOM    149  CB  TYR A  20       8.870 -17.034  -1.212  1.00 12.30           C
ATOM    150  CG  TYR A  20       9.035 -17.690   0.129  1.00 16.06           C
ATOM    151  CD1 TYR A  20       8.159 -18.683   0.546  1.00 18.59           C
ATOM    152  CE1 TYR A  20       8.294 -19.266   1.779  1.00 16.70           C
ATOM    153  CZ  TYR A  20       9.296 -18.852   2.621  1.00 14.85           C
ATOM    154  OH  TYR A  20       9.436 -19.436   3.847  1.00 19.27           O
ATOM    155  CE2 TYR A  20      10.172 -17.864   2.242  1.00 16.35           C
ATOM    156  CD2 TYR A  20      10.029 -17.280   1.005  1.00 17.01           C
ATOM    157  C   TYR A  20       8.606 -14.691  -0.335  1.00 16.78           C
ATOM    158  O   TYR A  20       9.562 -14.071  -0.801  1.00 18.61           O
ATOM    159  N   ARG A  21       8.082 -14.429   0.860  1.00 21.28           N
ATOM    160  CA  ARG A  21       8.481 -13.269   1.673  1.00 17.62           C
ATOM    161  CB  ARG A  21       9.906 -13.442   2.230  1.00 21.57           C
ATOM    162  CG  ARG A  21       9.940 -13.786   3.729  1.00 20.23           C
ATOM    163  CD  ARG A  21       9.414 -12.617   4.567  1.00 32.52           C
ATOM    164  NE  ARG A  21       9.333 -12.927   5.992  1.00 39.88           N
ATOM    165  CZ  ARG A  21       8.276 -13.485   6.576  1.00 46.96           C
ATOM    166  NH1 ARG A  21       7.202 -13.793   5.855  1.00 47.11           N
ATOM    167  NH2 ARG A  21       8.291 -13.731   7.883  1.00 51.60           N
ATOM    168  C   ARG A  21       8.357 -11.960   0.885  1.00 16.24           C
ATOM    169  O   ARG A  21       9.047 -10.987   1.168  1.00 18.64           O
ATOM    170  N   GLY A  22       7.451 -11.928  -0.089  1.00 15.86           N
ATOM    171  CA  GLY A  22       7.210 -10.720  -0.860  1.00 14.80           C
ATOM    172  C   GLY A  22       8.108 -10.535  -2.070  1.00 16.63           C
ATOM    173  O   GLY A  22       8.025  -9.528  -2.769  1.00 16.40           O
ATOM    174  N   TYR A  23       8.986 -11.497  -2.323  1.00 16.87           N
ATOM    175  CA  TYR A  23       9.937 -11.332  -3.414  1.00 15.65           C
ATOM    176  CB  TYR A  23      11.293 -11.894  -3.004  1.00 10.88           C
ATOM    177  CG  TYR A  23      11.962 -11.021  -1.982  1.00 10.47           C
ATOM    178  CD1 TYR A  23      12.781  -9.973  -2.388  1.00 12.94           C
ATOM    179  CE1 TYR A  23      13.406  -9.145  -1.467  1.00 11.30           C
ATOM    180  CZ  TYR A  23      13.207  -9.354  -0.122  1.00 10.93           C
ATOM    181  OH  TYR A  23      13.827  -8.510   0.759  1.00 11.15           O
ATOM    182  CE2 TYR A  23      12.375 -10.388   0.320  1.00 13.35           C
ATOM    183  CD2 TYR A  23      11.762 -11.218  -0.614  1.00  9.86           C
ATOM    184  C   TYR A  23       9.436 -11.990  -4.685  1.00 15.22           C
ATOM    185  O   TYR A  23       9.331 -13.213  -4.757  1.00 15.92           O
ATOM    186  N   SER A  24       9.112 -11.176  -5.686  1.00 17.64           N
ATOM    187  CA  SER A  24       8.574 -11.721  -6.934  1.00 18.59           C
ATOM    188  CB  SER A  24       8.148 -10.603  -7.883  1.00 20.08           C
ATOM    189  OG  SER A  24       9.257  -9.803  -8.263  1.00 19.41           O
ATOM    190  C   SER A  24       9.570 -12.639  -7.627  1.00 20.28           C
ATOM    191  O   SER A  24      10.791 -12.585  -7.366  1.00 17.96           O
ATOM    192  N   LEU A  25       9.037 -13.482  -8.507  1.00 22.25           N
ATOM    193  CA  LEU A  25       9.823 -14.492  -9.210  1.00 22.07           C
ATOM    194  CB  LEU A  25       8.973 -15.162 -10.289  1.00 15.64           C
ATOM    195  CG  LEU A  25       9.617 -16.445 -10.797  1.00 19.76           C
ATOM    196  CD1 LEU A  25       9.932 -17.350  -9.628  1.00 20.90           C
ATOM    197  CD2 LEU A  25       8.741 -17.177 -11.798  1.00 20.97           C
ATOM    198  C   LEU A  25      11.100 -13.936  -9.837  1.00 16.21           C
ATOM    199  O   LEU A  25      12.153 -14.555  -9.747  1.00 20.00           O
ATOM    200  N   GLY A  26      11.020 -12.769 -10.464  1.00 16.60           N
ATOM    201  CA  GLY A  26      12.184 -12.192 -11.125  1.00 16.55           C
ATOM    202  C   GLY A  26      13.365 -11.910 -10.205  1.00 17.92           C
ATOM    203  O   GLY A  26      14.522 -12.014 -10.631  1.00 15.66           O
ATOM    204  N   ASN A  27      13.091 -11.561  -8.945  1.00 12.78           N
ATOM    205  CA  ASN A  27      14.163 -11.347  -7.972  1.00 11.20           C
ATOM    206  CB  ASN A  27      13.597 -10.917  -6.626  1.00 11.23           C
ATOM    207  CG  ASN A  27      13.178  -9.464  -6.623  1.00 13.35           C
ATOM    208  OD1 ASN A  27      14.019  -8.570  -6.522  1.00 11.34           O
ATOM    209  ND2 ASN A  27      11.874  -9.216  -6.731  1.00 14.73           N
ATOM    210  C   ASN A  27      15.036 -12.580  -7.778  1.00 12.04           C
ATOM    211  O   ASN A  27      16.261 -12.483  -7.669  1.00 14.40           O
ATOM    212  N   TRP A  28      14.383 -13.735  -7.755  1.00 13.94           N
ATOM    213  CA  TRP A  28      15.037 -15.011  -7.510  1.00 16.57           C
ATOM    214  CB  TRP A  28      13.993 -16.071  -7.140  1.00  9.17           C
ATOM    215  CG  TRP A  28      13.315 -15.762  -5.846  1.00 14.88           C
ATOM    216  CD1 TRP A  28      12.062 -15.247  -5.681  1.00 15.02           C
ATOM    217  NE1 TRP A  28      11.790 -15.079  -4.344  1.00 17.41           N
ATOM    218  CE2 TRP A  28      12.881 -15.472  -3.615  1.00 12.27           C
ATOM    219  CD2 TRP A  28      13.866 -15.906  -4.528  1.00 15.45           C
ATOM    220  CE3 TRP A  28      15.092 -16.362  -4.034  1.00 12.74           C
ATOM    221  CZ3 TRP A  28      15.287 -16.378  -2.667  1.00 13.68           C
ATOM    222  CH2 TRP A  28      14.285 -15.936  -1.783  1.00 12.41           C
ATOM    223  CZ2 TRP A  28      13.077 -15.493  -2.238  1.00 10.00           C
ATOM    224  C   TRP A  28      15.851 -15.440  -8.718  1.00 13.38           C
ATOM    225  O   TRP A  28      16.972 -15.941  -8.582  1.00 12.35           O
ATOM    226  N   VAL A  29      15.293 -15.238  -9.905  1.00 14.67           N
ATOM    227  CA  VAL A  29      16.009 -15.557 -11.141  1.00 13.67           C
ATOM    228  CB  VAL A  29      15.080 -15.467 -12.365  1.00 10.94           C
ATOM    229  CG1 VAL A  29      15.848 -15.661 -13.652  1.00 10.35           C
ATOM    230  CG2 VAL A  29      13.942 -16.488 -12.243  1.00 16.42           C
ATOM    231  C   VAL A  29      17.208 -14.626 -11.339  1.00 12.58           C
ATOM    232  O   VAL A  29      18.317 -15.072 -11.695  1.00 13.59           O
ATOM    233  N   CYS A  30      16.988 -13.335 -11.105  1.00 11.22           N
ATOM    234  CA  CYS A  30      18.066 -12.363 -11.177  1.00 14.20           C
ATOM    235  CB  CYS A  30      17.553 -10.963 -10.855  1.00 13.87           C
ATOM    236  SG  CYS A  30      18.796  -9.684 -11.107  1.00 13.25           S
ATOM    237  C   CYS A  30      19.210 -12.739 -10.225  1.00 10.98           C
ATOM    238  O   CYS A  30      20.374 -12.774 -10.631  1.00 14.18           O
ATOM    239  N   ALA A  31      18.875 -13.028  -8.969  1.00 11.41           N
ATOM    240  CA  ALA A  31      19.872 -13.440  -7.980  1.00 14.17           C
ATOM    241  CB  ALA A  31      19.216 -13.716  -6.635  1.00 10.75           C
ATOM    242  C   ALA A  31      20.638 -14.668  -8.458  1.00 13.09           C
ATOM    243  O   ALA A  31      21.873 -14.715  -8.378  1.00 14.82           O
ATOM    244  N   ALA A  32      19.912 -15.659  -8.967  1.00 11.62           N
ATOM    245  CA  ALA A  32      20.546 -16.890  -9.438  1.00 13.95           C
ATOM    246  CB  ALA A  32      19.472 -17.913  -9.836  1.00 13.23           C
ATOM    247  C   ALA A  32      21.497 -16.610 -10.607  1.00 15.75           C
ATOM    248  O   ALA A  32      22.584 -17.199 -10.720  1.00 12.60           O
ATOM    249  N   LYS A  33      21.085 -15.699 -11.481  1.00 16.57           N
ATOM    250  CA  LYS A  33      21.901 -15.334 -12.631  1.00 13.81           C
ATOM    251  CB  LYS A  33      21.201 -14.275 -13.488  1.00 12.00           C
ATOM    252  CG  LYS A  33      22.077 -13.723 -14.619  1.00 15.45           C
ATOM    253  CD  LYS A  33      22.430 -14.817 -15.641  1.00 15.16           C
ATOM    254  CE  LYS A  33      23.233 -14.265 -16.813  1.00 16.87           C
ATOM    255  NZ  LYS A  33      23.564 -15.356 -17.780  1.00 23.09           N
ATOM    256  C   LYS A  33      23.264 -14.817 -12.185  1.00 14.38           C
ATOM    257  O   LYS A  33      24.299 -15.301 -12.644  1.00 15.44           O
ATOM    258  N   PHE A  34      23.278 -13.848 -11.277  1.00 12.08           N
ATOM    259  CA  PHE A  34      24.549 -13.223 -10.925  1.00 15.34           C
ATOM    260  CB  PHE A  34      24.324 -11.767 -10.513  1.00 13.66           C
ATOM    261  CG  PHE A  34      23.761 -10.931 -11.617  1.00 19.75           C
ATOM    262  CD1 PHE A  34      24.340 -10.954 -12.879  1.00 12.78           C
ATOM    263  CE1 PHE A  34      23.813 -10.205 -13.910  1.00 17.67           C
ATOM    264  CZ  PHE A  34      22.678  -9.445 -13.697  1.00 17.00           C
ATOM    265  CE2 PHE A  34      22.085  -9.435 -12.455  1.00 16.23           C
ATOM    266  CD2 PHE A  34      22.614 -10.182 -11.425  1.00 16.79           C
ATOM    267  C   PHE A  34      25.301 -13.981  -9.843  1.00 16.26           C
ATOM    268  O   PHE A  34      26.501 -13.769  -9.677  1.00 16.66           O
ATOM    269  N   GLU A  35      24.625 -14.871  -9.118  1.00 13.70           N
ATOM    270  CA  GLU A  35      25.346 -15.731  -8.174  1.00 15.72           C
ATOM    271  CB  GLU A  35      24.411 -16.287  -7.077  1.00 13.54           C
ATOM    272  CG  GLU A  35      23.886 -15.251  -6.081  1.00 15.34           C
ATOM    273  CD  GLU A  35      24.951 -14.651  -5.183  1.00 20.86           C
ATOM    274  OE1 GLU A  35      26.127 -15.086  -5.236  1.00 13.48           O
ATOM    275  OE2 GLU A  35      24.607 -13.726  -4.423  1.00 24.57           O
ATOM    276  C   GLU A  35      26.058 -16.903  -8.888  1.00 14.08           C
ATOM    277  O   GLU A  35      27.213 -17.189  -8.614  1.00 14.66           O
ATOM    278  N   SER A  36      25.368 -17.560  -9.816  1.00 15.25           N
ATOM    279  CA  SER A  36      25.805 -18.862 -10.297  1.00 14.90           C
ATOM    280  CB  SER A  36      24.923 -19.956  -9.694  1.00 14.20           C
ATOM    281  OG  SER A  36      23.631 -19.961 -10.307  1.00 12.28           O
ATOM    282  C   SER A  36      25.783 -19.015 -11.806  1.00 14.32           C
ATOM    283  O   SER A  36      26.140 -20.080 -12.325  1.00 17.15           O
ATOM    284  N   ASN A  37      25.338 -17.973 -12.503  1.00 13.70           N
ATOM    285  CA  ASN A  37      25.081 -18.064 -13.934  1.00 14.79           C
ATOM    286  CB  ASN A  37      26.392 -18.119 -14.728  1.00 18.86           C
ATOM    287  CG  ASN A  37      26.212 -17.691 -16.176  1.00 23.32           C
ATOM    288  OD1 ASN A  37      25.203 -17.068 -16.535  1.00 22.21           O
ATOM    289  ND2 ASN A  37      27.173 -18.043 -17.021  1.00 22.47           N
ATOM    290  C   ASN A  37      24.200 -19.288 -14.222  1.00 17.21           C
ATOM    291  O   ASN A  37      24.411 -19.998 -15.204  1.00 17.53           O
ATOM    292  N   PHE A  38      23.223 -19.509 -13.337  1.00 14.98           N
ATOM    293  CA  PHE A  38      22.237 -20.605 -13.415  1.00 12.62           C
ATOM    294  CB  PHE A  38      21.399 -20.506 -14.704  1.00 17.97           C
ATOM    295  CG  PHE A  38      20.653 -19.205 -14.868  1.00 11.77           C
ATOM    296  CD1 PHE A  38      20.055 -18.579 -13.791  1.00 14.83           C
ATOM    297  CE1 PHE A  38      19.366 -17.388 -13.954  1.00 13.87           C
ATOM    298  CZ  PHE A  38      19.297 -16.796 -15.199  1.00 15.30           C
ATOM    299  CE2 PHE A  38      19.909 -17.397 -16.281  1.00 18.21           C
ATOM    300  CD2 PHE A  38      20.580 -18.601 -16.110  1.00 15.58           C
ATOM    301  C   PHE A  38      22.861 -22.008 -13.341  1.00 12.22           C
ATOM    302  O   PHE A  38      22.287 -22.975 -13.825  1.00 12.29           O
ATOM    303  N   ASN A  39      24.042 -22.122 -12.737  1.00 13.26           N
ATOM    304  CA  ASN A  39      24.742 -23.402 -12.675  1.00 11.88           C
ATOM    305  CB  ASN A  39      26.219 -23.217 -13.048  1.00  9.10           C
ATOM    306  CG  ASN A  39      26.960 -24.538 -13.211  1.00 14.36           C
ATOM    307  OD1 ASN A  39      26.472 -25.595 -12.822  1.00 14.93           O
ATOM    308  ND2 ASN A  39      28.157 -24.475 -13.786  1.00 12.42           N
ATOM    309  C   ASN A  39      24.611 -24.004 -11.285  1.00 11.81           C
ATOM    310  O   ASN A  39      25.088 -23.428 -10.312  1.00 11.18           O
ATOM    311  N   THR A  40      23.959 -25.156 -11.186  1.00 13.15           N
ATOM    312  CA  THR A  40      23.695 -25.757  -9.881  1.00 13.67           C
ATOM    313  CB  THR A  40      22.753 -26.980  -9.975  1.00 18.26           C
ATOM    314  OG1 THR A  40      23.402 -28.050 -10.685  1.00 15.33           O
ATOM    315  CG2 THR A  40      21.436 -26.616 -10.660  1.00 11.37           C
ATOM    316  C   THR A  40      24.983 -26.196  -9.197  1.00 11.62           C
ATOM    317  O   THR A  40      25.031 -26.304  -7.983  1.00 12.43           O
ATOM    318  N   GLN A  41      26.025 -26.435  -9.986  1.00 11.51           N
ATOM    319  CA  GLN A  41      27.251 -26.994  -9.454  1.00 14.17           C
ATOM    320  CB  GLN A  41      27.856 -27.969 -10.460  1.00 11.88           C
ATOM    321  CG  GLN A  41      26.985 -29.172 -10.731  1.00 14.20           C
ATOM    322  CD  GLN A  41      27.740 -30.249 -11.469  1.00 13.61           C
ATOM    323  OE1 GLN A  41      28.329 -31.135 -10.857  1.00 16.48           O
ATOM    324  NE2 GLN A  41      27.737 -30.173 -12.788  1.00 13.09           N
ATOM    325  C   GLN A  41      28.281 -25.942  -9.086  1.00 17.39           C
ATOM    326  O   GLN A  41      29.396 -26.286  -8.687  1.00 13.60           O
ATOM    327  N   ALA A  42      27.907 -24.668  -9.202  1.00 18.54           N
ATOM    328  CA  ALA A  42      28.836 -23.584  -8.875  1.00 16.25           C
ATOM    329  CB  ALA A  42      28.244 -22.241  -9.253  1.00 14.61           C
ATOM    330  C   ALA A  42      29.232 -23.592  -7.398  1.00 12.79           C
ATOM    331  O   ALA A  42      28.421 -23.816  -6.513  1.00 11.51           O
ATOM    332  N   THR A  43      30.521 -23.379  -7.165  1.00 14.60           N
ATOM    333  CA  THR A  43      31.110 -23.272  -5.845  1.00 15.51           C
ATOM    334  CB  THR A  43      31.768 -24.586  -5.355  1.00 14.81           C
ATOM    335  OG1 THR A  43      32.880 -24.918  -6.197  1.00 17.98           O
ATOM    336  CG2 THR A  43      30.773 -25.749  -5.341  1.00 14.39           C
ATOM    337  C   THR A  43      32.155 -22.164  -5.919  1.00 19.58           C
ATOM    338  O   THR A  43      32.788 -21.952  -6.954  1.00 23.03           O
ATOM    339  N  AASN A  44      32.332 -21.456  -4.814  0.57 17.43           N
ATOM    340  CA AASN A  44      33.296 -20.375  -4.740  0.57 16.19           C
ATOM    341  CB AASN A  44      32.695 -19.071  -5.268  0.57 15.85           C
ATOM    342  CG AASN A  44      32.475 -19.091  -6.775  0.57 19.89           C
ATOM    343  OD1AASN A  44      33.383 -18.794  -7.553  0.57 15.27           O
ATOM    344  ND2AASN A  44      31.263 -19.450  -7.191  0.57 14.05           N
ATOM    345  C  AASN A  44      33.752 -20.213  -3.301  0.57 19.46           C
ATOM    346  O  AASN A  44      32.923 -20.035  -2.406  0.57 16.65           O
ATOM    347  N  BASN A  44      32.311 -21.453  -4.809  0.43 17.40           N
ATOM    348  CA BASN A  44      33.251 -20.350  -4.699  0.43 16.21           C
ATOM    349  CB BASN A  44      32.598 -19.031  -5.124  0.43 17.12           C
ATOM    350  CG BASN A  44      33.531 -17.837  -4.979  0.43 20.41           C
ATOM    351  OD1BASN A  44      33.432 -17.066  -4.022  0.43 22.13           O
ATOM    352  ND2BASN A  44      34.438 -17.676  -5.935  0.43 21.01           N
ATOM    353  C  BASN A  44      33.746 -20.257  -3.267  0.43 19.31           C
ATOM    354  O  BASN A  44      32.941 -20.164  -2.340  0.43 16.64           O
ATOM    355  N   ARG A  45      35.062 -20.300  -3.081  1.00 15.56           N
ATOM    356  CA  ARG A  45      35.634 -20.136  -1.747  1.00 15.93           C
ATOM    357  CB  ARG A  45      37.041 -20.716  -1.648  1.00 23.09           C
ATOM    358  CG  ARG A  45      37.549 -20.794  -0.215  1.00 20.78           C
ATOM    359  CD  ARG A  45      38.060 -22.152  -0.052  1.00 31.33           C
ATOM    360  NE  ARG A  45      37.023 -23.070  -0.484  1.00 28.11           N
ATOM    361  CZ  ARG A  45      37.277 -24.188  -1.148  1.00 35.71           C
ATOM    362  NH1 ARG A  45      38.535 -24.475  -1.464  1.00 30.80           N
ATOM    363  NH2 ARG A  45      36.282 -24.999  -1.506  1.00 48.78           N
ATOM    364  C   ARG A  45      35.688 -18.672  -1.375  1.00 24.33           C
ATOM    365  O   ARG A  45      36.044 -17.821  -2.193  1.00 19.93           O
ATOM    366  N   ASN A  46      35.349 -18.392  -0.125  1.00 20.47           N
ATOM    367  CA  ASN A  46      35.424 -17.042   0.385  1.00 20.54           C
ATOM    368  CB  ASN A  46      34.209 -16.723   1.255  1.00 21.48           C
ATOM    369  CG  ASN A  46      32.902 -17.005   0.551  1.00 24.12           C
ATOM    370  OD1 ASN A  46      32.055 -17.744   1.065  1.00 31.40           O
ATOM    371  ND2 ASN A  46      32.721 -16.414  -0.624  1.00 20.50           N
ATOM    372  C   ASN A  46      36.707 -16.893   1.164  1.00 22.17           C
ATOM    373  O   ASN A  46      37.334 -17.877   1.548  1.00 21.42           O
ATOM    374  N   THR A  47      37.107 -15.654   1.399  1.00 31.76           N
ATOM    375  CA  THR A  47      38.394 -15.398   2.026  1.00 32.34           C
ATOM    376  CB  THR A  47      38.745 -13.907   1.906  1.00 32.70           C
ATOM    377  OG1 THR A  47      37.697 -13.120   2.482  1.00 39.48           O
ATOM    378  CG2 THR A  47      38.859 -13.542   0.439  1.00 29.77           C
ATOM    379  C   THR A  47      38.403 -15.877   3.488  1.00 28.21           C
ATOM    380  O   THR A  47      39.456 -16.202   4.038  1.00 34.31           O
ATOM    381  N   ASP A  48      37.220 -15.978   4.087  1.00 31.17           N
ATOM    382  CA  ASP A  48      37.094 -16.443   5.461  1.00 27.71           C
ATOM    383  CB  ASP A  48      35.804 -15.917   6.091  1.00 24.03           C
ATOM    384  CG  ASP A  48      34.547 -16.383   5.360  1.00 28.37           C
ATOM    385  OD1 ASP A  48      34.654 -17.214   4.436  1.00 29.49           O
ATOM    386  OD2 ASP A  48      33.442 -15.923   5.719  1.00 30.99           O
ATOM    387  C   ASP A  48      37.143 -17.971   5.565  1.00 28.54           C
ATOM    388  O   ASP A  48      37.012 -18.530   6.655  1.00 28.80           O
ATOM    389  N   GLY A  49      37.329 -18.643   4.433  1.00 22.77           N
ATOM    390  CA  GLY A  49      37.455 -20.086   4.429  1.00 18.05           C
ATOM    391  C   GLY A  49      36.139 -20.795   4.176  1.00 17.58           C
ATOM    392  O   GLY A  49      36.110 -22.002   3.937  1.00 18.85           O
ATOM    393  N   SER A  50      35.044 -20.048   4.226  1.00 15.23           N
ATOM    394  CA  SER A  50      33.742 -20.638   3.937  1.00 18.31           C
ATOM    395  CB  SER A  50      32.604 -19.772   4.484  1.00 15.27           C
ATOM    396  OG  SER A  50      32.473 -18.581   3.736  1.00 16.61           O
ATOM    397  C   SER A  50      33.626 -20.810   2.434  1.00 15.08           C
ATOM    398  O   SER A  50      34.462 -20.302   1.685  1.00 14.74           O
ATOM    399  N   THR A  51      32.614 -21.553   1.998  1.00 12.45           N
ATOM    400  CA  THR A  51      32.394 -21.778   0.572  1.00 13.53           C
ATOM    401  CB  THR A  51      32.797 -23.211   0.142  1.00 17.12           C
ATOM    402  OG1 THR A  51      34.178 -23.460   0.469  1.00 12.99           O
ATOM    403  CG2 THR A  51      32.565 -23.423  -1.363  1.00 13.23           C
ATOM    404  C   THR A  51      30.917 -21.529   0.245  1.00 13.88           C
ATOM    405  O   THR A  51      30.039 -21.841   1.059  1.00 13.28           O
ATOM    406  N   ASP A  52      30.667 -20.930  -0.921  1.00 14.00           N
ATOM    407  CA  ASP A  52      29.308 -20.730  -1.443  1.00 13.67           C
ATOM    408  CB  ASP A  52      29.188 -19.406  -2.206  1.00 13.35           C
ATOM    409  CG  ASP A  52      29.495 -18.184  -1.353  1.00 22.21           C
ATOM    410  OD1 ASP A  52      29.400 -18.221  -0.110  1.00 20.51           O
ATOM    411  OD2 ASP A  52      29.806 -17.149  -1.957  1.00 31.88           O
ATOM    412  C   ASP A  52      28.923 -21.875  -2.387  1.00 12.38           C
ATOM    413  O   ASP A  52      29.702 -22.248  -3.256  1.00 14.23           O
ATOM    414  N   TYR A  53      27.709 -22.398  -2.252  1.00 11.76           N
ATOM    415  CA  TYR A  53      27.307 -23.569  -3.026  1.00 13.07           C
ATOM    416  CB  TYR A  53      27.116 -24.765  -2.102  1.00 10.64           C
ATOM    417  CG  TYR A  53      28.345 -25.210  -1.378  1.00 12.71           C
ATOM    418  CD1 TYR A  53      28.748 -24.590  -0.204  1.00 12.66           C
ATOM    419  CE1 TYR A  53      29.878 -25.025   0.477  1.00 12.67           C
ATOM    420  CZ  TYR A  53      30.601 -26.086  -0.030  1.00 15.71           C
ATOM    421  OH  TYR A  53      31.739 -26.545   0.610  1.00 11.25           O
ATOM    422  CE2 TYR A  53      30.206 -26.710  -1.192  1.00 11.16           C
ATOM    423  CD2 TYR A  53      29.092 -26.279  -1.851  1.00 15.34           C
ATOM    424  C   TYR A  53      26.014 -23.380  -3.808  1.00 13.33           C
ATOM    425  O   TYR A  53      25.015 -22.934  -3.249  1.00 12.48           O
ATOM    426  N   GLY A  54      26.022 -23.747  -5.085  1.00 13.40           N
ATOM    427  CA  GLY A  54      24.772 -23.928  -5.813  1.00 15.48           C
ATOM    428  C   GLY A  54      24.212 -22.715  -6.540  1.00 14.36           C
ATOM    429  O   GLY A  54      24.881 -21.681  -6.646  1.00 14.21           O
ATOM    430  N   ILE A  55      22.973 -22.848  -7.022  1.00 13.08           N
ATOM    431  CA  ILE A  55      22.370 -21.858  -7.912  1.00 10.78           C
ATOM    432  CB  ILE A  55      20.942 -22.267  -8.400  1.00 16.08           C
ATOM    433  CG1 ILE A  55      20.146 -22.926  -7.269  1.00 17.58           C
ATOM    434  CD1 ILE A  55      18.662 -22.907  -7.501  1.00 27.70           C
ATOM    435  CG2 ILE A  55      21.007 -23.124  -9.650  1.00 21.24           C
ATOM    436  C   ILE A  55      22.252 -20.505  -7.244  1.00 10.30           C
ATOM    437  O   ILE A  55      22.259 -19.476  -7.916  1.00 12.40           O
ATOM    438  N   LEU A  56      22.138 -20.516  -5.922  1.00 11.16           N
ATOM    439  CA  LEU A  56      21.971 -19.296  -5.163  1.00 11.17           C
ATOM    440  CB  LEU A  56      20.650 -19.329  -4.396  1.00 12.62           C
ATOM    441  CG  LEU A  56      19.362 -19.126  -5.210  1.00  9.93           C
ATOM    442  CD1 LEU A  56      18.152 -19.453  -4.347  1.00 12.38           C
ATOM    443  CD2 LEU A  56      19.278 -17.683  -5.716  1.00  9.11           C
ATOM    444  C   LEU A  56      23.138 -19.077  -4.208  1.00 10.62           C
ATOM    445  O   LEU A  56      23.034 -18.293  -3.267  1.00 12.97           O
ATOM    446  N   GLN A  57      24.237 -19.790  -4.457  1.00 12.13           N
ATOM    447  CA  GLN A  57      25.506 -19.600  -3.754  1.00 11.49           C
ATOM    448  CB  GLN A  57      26.238 -18.394  -4.340  1.00 14.55           C
ATOM    449  CG  GLN A  57      26.807 -18.670  -5.727  1.00 12.56           C
ATOM    450  CD  GLN A  57      27.930 -19.707  -5.694  1.00 12.70           C
ATOM    451  OE1 GLN A  57      29.094 -19.355  -5.535  1.00 12.05           O
ATOM    452  NE2 GLN A  57      27.580 -20.991  -5.848  1.00 13.74           N
ATOM    453  C   GLN A  57      25.372 -19.456  -2.234  1.00 11.13           C
ATOM    454  O   GLN A  57      25.853 -18.488  -1.631  1.00 14.21           O
ATOM    455  N   ILE A  58      24.737 -20.456  -1.636  1.00 12.37           N
ATOM    456  CA  ILE A  58      24.470 -20.488  -0.204  1.00 15.44           C
ATOM    457  CB  ILE A  58      23.305 -21.447   0.099  1.00 14.42           C
ATOM    458  CG1 ILE A  58      21.992 -20.784  -0.340  1.00 10.08           C
ATOM    459  CD1 ILE A  58      20.799 -21.700  -0.343  1.00 17.41           C
ATOM    460  CG2 ILE A  58      23.259 -21.816   1.583  1.00 14.88           C
ATOM    461  C   ILE A  58      25.742 -20.864   0.563  1.00 13.69           C
ATOM    462  O   ILE A  58      26.467 -21.800   0.201  1.00 13.80           O
ATOM    463  N   ASN A  59      26.005 -20.096   1.611  1.00 13.11           N
ATOM    464  CA  ASN A  59      27.293 -20.078   2.287  1.00 15.64           C
ATOM    465  CB  ASN A  59      27.601 -18.641   2.716  1.00 18.13           C
ATOM    466  CG  ASN A  59      28.983 -18.486   3.290  1.00 21.01           C
ATOM    467  OD1 ASN A  59      29.169 -18.589   4.494  1.00 25.30           O
ATOM    468  ND2 ASN A  59      29.961 -18.225   2.434  1.00 25.35           N
ATOM    469  C   ASN A  59      27.394 -21.020   3.486  1.00 15.43           C
ATOM    470  O   ASN A  59      26.452 -21.153   4.269  1.00 15.54           O
ATOM    471  N   SER A  60      28.564 -21.648   3.637  1.00 14.88           N
ATOM    472  CA  SER A  60      28.773 -22.674   4.654  1.00 13.98           C
ATOM    473  CB  SER A  60      29.961 -23.546   4.271  1.00 13.97           C
ATOM    474  OG  SER A  60      31.139 -22.759   4.271  1.00 13.12           O
ATOM    475  C   SER A  60      29.005 -22.128   6.060  1.00 15.96           C
ATOM    476  O   SER A  60      28.983 -22.894   7.010  1.00 11.28           O
ATOM    477  N   ARG A  61      29.237 -20.818   6.193  1.00 16.36           N
ATOM    478  CA  ARG A  61      29.431 -20.207   7.512  1.00 17.39           C
ATOM    479  CB  ARG A  61      29.774 -18.713   7.392  1.00 19.34           C
ATOM    480  CG  ARG A  61      29.861 -17.963   8.721  1.00 26.48           C
ATOM    481  CD  ARG A  61      30.983 -18.487   9.608  1.00 33.48           C
ATOM    482  NE  ARG A  61      31.041 -17.780  10.896  1.00 42.54           N
ATOM    483  CZ  ARG A  61      30.339 -18.119  11.979  1.00 35.04           C
ATOM    484  NH1 ARG A  61      29.523 -19.162  11.947  1.00 39.71           N
ATOM    485  NH2 ARG A  61      30.453 -17.420  13.099  1.00 34.54           N
ATOM    486  C   ARG A  61      28.189 -20.387   8.361  1.00 20.76           C
ATOM    487  O   ARG A  61      28.265 -20.595   9.574  1.00 22.18           O
ATOM    488  N   TRP A  62      27.033 -20.336   7.719  1.00 16.61           N
ATOM    489  CA  TRP A  62      25.800 -20.392   8.484  1.00 20.11           C
ATOM    490  CB  TRP A  62      25.053 -19.060   8.360  1.00 19.45           C
ATOM    491  CG  TRP A  62      25.674 -17.971   9.177  1.00 16.41           C
ATOM    492  CD1 TRP A  62      26.311 -16.865   8.715  1.00 21.92           C
ATOM    493  NE1 TRP A  62      26.758 -16.105   9.765  1.00 28.12           N
ATOM    494  CE2 TRP A  62      26.424 -16.725  10.939  1.00 25.84           C
ATOM    495  CD2 TRP A  62      25.744 -17.910  10.607  1.00 22.79           C
ATOM    496  CE3 TRP A  62      25.288 -18.740  11.639  1.00 28.06           C
ATOM    497  CZ3 TRP A  62      25.526 -18.357  12.955  1.00 31.41           C
ATOM    498  CH2 TRP A  62      26.215 -17.173  13.249  1.00 31.24           C
ATOM    499  CZ2 TRP A  62      26.667 -16.344  12.258  1.00 32.39           C
ATOM    500  C   TRP A  62      24.852 -21.516   8.121  1.00 17.96           C
ATOM    501  O   TRP A  62      24.198 -22.064   8.998  1.00 20.00           O
ATOM    502  N   TRP A  63      24.773 -21.861   6.841  1.00 13.47           N
ATOM    503  CA  TRP A  63      23.553 -22.490   6.329  1.00 17.15           C
ATOM    504  CB  TRP A  63      23.075 -21.713   5.107  1.00 13.10           C
ATOM    505  CG  TRP A  63      22.875 -20.277   5.422  1.00 20.27           C
ATOM    506  CD1 TRP A  63      23.691 -19.237   5.080  1.00 20.63           C
ATOM    507  NE1 TRP A  63      23.186 -18.054   5.570  1.00 14.71           N
ATOM    508  CE2 TRP A  63      22.032 -18.324   6.258  1.00 11.44           C
ATOM    509  CD2 TRP A  63      21.814 -19.714   6.198  1.00 14.02           C
ATOM    510  CE3 TRP A  63      20.696 -20.251   6.839  1.00 16.09           C
ATOM    511  CZ3 TRP A  63      19.836 -19.396   7.513  1.00 15.57           C
ATOM    512  CH2 TRP A  63      20.073 -18.018   7.551  1.00 15.14           C
ATOM    513  CZ2 TRP A  63      21.168 -17.463   6.940  1.00 17.73           C
ATOM    514  C   TRP A  63      23.682 -23.969   5.984  1.00 12.69           C
ATOM    515  O   TRP A  63      22.720 -24.708   6.060  1.00 14.59           O
ATOM    516  N   CYS A  64      24.867 -24.411   5.598  1.00 14.22           N
ATOM    517  CA  CYS A  64      25.042 -25.828   5.317  1.00 15.77           C
ATOM    518  CB  CYS A  64      24.984 -26.105   3.816  1.00 12.74           C
ATOM    519  SG  CYS A  64      26.231 -25.233   2.868  1.00 12.83           S
ATOM    520  C   CYS A  64      26.357 -26.316   5.886  1.00 11.89           C
ATOM    521  O   CYS A  64      27.254 -25.527   6.149  1.00 14.04           O
ATOM    522  N   ASN A  65      26.469 -27.624   6.069  1.00 12.64           N
ATOM    523  CA  ASN A  65      27.710 -28.189   6.546  1.00 14.65           C
ATOM    524  CB  ASN A  65      27.426 -29.281   7.562  1.00 15.60           C
ATOM    525  CG  ASN A  65      28.673 -29.981   7.988  1.00 19.86           C
ATOM    526  OD1 ASN A  65      29.627 -29.345   8.440  1.00 14.31           O
ATOM    527  ND2 ASN A  65      28.705 -31.294   7.805  1.00 22.82           N
ATOM    528  C   ASN A  65      28.577 -28.751   5.424  1.00 12.80           C
ATOM    529  O   ASN A  65      28.128 -29.590   4.635  1.00 11.53           O
ATOM    530  N   ASP A  66      29.831 -28.303   5.355  1.00 13.38           N
ATOM    531  CA  ASP A  66      30.769 -28.930   4.434  1.00 17.21           C
ATOM    532  CB  ASP A  66      31.278 -27.938   3.370  1.00 15.14           C
ATOM    533  CG  ASP A  66      32.016 -26.732   3.945  1.00 14.83           C
ATOM    534  OD1 ASP A  66      32.363 -26.687   5.146  1.00 16.65           O
ATOM    535  OD2 ASP A  66      32.235 -25.794   3.149  1.00 16.33           O
ATOM    536  C   ASP A  66      31.947 -29.571   5.146  1.00 16.26           C
ATOM    537  O   ASP A  66      32.840 -30.103   4.496  1.00 17.52           O
ATOM    538  N   GLY A  67      31.948 -29.528   6.474  1.00 15.08           N
ATOM    539  CA  GLY A  67      33.000 -30.172   7.243  1.00 13.33           C
ATOM    540  C   GLY A  67      34.320 -29.439   7.287  1.00 21.00           C
ATOM    541  O   GLY A  67      35.277 -29.907   7.907  1.00 22.38           O
ATOM    542  N   ARG A  68      34.406 -28.285   6.644  1.00 14.29           N
ATOM    543  CA  ARG A  68      35.685 -27.598   6.600  1.00 15.73           C
ATOM    544  CB  ARG A  68      36.383 -27.927   5.301  1.00 16.81           C
ATOM    545  CG  ARG A  68      35.437 -27.815   4.121  1.00 23.80           C
ATOM    546  CD  ARG A  68      36.170 -27.373   2.883  1.00 18.13           C
ATOM    547  NE  ARG A  68      36.791 -26.114   3.209  1.00 30.52           N
ATOM    548  CZ  ARG A  68      37.470 -25.380   2.341  1.00 40.73           C
ATOM    549  NH1 ARG A  68      37.623 -25.837   1.100  1.00 43.59           N
ATOM    550  NH2 ARG A  68      38.048 -24.228   2.713  1.00 31.19           N
ATOM    551  C   ARG A  68      35.553 -26.103   6.758  1.00 17.31           C
ATOM    552  O   ARG A  68      36.361 -25.335   6.247  1.00 19.76           O
ATOM    553  N   THR A  69      34.518 -25.693   7.469  1.00  9.83           N
ATOM    554  CA  THR A  69      34.327 -24.296   7.805  1.00 12.70           C
ATOM    555  CB  THR A  69      33.036 -23.741   7.163  1.00 12.08           C
ATOM    556  OG1 THR A  69      33.041 -24.047   5.760  1.00 13.78           O
ATOM    557  CG2 THR A  69      32.941 -22.239   7.339  1.00 11.72           C
ATOM    558  C   THR A  69      34.277 -24.172   9.325  1.00 14.91           C
ATOM    559  O   THR A  69      33.202 -24.160   9.922  1.00 18.83           O
ATOM    560  N   PRO A  70      35.454 -24.104   9.956  1.00 20.64           N
ATOM    561  CA  PRO A  70      35.626 -24.080  11.412  1.00 21.47           C
ATOM    562  CB  PRO A  70      37.100 -23.693  11.576  1.00 15.65           C
ATOM    563  CG  PRO A  70      37.748 -24.210  10.358  1.00 20.95           C
ATOM    564  CD  PRO A  70      36.752 -24.019   9.255  1.00 15.18           C
ATOM    565  C   PRO A  70      34.743 -23.067  12.110  1.00 19.52           C
ATOM    566  O   PRO A  70      34.797 -21.878  11.776  1.00 18.98           O
ATOM    567  N   GLY A  71      33.938 -23.540  13.057  1.00 23.59           N
ATOM    568  CA  GLY A  71      33.107 -22.672  13.864  1.00 21.53           C
ATOM    569  C   GLY A  71      31.810 -22.291  13.185  1.00 22.39           C
ATOM    570  O   GLY A  71      31.105 -21.401  13.650  1.00 25.03           O
ATOM    571  N   SER A  72      31.487 -22.951  12.078  1.00 20.71           N
ATOM    572  CA  SER A  72      30.304 -22.564  11.324  1.00 21.03           C
ATOM    573  CB  SER A  72      30.471 -22.822   9.823  1.00 16.90           C
ATOM    574  OG  SER A  72      30.572 -24.209   9.545  1.00 19.66           O
ATOM    575  C   SER A  72      29.099 -23.315  11.842  1.00 20.88           C
ATOM    576  O   SER A  72      29.216 -24.262  12.632  1.00 17.56           O
ATOM    577  N   ARG A  73      27.934 -22.878  11.389  1.00 20.48           N
ATOM    578  CA  ARG A  73      26.694 -23.543  11.718  1.00 22.17           C
ATOM    579  CB  ARG A  73      25.708 -22.554  12.354  1.00 21.26           C
ATOM    580  CG  ARG A  73      26.108 -22.106  13.763  1.00 26.47           C
ATOM    581  CD  ARG A  73      25.741 -23.159  14.810  1.00 25.31           C
ATOM    582  NE  ARG A  73      24.319 -23.119  15.160  1.00 35.60           N
ATOM    583  CZ  ARG A  73      23.697 -22.078  15.719  1.00 39.81           C
ATOM    584  NH1 ARG A  73      24.372 -20.982  16.047  1.00 47.05           N
ATOM    585  NH2 ARG A  73      22.397 -22.142  15.986  1.00 37.56           N
ATOM    586  C   ARG A  73      26.113 -24.168  10.454  1.00 22.41           C
ATOM    587  O   ARG A  73      26.692 -24.061   9.366  1.00 16.83           O
ATOM    588  N   ASN A  74      24.972 -24.824  10.620  1.00 16.15           N
ATOM    589  CA  ASN A  74      24.307 -25.588   9.571  1.00 17.76           C
ATOM    590  CB  ASN A  74      24.690 -27.070   9.660  1.00 18.94           C
ATOM    591  CG  ASN A  74      24.023 -27.923   8.585  1.00 17.42           C
ATOM    592  OD1 ASN A  74      23.352 -27.410   7.703  1.00 18.86           O
ATOM    593  ND2 ASN A  74      24.220 -29.234   8.658  1.00 19.65           N
ATOM    594  C   ASN A  74      22.800 -25.393   9.733  1.00 19.19           C
ATOM    595  O   ASN A  74      22.067 -26.336  10.046  1.00 20.69           O
ATOM    596  N   LEU A  75      22.347 -24.155   9.534  1.00 17.66           N
ATOM    597  CA  LEU A  75      20.970 -23.784   9.877  1.00 22.52           C
ATOM    598  CB  LEU A  75      20.821 -22.261   9.871  1.00 18.84           C
ATOM    599  CG  LEU A  75      21.628 -21.553  10.963  1.00 22.45           C
ATOM    600  CD1 LEU A  75      21.299 -20.076  11.003  1.00 16.42           C
ATOM    601  CD2 LEU A  75      21.394 -22.207  12.323  1.00 26.84           C
ATOM    602  C   LEU A  75      19.913 -24.416   8.972  1.00 21.65           C
ATOM    603  O   LEU A  75      18.752 -24.541   9.363  1.00 19.78           O
ATOM    604  N   CYS A  76      20.300 -24.818   7.767  1.00 19.16           N
ATOM    605  CA  CYS A  76      19.351 -25.499   6.893  1.00 16.80           C
ATOM    606  CB  CYS A  76      19.597 -25.155   5.426  1.00 17.11           C
ATOM    607  SG  CYS A  76      19.308 -23.432   5.089  1.00 16.65           S
ATOM    608  C   CYS A  76      19.427 -26.996   7.085  1.00 20.66           C
ATOM    609  O   CYS A  76      18.659 -27.731   6.472  1.00 20.30           O
ATOM    610  N   ASN A  77      20.372 -27.434   7.921  1.00 20.13           N
ATOM    611  CA  ASN A  77      20.514 -28.850   8.267  1.00 21.82           C
ATOM    612  CB  ASN A  77      19.300 -29.317   9.068  1.00 23.86           C
ATOM    613  CG  ASN A  77      19.119 -28.540  10.358  1.00 30.50           C
ATOM    614  OD1 ASN A  77      20.045 -28.422  11.162  1.00 29.75           O
ATOM    615  ND2 ASN A  77      17.916 -28.005  10.564  1.00 35.69           N
ATOM    616  C   ASN A  77      20.707 -29.744   7.039  1.00 20.19           C
ATOM    617  O   ASN A  77      20.016 -30.752   6.860  1.00 15.93           O
ATOM    618  N   ILE A  78      21.644 -29.358   6.185  1.00 14.90           N
ATOM    619  CA  ILE A  78      21.930 -30.120   4.985  1.00 12.94           C
ATOM    620  CB  ILE A  78      21.200 -29.552   3.746  1.00 15.74           C
ATOM    621  CG1 ILE A  78      21.393 -28.039   3.678  1.00 19.90           C
ATOM    622  CD1 ILE A  78      20.949 -27.432   2.378  1.00 22.10           C
ATOM    623  CG2 ILE A  78      19.722 -29.932   3.748  1.00 24.48           C
ATOM    624  C   ILE A  78      23.430 -30.128   4.719  1.00 18.70           C
ATOM    625  O   ILE A  78      24.119 -29.154   5.030  1.00 18.50           O
ATOM    626  N   PRO A  79      23.938 -31.233   4.158  1.00 13.32           N
ATOM    627  CA  PRO A  79      25.291 -31.197   3.610  1.00 16.20           C
ATOM    628  CB  PRO A  79      25.511 -32.628   3.115  1.00 16.19           C
ATOM    629  CG  PRO A  79      24.123 -33.136   2.835  1.00 17.91           C
ATOM    630  CD  PRO A  79      23.284 -32.529   3.925  1.00 16.96           C
ATOM    631  C   PRO A  79      25.322 -30.190   2.463  1.00 16.79           C
ATOM    632  O   PRO A  79      24.380 -30.139   1.663  1.00 15.06           O
ATOM    633  N   CYS A  80      26.390 -29.401   2.378  1.00 11.62           N
ATOM    634  CA  CYS A  80      26.481 -28.373   1.349  1.00 12.32           C
ATOM    635  CB  CYS A  80      27.784 -27.582   1.508  1.00 11.28           C
ATOM    636  SG  CYS A  80      27.813 -26.519   2.975  1.00 12.92           S
ATOM    637  C   CYS A  80      26.387 -28.963  -0.059  1.00 11.51           C
ATOM    638  O   CYS A  80      25.952 -28.288  -0.992  1.00 14.84           O
ATOM    639  N   SER A  81      26.808 -30.216  -0.214  1.00 13.20           N
ATOM    640  CA  SER A  81      26.756 -30.895  -1.517  1.00 16.23           C
ATOM    641  CB  SER A  81      27.366 -32.289  -1.417  1.00 13.92           C
ATOM    642  OG  SER A  81      26.577 -33.088  -0.549  1.00 15.82           O
ATOM    643  C   SER A  81      25.326 -31.012  -2.032  1.00 13.90           C
ATOM    644  O   SER A  81      25.099 -31.114  -3.241  1.00 14.00           O
ATOM    645  N   ALA A  82      24.364 -31.011  -1.113  1.00 18.65           N
ATOM    646  CA  ALA A  82      22.955 -31.139  -1.488  1.00 13.19           C
ATOM    647  CB  ALA A  82      22.080 -31.299  -0.245  1.00 18.53           C
ATOM    648  C   ALA A  82      22.491 -29.940  -2.313  1.00 18.01           C
ATOM    649  O   ALA A  82      21.543 -30.032  -3.102  1.00 21.67           O
ATOM    650  N   LEU A  83      23.175 -28.815  -2.123  1.00 18.44           N
ATOM    651  CA  LEU A  83      22.882 -27.577  -2.821  1.00 14.43           C
ATOM    652  CB  LEU A  83      23.463 -26.388  -2.055  1.00 17.15           C
ATOM    653  CG  LEU A  83      22.931 -26.207  -0.638  1.00 18.69           C
ATOM    654  CD1 LEU A  83      23.797 -25.245   0.154  1.00 15.74           C
ATOM    655  CD2 LEU A  83      21.495 -25.735  -0.705  1.00 16.82           C
ATOM    656  C   LEU A  83      23.425 -27.572  -4.236  1.00 17.58           C
ATOM    657  O   LEU A  83      23.261 -26.586  -4.957  1.00 16.40           O
ATOM    658  N   LEU A  84      24.091 -28.659  -4.634  1.00 16.16           N
ATOM    659  CA  LEU A  84      24.688 -28.715  -5.959  1.00 12.16           C
ATOM    660  CB  LEU A  84      26.132 -29.215  -5.882  1.00 10.17           C
ATOM    661  CG  LEU A  84      27.141 -28.357  -5.134  1.00 14.61           C
ATOM    662  CD1 LEU A  84      28.513 -28.982  -5.305  1.00 14.61           C
ATOM    663  CD2 LEU A  84      27.153 -26.930  -5.633  1.00 10.39           C
ATOM    664  C   LEU A  84      23.892 -29.600  -6.902  1.00 16.69           C
ATOM    665  O   LEU A  84      24.210 -29.702  -8.096  1.00 17.67           O
ATOM    666  N   SER A  85      22.856 -30.238  -6.361  1.00 19.56           N
ATOM    667  CA  SER A  85      22.028 -31.161  -7.132  1.00 24.40           C
ATOM    668  CB  SER A  85      20.935 -31.750  -6.234  1.00 19.14           C
ATOM    669  OG  SER A  85      19.929 -32.390  -7.005  1.00 31.75           O
ATOM    670  C   SER A  85      21.393 -30.505  -8.358  1.00 19.48           C
ATOM    671  O   SER A  85      21.155 -29.296  -8.374  1.00 22.20           O
ATOM    672  N   SER A  86      21.105 -31.307  -9.381  1.00 16.48           N
ATOM    673  CA  SER A  86      20.336 -30.820 -10.526  1.00 19.75           C
ATOM    674  CB  SER A  86      20.249 -31.880 -11.628  1.00 22.25           C
ATOM    675  OG  SER A  86      19.946 -33.149 -11.075  1.00 30.62           O
ATOM    676  C   SER A  86      18.940 -30.411 -10.065  1.00 20.35           C
ATOM    677  O   SER A  86      18.314 -29.509 -10.630  1.00 21.68           O
ATOM    678  N   ASP A  87      18.463 -31.061  -9.013  1.00 20.07           N
ATOM    679  CA  ASP A  87      17.168 -30.717  -8.470  1.00 20.49           C
ATOM    680  CB  ASP A  87      16.513 -31.951  -7.860  1.00 26.73           C
ATOM    681  CG  ASP A  87      15.186 -31.637  -7.238  1.00 30.60           C
ATOM    682  OD1 ASP A  87      14.168 -31.675  -7.968  1.00 31.24           O
ATOM    683  OD2 ASP A  87      15.166 -31.329  -6.025  1.00 28.10           O
ATOM    684  C   ASP A  87      17.299 -29.599  -7.433  1.00 20.75           C
ATOM    685  O   ASP A  87      18.100 -29.689  -6.506  1.00 20.26           O
ATOM    686  N   ILE A  88      16.504 -28.544  -7.577  1.00 24.58           N
ATOM    687  CA  ILE A  88      16.740 -27.340  -6.775  1.00 19.56           C
ATOM    688  CB  ILE A  88      16.324 -26.051  -7.547  1.00 22.07           C
ATOM    689  CG1 ILE A  88      14.814 -26.000  -7.789  1.00 21.90           C
ATOM    690  CD1 ILE A  88      14.372 -24.699  -8.456  1.00 16.55           C
ATOM    691  CG2 ILE A  88      17.090 -25.914  -8.867  1.00 14.91           C
ATOM    692  C   ILE A  88      16.034 -27.347  -5.412  1.00 20.34           C
ATOM    693  O   ILE A  88      16.056 -26.341  -4.700  1.00 16.87           O
ATOM    694  N   THR A  89      15.425 -28.472  -5.039  1.00 21.60           N
ATOM    695  CA  THR A  89      14.694 -28.564  -3.769  1.00 18.07           C
ATOM    696  CB  THR A  89      14.248 -30.006  -3.486  1.00 22.57           C
ATOM    697  OG1 THR A  89      13.300 -30.397  -4.479  1.00 20.93           O
ATOM    698  CG2 THR A  89      13.601 -30.114  -2.118  1.00 23.16           C
ATOM    699  C   THR A  89      15.471 -28.069  -2.546  1.00 22.98           C
ATOM    700  O   THR A  89      14.976 -27.209  -1.809  1.00 16.68           O
ATOM    701  N   ALA A  90      16.682 -28.594  -2.338  1.00 17.28           N
ATOM    702  CA  ALA A  90      17.473 -28.223  -1.170  1.00 18.61           C
ATOM    703  CB  ALA A  90      18.753 -29.025  -1.115  1.00 20.40           C
ATOM    704  C   ALA A  90      17.782 -26.735  -1.180  1.00 16.50           C
ATOM    705  O   ALA A  90      17.658 -26.053  -0.151  1.00 17.06           O
ATOM    706  N   SER A  91      18.190 -26.233  -2.344  1.00 17.63           N
ATOM    707  CA  SER A  91      18.518 -24.821  -2.477  1.00 16.38           C
ATOM    708  CB  SER A  91      19.067 -24.522  -3.867  1.00 15.29           C
ATOM    709  OG  SER A  91      20.425 -24.927  -3.943  1.00 14.14           O
ATOM    710  C   SER A  91      17.323 -23.932  -2.183  1.00 18.50           C
ATOM    711  O   SER A  91      17.460 -22.915  -1.511  1.00 17.93           O
ATOM    712  N   VAL A  92      16.149 -24.321  -2.670  1.00 16.96           N
ATOM    713  CA  VAL A  92      14.965 -23.494  -2.487  1.00 13.70           C
ATOM    714  CB  VAL A  92      13.817 -23.969  -3.374  1.00 13.97           C
ATOM    715  CG1 VAL A  92      12.537 -23.231  -3.000  1.00 11.98           C
ATOM    716  CG2 VAL A  92      14.166 -23.735  -4.831  1.00 13.58           C
ATOM    717  C   VAL A  92      14.531 -23.479  -1.027  1.00 16.72           C
ATOM    718  O   VAL A  92      14.272 -22.409  -0.464  1.00 14.49           O
ATOM    719  N   ASN A  93      14.487 -24.659  -0.407  1.00 19.34           N
ATOM    720  CA  ASN A  93      14.122 -24.772   1.009  1.00 19.40           C
ATOM    721  CB  ASN A  93      14.162 -26.233   1.471  1.00 15.94           C
ATOM    722  CG  ASN A  93      13.032 -27.056   0.887  1.00 20.57           C
ATOM    723  OD1 ASN A  93      12.060 -26.507   0.388  1.00 21.16           O
ATOM    724  ND2 ASN A  93      13.152 -28.376   0.959  1.00 25.86           N
ATOM    725  C   ASN A  93      15.017 -23.940   1.904  1.00 16.61           C
ATOM    726  O   ASN A  93      14.547 -23.229   2.799  1.00 14.68           O
ATOM    727  N   CYS A  94      16.315 -24.025   1.649  1.00 14.02           N
ATOM    728  CA  CYS A  94      17.294 -23.277   2.429  1.00 14.73           C
ATOM    729  CB  CYS A  94      18.700 -23.770   2.119  1.00 11.34           C
ATOM    730  SG  CYS A  94      20.010 -23.116   3.213  1.00 15.54           S
ATOM    731  C   CYS A  94      17.177 -21.769   2.172  1.00 15.60           C
ATOM    732  O   CYS A  94      17.176 -20.983   3.111  1.00 14.33           O
ATOM    733  N   ALA A  95      17.071 -21.378   0.903  1.00 11.82           N
ATOM    734  CA  ALA A  95      16.810 -19.983   0.540  1.00 14.42           C
ATOM    735  CB  ALA A  95      16.627 -19.854  -0.964  1.00 14.39           C
ATOM    736  C   ALA A  95      15.588 -19.408   1.256  1.00 15.85           C
ATOM    737  O   ALA A  95      15.565 -18.228   1.614  1.00 15.01           O
ATOM    738  N   LYS A  96      14.562 -20.239   1.442  1.00 17.44           N
ATOM    739  CA  LYS A  96      13.359 -19.802   2.140  1.00 15.09           C
ATOM    740  CB  LYS A  96      12.267 -20.863   2.062  1.00 12.85           C
ATOM    741  CG  LYS A  96      11.561 -20.874   0.736  1.00 18.21           C
ATOM    742  CD  LYS A  96      10.535 -21.976   0.647  1.00 16.62           C
ATOM    743  CE  LYS A  96       9.967 -22.013  -0.758  1.00 18.20           C
ATOM    744  NZ  LYS A  96       8.929 -23.084  -0.948  1.00 24.78           N
ATOM    745  C   LYS A  96      13.677 -19.483   3.583  1.00 14.40           C
ATOM    746  O   LYS A  96      13.165 -18.520   4.136  1.00 14.52           O
ATOM    747  N   LYS A  97      14.545 -20.287   4.191  1.00 17.12           N
ATOM    748  CA  LYS A  97      14.996 -20.024   5.552  1.00 23.34           C
ATOM    749  CB  LYS A  97      15.800 -21.207   6.089  1.00 16.98           C
ATOM    750  CG  LYS A  97      16.417 -20.978   7.472  1.00 26.27           C
ATOM    751  CD  LYS A  97      15.400 -20.739   8.589  1.00 37.90           C
ATOM    752  CE  LYS A  97      16.117 -20.714   9.958  1.00 33.22           C
ATOM    753  NZ  LYS A  97      15.243 -20.310  11.097  1.00 35.36           N
ATOM    754  C   LYS A  97      15.830 -18.753   5.650  1.00 17.99           C
ATOM    755  O   LYS A  97      15.590 -17.909   6.513  1.00 14.40           O
ATOM    756  N   ILE A  98      16.825 -18.642   4.775  1.00 16.00           N
ATOM    757  CA  ILE A  98      17.673 -17.450   4.695  1.00 15.79           C
ATOM    758  CB  ILE A  98      18.639 -17.530   3.495  1.00 15.98           C
ATOM    759  CG1 ILE A  98      19.549 -18.765   3.590  1.00 14.01           C
ATOM    760  CD1 ILE A  98      20.352 -19.034   2.314  1.00 12.28           C
ATOM    761  CG2 ILE A  98      19.448 -16.233   3.375  1.00 12.23           C
ATOM    762  C   ILE A  98      16.868 -16.153   4.561  1.00 18.39           C
ATOM    763  O   ILE A  98      17.099 -15.184   5.296  1.00 12.80           O
ATOM    764  N   VAL A  99      15.917 -16.137   3.628  1.00 14.10           N
ATOM    765  CA  VAL A  99      15.229 -14.888   3.267  1.00 18.74           C
ATOM    766  CB  VAL A  99      14.501 -15.018   1.911  1.00 14.69           C
ATOM    767  CG1 VAL A  99      13.285 -15.918   2.034  1.00 15.22           C
ATOM    768  CG2 VAL A  99      14.131 -13.631   1.353  1.00 12.83           C
ATOM    769  C   VAL A  99      14.237 -14.450   4.339  1.00 14.89           C
ATOM    770  O   VAL A  99      13.846 -13.294   4.403  1.00 15.97           O
ATOM    771  N   SER A 100      13.867 -15.381   5.206  1.00 21.33           N
ATOM    772  CA  SER A 100      12.926 -15.100   6.288  1.00 23.34           C
ATOM    773  CB  SER A 100      12.099 -16.345   6.605  1.00 20.74           C
ATOM    774  OG  SER A 100      11.387 -16.798   5.471  1.00 24.72           O
ATOM    775  C   SER A 100      13.612 -14.624   7.567  1.00 19.56           C
ATOM    776  O   SER A 100      12.952 -14.281   8.535  1.00 25.15           O
ATOM    777  N   ASP A 101      14.937 -14.607   7.585  1.00 24.87           N
ATOM    778  CA  ASP A 101      15.639 -14.430   8.853  1.00 25.77           C
ATOM    779  CB  ASP A 101      17.011 -15.100   8.784  1.00 21.82           C
ATOM    780  CG  ASP A 101      18.029 -14.280   8.015  1.00 31.49           C
ATOM    781  OD1 ASP A 101      17.631 -13.363   7.254  1.00 31.04           O
ATOM    782  OD2 ASP A 101      19.235 -14.572   8.156  1.00 31.72           O
ATOM    783  C   ASP A 101      15.774 -12.964   9.280  1.00 29.56           C
ATOM    784  O   ASP A 101      16.312 -12.679  10.352  1.00 31.90           O
ATOM    785  N   GLY A 102      15.289 -12.042   8.450  1.00 27.29           N
ATOM    786  CA  GLY A 102      15.257 -10.641   8.838  1.00 22.53           C
ATOM    787  C   GLY A 102      15.865  -9.667   7.843  1.00 27.65           C
ATOM    788  O   GLY A 102      15.470  -8.496   7.796  1.00 26.68           O
ATOM    789  N   ASN A 103      16.826 -10.129   7.048  1.00 21.56           N
ATOM    790  CA  ASN A 103      17.461  -9.251   6.071  1.00 19.17           C
ATOM    791  CB  ASN A 103      18.975  -9.458   6.067  1.00 25.75           C
ATOM    792  CG  ASN A 103      19.588  -9.213   7.417  1.00 29.56           C
ATOM    793  OD1 ASN A 103      19.729  -8.068   7.845  1.00 33.47           O
ATOM    794  ND2 ASN A 103      19.957 -10.290   8.103  1.00 32.62           N
ATOM    795  C   ASN A 103      16.927  -9.438   4.665  1.00 18.36           C
ATOM    796  O   ASN A 103      17.421  -8.811   3.724  1.00 16.48           O
ATOM    797  N   GLY A 104      15.906 -10.279   4.534  1.00 17.63           N
ATOM    798  CA  GLY A 104      15.296 -10.546   3.249  1.00 17.99           C
ATOM    799  C   GLY A 104      16.358 -10.996   2.270  1.00 11.26           C
ATOM    800  O   GLY A 104      17.255 -11.764   2.636  1.00 16.95           O
ATOM    801  N   MET A 105      16.278 -10.511   1.040  1.00  9.45           N
ATOM    802  CA  MET A 105      17.207 -10.967   0.018  1.00 14.45           C
ATOM    803  CB  MET A 105      16.592 -10.860  -1.376  1.00 10.36           C
ATOM    804  CG  MET A 105      15.555 -11.937  -1.649  1.00  9.55           C
ATOM    805  SD  MET A 105      15.155 -12.095  -3.402  1.00 13.81           S
ATOM    806  CE  MET A 105      16.640 -12.913  -4.019  1.00 10.70           C
ATOM    807  C   MET A 105      18.519 -10.208   0.059  1.00 10.83           C
ATOM    808  O   MET A 105      19.407 -10.512  -0.722  1.00 12.23           O
ATOM    809  N   ASN A 106      18.649  -9.239   0.964  1.00 12.30           N
ATOM    810  CA  ASN A 106      19.936  -8.542   1.138  1.00 17.73           C
ATOM    811  CB  ASN A 106      19.803  -7.414   2.160  1.00 15.52           C
ATOM    812  CG  ASN A 106      18.953  -6.279   1.641  1.00 20.42           C
ATOM    813  OD1 ASN A 106      19.292  -5.650   0.634  1.00 15.98           O
ATOM    814  ND2 ASN A 106      17.839  -6.018   2.310  1.00 16.18           N
ATOM    815  C   ASN A 106      21.078  -9.482   1.545  1.00 16.57           C
ATOM    816  O   ASN A 106      22.259  -9.166   1.357  1.00 15.81           O
ATOM    817  N   ALA A 107      20.722 -10.642   2.083  1.00 14.38           N
ATOM    818  CA  ALA A 107      21.682 -11.709   2.386  1.00 10.44           C
ATOM    819  CB  ALA A 107      20.945 -12.939   2.904  1.00 16.55           C
ATOM    820  C   ALA A 107      22.535 -12.086   1.175  1.00 18.10           C
ATOM    821  O   ALA A 107      23.700 -12.469   1.317  1.00 14.32           O
ATOM    822  N   TRP A 108      21.955 -11.995  -0.017  1.00 16.76           N
ATOM    823  CA  TRP A 108      22.701 -12.247  -1.252  1.00 14.09           C
ATOM    824  CB  TRP A 108      21.814 -12.883  -2.318  1.00 15.33           C
ATOM    825  CG  TRP A 108      21.434 -14.292  -2.050  1.00 13.02           C
ATOM    826  CD1 TRP A 108      22.138 -15.413  -2.386  1.00 15.22           C
ATOM    827  NE1 TRP A 108      21.456 -16.535  -1.985  1.00 14.75           N
ATOM    828  CE2 TRP A 108      20.296 -16.152  -1.364  1.00 12.31           C
ATOM    829  CD2 TRP A 108      20.246 -14.744  -1.393  1.00 12.75           C
ATOM    830  CE3 TRP A 108      19.154 -14.093  -0.813  1.00 13.52           C
ATOM    831  CZ3 TRP A 108      18.147 -14.867  -0.239  1.00 10.52           C
ATOM    832  CH2 TRP A 108      18.217 -16.262  -0.235  1.00  8.58           C
ATOM    833  CZ2 TRP A 108      19.284 -16.926  -0.788  1.00 13.85           C
ATOM    834  C   TRP A 108      23.269 -10.943  -1.770  1.00 12.80           C
ATOM    835  O   TRP A 108      22.555 -10.117  -2.353  1.00 12.74           O
ATOM    836  N   VAL A 109      24.562 -10.746  -1.556  1.00 10.23           N
ATOM    837  CA  VAL A 109      25.156  -9.471  -1.916  1.00 15.67           C
ATOM    838  CB  VAL A 109      26.656  -9.421  -1.541  1.00 19.16           C
ATOM    839  CG1 VAL A 109      27.345  -8.227  -2.208  1.00 17.56           C
ATOM    840  CG2 VAL A 109      26.787  -9.316  -0.033  1.00 19.85           C
ATOM    841  C   VAL A 109      24.967  -9.177  -3.393  1.00  8.96           C
ATOM    842  O   VAL A 109      24.730  -8.027  -3.764  1.00 19.42           O
ATOM    843  N   ALA A 110      25.014 -10.201  -4.235  1.00 11.42           N
ATOM    844  CA  ALA A 110      24.859  -9.954  -5.670  1.00 14.54           C
ATOM    845  CB  ALA A 110      25.158 -11.201  -6.489  1.00 15.00           C
ATOM    846  C   ALA A 110      23.457  -9.445  -5.977  1.00 14.78           C
ATOM    847  O   ALA A 110      23.299  -8.650  -6.885  1.00 17.78           O
ATOM    848  N   TRP A 111      22.447  -9.910  -5.235  1.00 13.83           N
ATOM    849  CA  TRP A 111      21.081  -9.404  -5.413  1.00 14.01           C
ATOM    850  CB  TRP A 111      20.059 -10.218  -4.600  1.00 13.77           C
ATOM    851  CG  TRP A 111      18.660  -9.640  -4.698  1.00 13.69           C
ATOM    852  CD1 TRP A 111      17.724  -9.907  -5.658  1.00 12.18           C
ATOM    853  NE1 TRP A 111      16.586  -9.159  -5.431  1.00 10.69           N
ATOM    854  CE2 TRP A 111      16.771  -8.403  -4.298  1.00 15.21           C
ATOM    855  CD2 TRP A 111      18.070  -8.674  -3.818  1.00 13.26           C
ATOM    856  CE3 TRP A 111      18.507  -8.028  -2.655  1.00 10.20           C
ATOM    857  CZ3 TRP A 111      17.667  -7.132  -2.029  1.00 13.51           C
ATOM    858  CH2 TRP A 111      16.369  -6.876  -2.532  1.00  9.21           C
ATOM    859  CZ2 TRP A 111      15.909  -7.497  -3.662  1.00 11.22           C
ATOM    860  C   TRP A 111      21.011  -7.931  -5.008  1.00 14.42           C
ATOM    861  O   TRP A 111      20.404  -7.109  -5.698  1.00 12.92           O
ATOM    862  N   ARG A 112      21.627  -7.604  -3.878  1.00 11.87           N
ATOM    863  CA  ARG A 112      21.604  -6.245  -3.376  1.00 13.49           C
ATOM    864  CB  ARG A 112      22.339  -6.163  -2.034  1.00 15.31           C
ATOM    865  CG  ARG A 112      22.393  -4.768  -1.454  1.00 15.71           C
ATOM    866  CD  ARG A 112      22.889  -4.794  -0.011  1.00 25.22           C
ATOM    867  NE  ARG A 112      24.143  -5.531   0.164  1.00 30.18           N
ATOM    868  CZ  ARG A 112      25.348  -5.048  -0.134  1.00 32.84           C
ATOM    869  NH1 ARG A 112      25.465  -3.822  -0.641  1.00 31.95           N
ATOM    870  NH2 ARG A 112      26.440  -5.789   0.073  1.00 27.43           N
ATOM    871  C   ARG A 112      22.222  -5.292  -4.394  1.00 12.58           C
ATOM    872  O   ARG A 112      21.670  -4.236  -4.703  1.00 14.55           O
ATOM    873  N   ASN A 113      23.361  -5.690  -4.940  1.00 14.09           N
ATOM    874  CA  ASN A 113      24.106  -4.815  -5.833  1.00 14.97           C
ATOM    875  CB  ASN A 113      25.597  -5.164  -5.767  1.00 10.92           C
ATOM    876  CG  ASN A 113      26.248  -4.741  -4.468  1.00 18.00           C
ATOM    877  OD1 ASN A 113      25.900  -3.711  -3.887  1.00 22.01           O
ATOM    878  ND2 ASN A 113      27.223  -5.522  -4.017  1.00 17.24           N
ATOM    879  C   ASN A 113      23.656  -4.856  -7.290  1.00 14.44           C
ATOM    880  O   ASN A 113      23.969  -3.957  -8.055  1.00 15.00           O
ATOM    881  N   ARG A 114      22.941  -5.895  -7.707  1.00 18.30           N
ATOM    882  CA  ARG A 114      22.709  -6.045  -9.146  1.00 16.54           C
ATOM    883  CB  ARG A 114      23.598  -7.181  -9.701  1.00 14.69           C
ATOM    884  CG  ARG A 114      25.086  -6.998  -9.381  1.00 16.87           C
ATOM    885  CD  ARG A 114      25.964  -8.114  -9.918  1.00 14.08           C
ATOM    886  NE  ARG A 114      25.983  -8.126 -11.373  1.00 16.27           N
ATOM    887  CZ  ARG A 114      26.739  -8.931 -12.113  1.00 23.60           C
ATOM    888  NH1 ARG A 114      27.562  -9.811 -11.540  1.00 19.26           N
ATOM    889  NH2 ARG A 114      26.664  -8.855 -13.438  1.00 19.61           N
ATOM    890  C   ARG A 114      21.240  -6.264  -9.539  1.00 15.83           C
ATOM    891  O   ARG A 114      20.883  -6.102 -10.715  1.00 13.40           O
ATOM    892  N   CYS A 115      20.384  -6.586  -8.572  1.00 12.78           N
ATOM    893  CA  CYS A 115      18.971  -6.854  -8.866  1.00 14.84           C
ATOM    894  CB  CYS A 115      18.589  -8.285  -8.489  1.00 12.22           C
ATOM    895  SG  CYS A 115      19.611  -9.564  -9.247  1.00 13.28           S
ATOM    896  C   CYS A 115      18.042  -5.902  -8.144  1.00 14.22           C
ATOM    897  O   CYS A 115      17.047  -5.458  -8.715  1.00 15.53           O
ATOM    898  N   LYS A 116      18.364  -5.629  -6.880  1.00 13.72           N
ATOM    899  CA  LYS A 116      17.568  -4.750  -6.028  1.00 18.88           C
ATOM    900  CB  LYS A 116      18.281  -4.537  -4.692  1.00 16.17           C
ATOM    901  CG  LYS A 116      17.555  -3.664  -3.689  1.00 12.53           C
ATOM    902  CD  LYS A 116      18.345  -3.624  -2.388  1.00 14.64           C
ATOM    903  CE  LYS A 116      17.682  -2.806  -1.317  1.00 18.83           C
ATOM    904  NZ  LYS A 116      18.468  -2.925  -0.062  1.00 19.84           N
ATOM    905  C   LYS A 116      17.299  -3.419  -6.717  1.00 17.00           C
ATOM    906  O   LYS A 116      18.219  -2.720  -7.124  1.00 13.81           O
ATOM    907  N   GLY A 117      16.025  -3.084  -6.877  1.00 14.63           N
ATOM    908  CA  GLY A 117      15.654  -1.804  -7.453  1.00 21.31           C
ATOM    909  C   GLY A 117      15.662  -1.757  -8.973  1.00 24.17           C
ATOM    910  O   GLY A 117      15.398  -0.718  -9.581  1.00 28.46           O
ATOM    911  N   THR A 118      15.970  -2.882  -9.598  1.00 22.31           N
ATOM    912  CA  THR A 118      16.010  -2.933 -11.052  1.00 21.74           C
ATOM    913  CB  THR A 118      17.214  -3.734 -11.542  1.00 24.64           C
ATOM    914  OG1 THR A 118      16.971  -5.135 -11.331  1.00 17.93           O
ATOM    915  CG2 THR A 118      18.464  -3.295 -10.776  1.00 12.72           C
ATOM    916  C   THR A 118      14.718  -3.548 -11.582  1.00 17.65           C
ATOM    917  O   THR A 118      13.913  -4.040 -10.807  1.00 17.91           O
ATOM    918  N   ASP A 119      14.519  -3.497 -12.897  1.00 22.49           N
ATOM    919  CA  ASP A 119      13.338  -4.083 -13.517  1.00 21.63           C
ATOM    920  CB  ASP A 119      13.135  -3.501 -14.935  1.00 29.44           C
ATOM    921  CG  ASP A 119      11.797  -3.907 -15.573  1.00 32.56           C
ATOM    922  OD1 ASP A 119      11.014  -4.615 -14.912  1.00 33.50           O
ATOM    923  OD2 ASP A 119      11.513  -3.499 -16.730  1.00 39.46           O
ATOM    924  C   ASP A 119      13.506  -5.607 -13.554  1.00 21.13           C
ATOM    925  O   ASP A 119      13.802  -6.172 -14.603  1.00 26.88           O
ATOM    926  N   VAL A 120      13.332  -6.268 -12.407  1.00 20.02           N
ATOM    927  CA  VAL A 120      13.549  -7.716 -12.307  1.00 22.28           C
ATOM    928  CB  VAL A 120      13.577  -8.201 -10.833  1.00 23.42           C
ATOM    929  CG1 VAL A 120      14.789  -7.646 -10.092  1.00 17.71           C
ATOM    930  CG2 VAL A 120      12.275  -7.833 -10.117  1.00 23.14           C
ATOM    931  C   VAL A 120      12.526  -8.592 -13.024  1.00 28.31           C
ATOM    932  O   VAL A 120      12.761  -9.794 -13.205  1.00 24.68           O
ATOM    933  N   GLN A 121      11.386  -8.029 -13.418  1.00 23.06           N
ATOM    934  CA  GLN A 121      10.407  -8.850 -14.119  1.00 23.66           C
ATOM    935  CB  GLN A 121       9.025  -8.175 -14.134  1.00 34.83           C
ATOM    936  CG  GLN A 121       8.961  -6.840 -14.847  1.00 33.83           C
ATOM    937  CD  GLN A 121       8.935  -6.967 -16.365  1.00 44.09           C
ATOM    938  OE1 GLN A 121       8.334  -7.894 -16.920  1.00 46.42           O
ATOM    939  NE2 GLN A 121       9.591  -6.031 -17.045  1.00 44.29           N
ATOM    940  C   GLN A 121      10.895  -9.163 -15.531  1.00 20.53           C
ATOM    941  O   GLN A 121      10.379 -10.065 -16.182  1.00 20.40           O
ATOM    942  N   ALA A 122      11.899  -8.417 -15.989  1.00 26.72           N
ATOM    943  CA  ALA A 122      12.544  -8.685 -17.267  1.00 23.06           C
ATOM    944  CB  ALA A 122      13.629  -7.663 -17.531  1.00 27.64           C
ATOM    945  C   ALA A 122      13.124 -10.103 -17.298  1.00 24.88           C
ATOM    946  O   ALA A 122      13.106 -10.782 -18.324  1.00 24.25           O
ATOM    947  N   TRP A 123      13.624 -10.546 -16.153  1.00 25.35           N
ATOM    948  CA  TRP A 123      14.195 -11.875 -16.035  1.00 22.96           C
ATOM    949  CB  TRP A 123      14.838 -12.045 -14.651  1.00 19.28           C
ATOM    950  CG  TRP A 123      16.098 -11.270 -14.563  1.00 19.73           C
ATOM    951  CD1 TRP A 123      16.288 -10.080 -13.924  1.00 20.53           C
ATOM    952  NE1 TRP A 123      17.575  -9.652 -14.099  1.00 18.01           N
ATOM    953  CE2 TRP A 123      18.243 -10.562 -14.875  1.00 14.99           C
ATOM    954  CD2 TRP A 123      17.341 -11.592 -15.187  1.00 16.49           C
ATOM    955  CE3 TRP A 123      17.781 -12.657 -15.979  1.00 22.07           C
ATOM    956  CZ3 TRP A 123      19.075 -12.657 -16.424  1.00 17.24           C
ATOM    957  CH2 TRP A 123      19.953 -11.616 -16.096  1.00 20.94           C
ATOM    958  CZ2 TRP A 123      19.556 -10.561 -15.316  1.00 22.46           C
ATOM    959  C   TRP A 123      13.176 -12.981 -16.298  1.00 21.75           C
ATOM    960  O   TRP A 123      13.552 -14.064 -16.714  1.00 22.79           O
ATOM    961  N   ILE A 124      11.888 -12.727 -16.073  1.00 24.41           N
ATOM    962  CA  ILE A 124      10.904 -13.775 -16.332  1.00 24.15           C
ATOM    963  CB  ILE A 124       9.991 -14.017 -15.119  1.00 19.80           C
ATOM    964  CG1 ILE A 124       9.158 -12.773 -14.810  1.00 19.57           C
ATOM    965  CD1 ILE A 124       8.272 -12.945 -13.590  1.00 25.99           C
ATOM    966  CG2 ILE A 124      10.821 -14.459 -13.913  1.00 22.60           C
ATOM    967  C   ILE A 124      10.036 -13.477 -17.550  1.00 21.77           C
ATOM    968  O   ILE A 124       9.149 -14.253 -17.877  1.00 20.74           O
ATOM    969  N   ARG A 125      10.334 -12.373 -18.229  1.00 23.86           N
ATOM    970  CA  ARG A 125       9.565 -11.936 -19.390  1.00 28.01           C
ATOM    971  CB  ARG A 125      10.097 -10.588 -19.896  1.00 28.84           C
ATOM    972  CG  ARG A 125       9.141  -9.838 -20.826  1.00 37.08           C
ATOM    973  CD  ARG A 125       9.747  -8.539 -21.401  1.00 42.35           C
ATOM    974  NE  ARG A 125       9.734  -7.366 -20.513  1.00 54.14           N
ATOM    975  CZ  ARG A 125      10.726  -6.476 -20.423  1.00 56.06           C
ATOM    976  NH1 ARG A 125      11.841  -6.655 -21.125  1.00 52.51           N
ATOM    977  NH2 ARG A 125      10.621  -5.423 -19.609  1.00 53.27           N
ATOM    978  C   ARG A 125       9.593 -12.987 -20.512  1.00 33.08           C
ATOM    979  O   ARG A 125      10.651 -13.481 -20.895  1.00 28.62           O
ATOM    980  N   GLY A 126       8.420 -13.346 -21.022  1.00 31.05           N
ATOM    981  CA  GLY A 126       8.339 -14.253 -22.152  1.00 30.20           C
ATOM    982  C   GLY A 126       8.243 -15.717 -21.780  1.00 28.73           C
ATOM    983  O   GLY A 126       7.972 -16.561 -22.630  1.00 29.10           O
ATOM    984  N   CYS A 127       8.451 -16.028 -20.505  1.00 26.05           N
ATOM    985  CA  CYS A 127       8.437 -17.415 -20.063  1.00 28.58           C
ATOM    986  CB  CYS A 127       9.252 -17.567 -18.774  1.00 25.53           C
ATOM    987  SG  CYS A 127      10.924 -16.843 -18.835  1.00 26.07           S
ATOM    988  C   CYS A 127       7.029 -17.953 -19.828  1.00 28.26           C
ATOM    989  O   CYS A 127       6.197 -17.291 -19.201  1.00 28.49           O
ATOM    990  N  AARG A 128       6.764 -19.158 -20.325  0.50 28.34           N
ATOM    991  CA AARG A 128       5.527 -19.850 -19.982  0.50 28.95           C
ATOM    992  CB AARG A 128       5.229 -21.001 -20.950  0.50 28.25           C
ATOM    993  CG AARG A 128       3.734 -21.229 -21.141  0.50 29.47           C
ATOM    994  CD AARG A 128       3.373 -22.658 -21.521  0.50 27.67           C
ATOM    995  NE AARG A 128       1.920 -22.826 -21.614  0.50 29.81           N
ATOM    996  CZ AARG A 128       1.107 -22.929 -20.563  0.50 30.76           C
ATOM    997  NH1AARG A 128       1.597 -22.875 -19.330  0.50 36.74           N
ATOM    998  NH2AARG A 128      -0.198 -23.079 -20.742  0.50 24.69           N
ATOM    999  C  AARG A 128       5.647 -20.375 -18.559  0.50 32.19           C
ATOM   1000  O  AARG A 128       6.578 -21.116 -18.239  0.50 33.44           O
ATOM   1001  N  BARG A 128       6.762 -19.151 -20.340  0.50 28.34           N
ATOM   1002  CA BARG A 128       5.546 -19.872 -19.982  0.50 28.96           C
ATOM   1003  CB BARG A 128       5.303 -21.066 -20.912  0.50 28.25           C
ATOM   1004  CG BARG A 128       4.051 -21.864 -20.559  0.50 29.00           C
ATOM   1005  CD BARG A 128       4.030 -23.234 -21.221  0.50 27.24           C
ATOM   1006  NE BARG A 128       3.732 -23.157 -22.648  0.50 28.22           N
ATOM   1007  CZ BARG A 128       4.117 -24.066 -23.538  0.50 26.90           C
ATOM   1008  NH1BARG A 128       4.816 -25.119 -23.144  0.50 22.55           N
ATOM   1009  NH2BARG A 128       3.806 -23.922 -24.818  0.50 26.26           N
ATOM   1010  C  BARG A 128       5.675 -20.344 -18.542  0.50 32.22           C
ATOM   1011  O  BARG A 128       6.646 -21.018 -18.191  0.50 33.16           O
ATOM   1012  N   LEU A 129       4.712 -19.981 -17.704  1.00 31.78           N
ATOM   1013  CA  LEU A 129       4.754 -20.369 -16.300  1.00 34.38           C
ATOM   1014  CB  LEU A 129       5.079 -19.157 -15.436  1.00 27.42           C
ATOM   1015  CG  LEU A 129       6.397 -18.467 -15.769  1.00 32.94           C
ATOM   1016  CD1 LEU A 129       6.522 -17.173 -14.984  1.00 35.44           C
ATOM   1017  CD2 LEU A 129       7.575 -19.396 -15.507  1.00 31.55           C
ATOM   1018  C   LEU A 129       3.445 -20.995 -15.835  1.00 39.80           C
ATOM   1019  O   LEU A 129       2.919 -21.928 -16.449  1.00 64.91           O
ATOM   1020  OXT LEU A 129       2.896 -20.583 -14.812  1.00 41.15           O
TER
HETATM 1021 RE    RE D   2       9.248  -4.243 -17.504  0.40 30.23          Re
HETATM 1022 RE    RE D   3       4.290 -14.308 -10.631  0.50 28.01          Re
HETATM 1023 RE    RE D   4       0.172 -19.979 -15.579  0.16 22.06          Re
HETATM 1024 RE    RE D   5      28.682 -14.397  -5.394  0.30 36.36          Re
HETATM 1025 RE    RE D   6      28.643 -15.227  -1.488  0.42 36.20          Re
HETATM 1026 RE    RE D   7      34.660 -18.508  10.263  0.27 32.15          Re
HETATM 1027 RE    RE D   8       8.307 -32.866 -11.828  0.30 27.96          Re
HETATM 1028 RE    RE D  10      24.123 -10.599 -26.750  0.45 42.37          Re
HETATM 1029 RE    RE D  11      34.261 -15.636 -19.822  0.45 26.34          Re
HETATM 1030 RE    RE D  12      39.944 -19.826 -24.668  0.17 23.36          Re
HETATM 1031 RE    RE D  13      34.406   8.676 -14.404  0.32 42.47          Re
HETATM 1032 RE    RE D  14      35.110   8.715 -10.653  0.43 32.89          Re
HETATM 1033 RE    RE D  15      38.335  14.878   1.039  0.30 31.08          Re
HETATM 1034 RE    RE D  16      52.750 -11.571 -21.074  0.40 35.66          Re
HETATM 1035 RE    RE D  17       4.033 -23.637 -14.653  0.50 24.80          Re
HETATM 1036 RE    RE D  18       3.690 -23.960 -12.932  0.45 21.02          Re
TER
HETATM 1037 CL    CL E   2      11.974  -8.079   3.029  1.00 16.91          Cl
HETATM 1038 CL    CL E   5       9.166 -10.351 -11.219  1.00 25.39          Cl
HETATM 1039 CL    CL E   6      26.382 -33.104   6.753  1.00 33.85          Cl
HETATM 1040 CL    CL E   7      39.516 -28.808   1.167  1.00 33.70          Cl
HETATM 1041 CL    CL E  15      30.201 -10.662 -20.524  1.00 26.85          Cl
HETATM 1042 CL    CL E  16      52.979   6.501  -2.488  1.00 29.01          Cl
HETATM 1043 CL    CL E  19      35.143   0.217 -28.629  1.00 34.67          Cl
HETATM 1044 CL    CL E  23      27.978  -7.952  -6.155  1.00 16.71          Cl
HETATM 1045 CL    CL E  24      32.515 -27.323   9.335  1.00 17.65          Cl
TER
HETATM 1046 NA    NA J   1      28.709 -24.947   8.100  1.00 17.57          Na
HETATM 1047 NA    NA J   2      44.838   8.750  -1.118  1.00 21.47          Na
HETATM 1048 NA    NA J   4      47.331  12.457   0.148  1.00 10.82          Na
TER
ATOM   1049  N   LYS B   1      48.899   3.965 -22.598  1.00 14.44           N
ATOM   1050  CA  LYS B   1      48.491   3.079 -23.673  1.00 17.64           C
ATOM   1051  CB  LYS B   1      48.985   1.652 -23.404  1.00 18.25           C
ATOM   1052  CG  LYS B   1      48.315   0.586 -24.280  1.00 20.62           C
ATOM   1053  CD  LYS B   1      49.325  -0.465 -24.705  1.00 22.72           C
ATOM   1054  CE  LYS B   1      48.642  -1.672 -25.343  1.00 23.00           C
ATOM   1055  NZ  LYS B   1      48.899  -2.911 -24.551  1.00 25.06           N
ATOM   1056  C   LYS B   1      46.976   3.085 -23.852  1.00 19.84           C
ATOM   1057  O   LYS B   1      46.217   3.059 -22.880  1.00 22.32           O
ATOM   1058  N   VAL B   2      46.542   3.141 -25.102  1.00 15.21           N
ATOM   1059  CA  VAL B   2      45.133   3.031 -25.424  1.00 17.83           C
ATOM   1060  CB  VAL B   2      44.692   4.116 -26.430  1.00 15.97           C
ATOM   1061  CG1 VAL B   2      43.251   3.899 -26.863  1.00 20.23           C
ATOM   1062  CG2 VAL B   2      44.881   5.516 -25.815  1.00 18.40           C
ATOM   1063  C   VAL B   2      44.901   1.629 -25.974  1.00 20.57           C
ATOM   1064  O   VAL B   2      45.347   1.304 -27.072  1.00 18.59           O
ATOM   1065  N   PHE B   3      44.240   0.797 -25.171  1.00 20.04           N
ATOM   1066  CA  PHE B   3      43.951  -0.602 -25.506  1.00 20.42           C
ATOM   1067  CB  PHE B   3      43.483  -1.374 -24.261  1.00 20.30           C
ATOM   1068  CG  PHE B   3      44.586  -1.891 -23.388  1.00 18.45           C
ATOM   1069  CD1 PHE B   3      45.197  -1.069 -22.453  1.00 19.99           C
ATOM   1070  CE1 PHE B   3      46.206  -1.554 -21.633  1.00 20.14           C
ATOM   1071  CZ  PHE B   3      46.599  -2.890 -21.730  1.00 18.70           C
ATOM   1072  CE2 PHE B   3      45.981  -3.721 -22.644  1.00 21.05           C
ATOM   1073  CD2 PHE B   3      44.966  -3.226 -23.458  1.00 24.16           C
ATOM   1074  C   PHE B   3      42.855  -0.700 -26.563  1.00 23.47           C
ATOM   1075  O   PHE B   3      41.922   0.080 -26.542  1.00 14.31           O
ATOM   1076  N   GLY B   4      42.956  -1.666 -27.472  1.00 22.53           N
ATOM   1077  CA  GLY B   4      41.814  -2.017 -28.293  1.00 21.03           C
ATOM   1078  C   GLY B   4      40.819  -2.756 -27.412  1.00 21.44           C
ATOM   1079  O   GLY B   4      41.197  -3.280 -26.365  1.00 23.87           O
ATOM   1080  N   ARG B   5      39.553  -2.797 -27.819  1.00 22.79           N
ATOM   1081  CA  ARG B   5      38.522  -3.462 -27.032  1.00 22.36           C
ATOM   1082  CB  ARG B   5      37.177  -3.404 -27.762  1.00 21.17           C
ATOM   1083  CG  ARG B   5      36.057  -4.132 -27.041  1.00 25.49           C
ATOM   1084  CD  ARG B   5      34.736  -3.923 -27.749  1.00 24.09           C
ATOM   1085  NE  ARG B   5      34.767  -4.345 -29.148  1.00 28.98           N
ATOM   1086  CZ  ARG B   5      34.499  -5.581 -29.560  1.00 31.40           C
ATOM   1087  NH1 ARG B   5      34.182  -6.527 -28.680  1.00 25.12           N
ATOM   1088  NH2 ARG B   5      34.545  -5.874 -30.855  1.00 35.45           N
ATOM   1089  C   ARG B   5      38.863  -4.920 -26.714  1.00 26.23           C
ATOM   1090  O   ARG B   5      38.802  -5.339 -25.553  1.00 25.73           O
ATOM   1091  N   CYS B   6      39.216  -5.697 -27.735  1.00 26.82           N
ATOM   1092  CA  CYS B   6      39.481  -7.121 -27.529  1.00 28.75           C
ATOM   1093  CB  CYS B   6      39.402  -7.885 -28.854  1.00 26.51           C
ATOM   1094  SG  CYS B   6      37.716  -8.056 -29.490  1.00 27.23           S
ATOM   1095  C   CYS B   6      40.825  -7.363 -26.851  1.00 27.64           C
ATOM   1096  O   CYS B   6      40.960  -8.297 -26.063  1.00 26.41           O
ATOM   1097  N   GLU B   7      41.808  -6.513 -27.142  1.00 22.57           N
ATOM   1098  CA  GLU B   7      43.092  -6.562 -26.453  1.00 25.50           C
ATOM   1099  CB  GLU B   7      44.044  -5.496 -27.012  1.00 23.69           C
ATOM   1100  CG  GLU B   7      45.470  -5.542 -26.460  1.00 24.65           C
ATOM   1101  CD  GLU B   7      46.272  -4.297 -26.827  1.00 26.88           C
ATOM   1102  OE1 GLU B   7      45.642  -3.285 -27.217  1.00 26.50           O
ATOM   1103  OE2 GLU B   7      47.528  -4.334 -26.749  1.00 30.64           O
ATOM   1104  C   GLU B   7      42.914  -6.369 -24.944  1.00 27.54           C
ATOM   1105  O   GLU B   7      43.573  -7.040 -24.142  1.00 22.64           O
ATOM   1106  N   LEU B   8      42.033  -5.451 -24.548  1.00 20.25           N
ATOM   1107  CA  LEU B   8      41.836  -5.231 -23.122  1.00 21.43           C
ATOM   1108  CB  LEU B   8      41.121  -3.907 -22.843  1.00 15.26           C
ATOM   1109  CG  LEU B   8      40.959  -3.562 -21.359  1.00 12.65           C
ATOM   1110  CD1 LEU B   8      42.287  -3.365 -20.655  1.00 12.04           C
ATOM   1111  CD2 LEU B   8      40.109  -2.312 -21.240  1.00 14.12           C
ATOM   1112  C   LEU B   8      41.061  -6.387 -22.515  1.00 16.62           C
ATOM   1113  O   LEU B   8      41.362  -6.808 -21.404  1.00 19.93           O
ATOM   1114  N   ALA B   9      40.068  -6.899 -23.234  1.00 13.63           N
ATOM   1115  CA  ALA B   9      39.299  -8.020 -22.712  1.00 20.64           C
ATOM   1116  CB  ALA B   9      38.200  -8.433 -23.695  1.00 22.07           C
ATOM   1117  C   ALA B   9      40.240  -9.187 -22.406  1.00 21.64           C
ATOM   1118  O   ALA B   9      40.162  -9.795 -21.338  1.00 18.74           O
ATOM   1119  N   ALA B  10      41.162  -9.460 -23.328  1.00 21.30           N
ATOM   1120  CA  ALA B  10      42.135 -10.521 -23.144  1.00 20.02           C
ATOM   1121  CB  ALA B  10      43.030 -10.642 -24.377  1.00 20.56           C
ATOM   1122  C   ALA B  10      42.979 -10.296 -21.892  1.00 20.73           C
ATOM   1123  O   ALA B  10      43.062 -11.179 -21.034  1.00 25.17           O
ATOM   1124  N   ALA B  11      43.598  -9.119 -21.781  1.00 22.35           N
ATOM   1125  CA  ALA B  11      44.479  -8.814 -20.646  1.00 20.19           C
ATOM   1126  CB  ALA B  11      45.103  -7.423 -20.806  1.00 22.15           C
ATOM   1127  C   ALA B  11      43.741  -8.906 -19.316  1.00 22.02           C
ATOM   1128  O   ALA B  11      44.290  -9.389 -18.328  1.00 19.28           O
ATOM   1129  N   MET B  12      42.491  -8.443 -19.297  1.00 21.26           N
ATOM   1130  CA  MET B  12      41.667  -8.546 -18.105  1.00 20.92           C
ATOM   1131  CB  MET B  12      40.349  -7.781 -18.291  1.00 16.34           C
ATOM   1132  CG  MET B  12      40.518  -6.276 -18.067  1.00 16.65           C
ATOM   1133  SD  MET B  12      39.010  -5.340 -18.383  1.00 15.29           S
ATOM   1134  CE  MET B  12      39.249  -3.860 -17.388  1.00 13.95           C
ATOM   1135  C   MET B  12      41.406 -10.004 -17.753  1.00 18.23           C
ATOM   1136  O   MET B  12      41.506 -10.383 -16.592  1.00 20.47           O
ATOM   1137  N   LYS B  13      41.096 -10.825 -18.754  1.00 18.25           N
ATOM   1138  CA  LYS B  13      40.865 -12.244 -18.503  1.00 20.57           C
ATOM   1139  CB  LYS B  13      40.390 -12.964 -19.772  1.00 20.23           C
ATOM   1140  CG  LYS B  13      40.239 -14.469 -19.595  1.00 25.63           C
ATOM   1141  CD  LYS B  13      39.797 -15.180 -20.867  1.00 29.82           C
ATOM   1142  CE  LYS B  13      38.348 -15.595 -20.808  1.00 34.21           C
ATOM   1143  NZ  LYS B  13      38.094 -16.567 -19.702  1.00 39.36           N
ATOM   1144  C   LYS B  13      42.138 -12.894 -17.952  1.00 23.82           C
ATOM   1145  O   LYS B  13      42.079 -13.689 -17.013  1.00 27.02           O
ATOM   1146  N   ARG B  14      43.288 -12.532 -18.509  1.00 16.21           N
ATOM   1147  CA  ARG B  14      44.554 -13.086 -18.040  1.00 22.85           C
ATOM   1148  CB  ARG B  14      45.701 -12.658 -18.964  1.00 26.34           C
ATOM   1149  CG  ARG B  14      46.037 -13.663 -20.061  1.00 27.47           C
ATOM   1150  CD  ARG B  14      46.913 -14.795 -19.524  1.00 27.43           C
ATOM   1151  NE  ARG B  14      48.236 -14.319 -19.114  1.00 35.13           N
ATOM   1152  CZ  ARG B  14      49.114 -15.056 -18.439  1.00 26.15           C
ATOM   1153  NH1 ARG B  14      48.807 -16.300 -18.102  1.00 26.78           N
ATOM   1154  NH2 ARG B  14      50.293 -14.556 -18.099  1.00 28.50           N
ATOM   1155  C   ARG B  14      44.856 -12.667 -16.596  1.00 27.16           C
ATOM   1156  O   ARG B  14      45.498 -13.408 -15.849  1.00 28.34           O
ATOM   1157  N   HIS B  15      44.390 -11.481 -16.211  1.00 19.10           N
ATOM   1158  CA  HIS B  15      44.618 -10.979 -14.861  1.00 16.96           C
ATOM   1159  CB  HIS B  15      44.740  -9.474 -14.873  1.00 17.94           C
ATOM   1160  CG  HIS B  15      46.061  -9.007 -15.372  1.00 18.56           C
ATOM   1161  ND1 HIS B  15      47.040  -8.537 -14.538  1.00 17.64           N
ATOM   1162  CE1 HIS B  15      48.101  -8.213 -15.264  1.00 25.20           C
ATOM   1163  NE2 HIS B  15      47.832  -8.473 -16.524  1.00 21.01           N
ATOM   1164  CD2 HIS B  15      46.566  -8.988 -16.625  1.00 23.77           C
ATOM   1165  C   HIS B  15      43.548 -11.375 -13.879  1.00 21.26           C
ATOM   1166  O   HIS B  15      43.545 -10.908 -12.744  1.00 20.70           O
ATOM   1167  N   GLY B  16      42.646 -12.241 -14.315  1.00 16.66           N
ATOM   1168  CA  GLY B  16      41.726 -12.874 -13.396  1.00 22.31           C
ATOM   1169  C   GLY B  16      40.470 -12.083 -13.109  1.00 18.62           C
ATOM   1170  O   GLY B  16      39.815 -12.320 -12.099  1.00 22.13           O
ATOM   1171  N   LEU B  17      40.109 -11.161 -13.993  1.00 18.23           N
ATOM   1172  CA  LEU B  17      38.864 -10.425 -13.786  1.00 19.31           C
ATOM   1173  CB  LEU B  17      38.944  -9.033 -14.419  1.00 16.82           C
ATOM   1174  CG  LEU B  17      39.770  -7.978 -13.688  1.00 18.78           C
ATOM   1175  CD1 LEU B  17      39.550  -6.648 -14.386  1.00 14.31           C
ATOM   1176  CD2 LEU B  17      39.394  -7.889 -12.215  1.00 14.15           C
ATOM   1177  C   LEU B  17      37.616 -11.141 -14.312  1.00 22.45           C
ATOM   1178  O   LEU B  17      36.511 -10.773 -13.931  1.00 20.69           O
ATOM   1179  N   ASP B  18      37.762 -12.151 -15.173  1.00 20.26           N
ATOM   1180  CA  ASP B  18      36.562 -12.826 -15.681  1.00 22.91           C
ATOM   1181  CB  ASP B  18      36.881 -13.826 -16.799  1.00 18.21           C
ATOM   1182  CG  ASP B  18      35.622 -14.279 -17.556  1.00 25.62           C
ATOM   1183  OD1 ASP B  18      34.546 -13.659 -17.374  1.00 26.35           O
ATOM   1184  OD2 ASP B  18      35.704 -15.249 -18.345  1.00 27.59           O
ATOM   1185  C   ASP B  18      35.825 -13.530 -14.542  1.00 24.01           C
ATOM   1186  O   ASP B  18      36.356 -14.432 -13.908  1.00 20.60           O
ATOM   1187  N   ASN B  19      34.598 -13.081 -14.298  1.00 16.46           N
ATOM   1188  CA  ASN B  19      33.766 -13.547 -13.191  1.00 22.34           C
ATOM   1189  CB  ASN B  19      33.414 -15.020 -13.375  1.00 26.89           C
ATOM   1190  CG  ASN B  19      31.962 -15.210 -13.678  1.00 31.77           C
ATOM   1191  OD1 ASN B  19      31.125 -15.251 -12.770  1.00 35.95           O
ATOM   1192  ND2 ASN B  19      31.634 -15.265 -14.964  1.00 37.18           N
ATOM   1193  C   ASN B  19      34.360 -13.336 -11.808  1.00 18.95           C
ATOM   1194  O   ASN B  19      34.006 -14.035 -10.857  1.00 24.15           O
ATOM   1195  N   TYR B  20      35.255 -12.364 -11.686  1.00 20.34           N
ATOM   1196  CA  TYR B  20      35.740 -11.997 -10.370  1.00 18.98           C
ATOM   1197  CB  TYR B  20      36.942 -11.065 -10.446  1.00 19.40           C
ATOM   1198  CG  TYR B  20      37.587 -10.899  -9.097  1.00 18.28           C
ATOM   1199  CD1 TYR B  20      38.573 -11.778  -8.668  1.00 14.47           C
ATOM   1200  CE1 TYR B  20      39.141 -11.648  -7.428  1.00 15.85           C
ATOM   1201  CZ  TYR B  20      38.725 -10.637  -6.592  1.00 14.51           C
ATOM   1202  OH  TYR B  20      39.289 -10.489  -5.352  1.00 20.35           O
ATOM   1203  CE2 TYR B  20      37.744  -9.759  -6.988  1.00 17.23           C
ATOM   1204  CD2 TYR B  20      37.174  -9.901  -8.231  1.00 15.60           C
ATOM   1205  C   TYR B  20      34.604 -11.342  -9.598  1.00 17.34           C
ATOM   1206  O   TYR B  20      34.008 -10.377 -10.072  1.00 15.83           O
ATOM   1207  N   ARG B  21      34.301 -11.877  -8.417  1.00 21.92           N
ATOM   1208  CA  ARG B  21      33.175 -11.383  -7.609  1.00 18.15           C
ATOM   1209  CB  ARG B  21      33.405  -9.922  -7.207  1.00 23.88           C
ATOM   1210  CG  ARG B  21      33.764  -9.741  -5.749  1.00 25.66           C
ATOM   1211  CD  ARG B  21      32.792 -10.493  -4.874  1.00 36.80           C
ATOM   1212  NE  ARG B  21      33.208 -10.507  -3.482  1.00 42.81           N
ATOM   1213  CZ  ARG B  21      32.632 -11.253  -2.549  1.00 53.81           C
ATOM   1214  NH1 ARG B  21      31.611 -12.043  -2.868  1.00 55.29           N
ATOM   1215  NH2 ARG B  21      33.075 -11.205  -1.300  1.00 57.47           N
ATOM   1216  C   ARG B  21      31.847 -11.529  -8.348  1.00 18.81           C
ATOM   1217  O   ARG B  21      30.863 -10.846  -8.036  1.00 20.41           O
ATOM   1218  N   GLY B  22      31.825 -12.414  -9.338  1.00 21.16           N
ATOM   1219  CA  GLY B  22      30.617 -12.706 -10.083  1.00 18.07           C
ATOM   1220  C   GLY B  22      30.386 -11.793 -11.272  1.00 17.56           C
ATOM   1221  O   GLY B  22      29.340 -11.866 -11.922  1.00 19.58           O
ATOM   1222  N   TYR B  23      31.359 -10.934 -11.558  1.00 22.19           N
ATOM   1223  CA  TYR B  23      31.223  -9.972 -12.647  1.00 16.73           C
ATOM   1224  CB  TYR B  23      31.797  -8.616 -12.234  1.00 15.11           C
ATOM   1225  CG  TYR B  23      30.950  -7.944 -11.192  1.00 11.22           C
ATOM   1226  CD1 TYR B  23      29.879  -7.140 -11.568  1.00 16.94           C
ATOM   1227  CE1 TYR B  23      29.078  -6.531 -10.630  1.00 12.72           C
ATOM   1228  CZ  TYR B  23      29.329  -6.724  -9.297  1.00 14.23           C
ATOM   1229  OH  TYR B  23      28.507  -6.104  -8.401  1.00 14.39           O
ATOM   1230  CE2 TYR B  23      30.382  -7.534  -8.882  1.00 17.92           C
ATOM   1231  CD2 TYR B  23      31.186  -8.139  -9.834  1.00  9.66           C
ATOM   1232  C   TYR B  23      31.901 -10.473 -13.905  1.00 17.23           C
ATOM   1233  O   TYR B  23      33.125 -10.588 -13.970  1.00 16.94           O
ATOM   1234  N   SER B  24      31.091 -10.787 -14.908  1.00 22.11           N
ATOM   1235  CA  SER B  24      31.613 -11.338 -16.150  1.00 19.67           C
ATOM   1236  CB  SER B  24      30.480 -11.761 -17.084  1.00 18.37           C
ATOM   1237  OG  SER B  24      29.714 -10.637 -17.490  1.00 16.85           O
ATOM   1238  C   SER B  24      32.501 -10.328 -16.836  1.00 22.07           C
ATOM   1239  O   SER B  24      32.413  -9.127 -16.570  1.00 20.91           O
ATOM   1240  N   LEU B  25      33.360 -10.835 -17.716  1.00 26.04           N
ATOM   1241  CA  LEU B  25      34.374 -10.038 -18.391  1.00 18.51           C
ATOM   1242  CB  LEU B  25      35.080 -10.885 -19.445  1.00 14.55           C
ATOM   1243  CG  LEU B  25      36.486 -10.389 -19.754  1.00 18.63           C
ATOM   1244  CD1 LEU B  25      37.284 -10.350 -18.471  1.00 20.30           C
ATOM   1245  CD2 LEU B  25      37.159 -11.293 -20.761  1.00 21.30           C
ATOM   1246  C   LEU B  25      33.813  -8.780 -19.040  1.00 14.33           C
ATOM   1247  O   LEU B  25      34.429  -7.724 -18.983  1.00 15.63           O
ATOM   1248  N   GLY B  26      32.632  -8.889 -19.639  1.00 15.22           N
ATOM   1249  CA  GLY B  26      32.012  -7.761 -20.304  1.00 17.53           C
ATOM   1250  C   GLY B  26      31.712  -6.575 -19.403  1.00 15.57           C
ATOM   1251  O   GLY B  26      31.694  -5.438 -19.866  1.00 13.54           O
ATOM   1252  N   ASN B  27      31.464  -6.834 -18.123  1.00 13.73           N
ATOM   1253  CA  ASN B  27      31.263  -5.757 -17.162  1.00 12.51           C
ATOM   1254  CB  ASN B  27      30.866  -6.318 -15.805  1.00 11.53           C
ATOM   1255  CG  ASN B  27      29.433  -6.828 -15.796  1.00 13.52           C
ATOM   1256  OD1 ASN B  27      28.488  -6.046 -15.910  1.00 12.16           O
ATOM   1257  ND2 ASN B  27      29.267  -8.140 -15.648  1.00 18.25           N
ATOM   1258  C   ASN B  27      32.502  -4.906 -17.003  1.00 14.11           C
ATOM   1259  O   ASN B  27      32.440  -3.685 -16.890  1.00 13.43           O
ATOM   1260  N   TRP B  28      33.640  -5.577 -16.989  1.00 12.54           N
ATOM   1261  CA  TRP B  28      34.901  -4.901 -16.755  1.00 10.52           C
ATOM   1262  CB  TRP B  28      35.970  -5.921 -16.372  1.00 11.44           C
ATOM   1263  CG  TRP B  28      35.680  -6.601 -15.064  1.00 12.15           C
ATOM   1264  CD1 TRP B  28      35.226  -7.877 -14.883  1.00 13.64           C
ATOM   1265  NE1 TRP B  28      35.084  -8.145 -13.537  1.00 14.04           N
ATOM   1266  CE2 TRP B  28      35.422  -7.029 -12.821  1.00 10.34           C
ATOM   1267  CD2 TRP B  28      35.813  -6.035 -13.747  1.00 10.40           C
ATOM   1268  CE3 TRP B  28      36.218  -4.789 -13.266  1.00  9.18           C
ATOM   1269  CZ3 TRP B  28      36.226  -4.576 -11.897  1.00  9.89           C
ATOM   1270  CH2 TRP B  28      35.824  -5.581 -11.001  1.00 12.57           C
ATOM   1271  CZ2 TRP B  28      35.426  -6.814 -11.442  1.00  9.71           C
ATOM   1272  C   TRP B  28      35.309  -4.073 -17.975  1.00 12.20           C
ATOM   1273  O   TRP B  28      35.740  -2.923 -17.836  1.00 13.31           O
ATOM   1274  N   VAL B  29      35.161  -4.639 -19.168  1.00 11.33           N
ATOM   1275  CA  VAL B  29      35.473  -3.914 -20.404  1.00 11.20           C
ATOM   1276  CB  VAL B  29      35.351  -4.840 -21.637  1.00 12.28           C
ATOM   1277  CG1 VAL B  29      35.394  -4.040 -22.927  1.00 12.67           C
ATOM   1278  CG2 VAL B  29      36.444  -5.911 -21.598  1.00 21.60           C
ATOM   1279  C   VAL B  29      34.567  -2.704 -20.592  1.00 13.51           C
ATOM   1280  O   VAL B  29      35.012  -1.614 -20.980  1.00 11.55           O
ATOM   1281  N   CYS B  30      33.283  -2.912 -20.316  1.00 12.24           N
ATOM   1282  CA  CYS B  30      32.299  -1.842 -20.378  1.00 15.54           C
ATOM   1283  CB  CYS B  30      30.917  -2.377 -20.035  1.00 14.73           C
ATOM   1284  SG  CYS B  30      29.586  -1.163 -20.253  1.00 12.89           S
ATOM   1285  C   CYS B  30      32.668  -0.697 -19.435  1.00 14.42           C
ATOM   1286  O   CYS B  30      32.700   0.456 -19.840  1.00 15.26           O
ATOM   1287  N   ALA B  31      32.965  -1.026 -18.182  1.00 11.81           N
ATOM   1288  CA  ALA B  31      33.348  -0.009 -17.204  1.00 10.98           C
ATOM   1289  CB  ALA B  31      33.563  -0.632 -15.825  1.00  9.54           C
ATOM   1290  C   ALA B  31      34.609   0.721 -17.670  1.00 11.46           C
ATOM   1291  O   ALA B  31      34.681   1.948 -17.590  1.00 12.08           O
ATOM   1292  N   ALA B  32      35.581  -0.020 -18.197  1.00 11.69           N
ATOM   1293  CA  ALA B  32      36.812   0.619 -18.653  1.00 11.51           C
ATOM   1294  CB  ALA B  32      37.886  -0.440 -19.040  1.00 11.72           C
ATOM   1295  C   ALA B  32      36.521   1.557 -19.820  1.00 14.70           C
ATOM   1296  O   ALA B  32      37.042   2.670 -19.873  1.00 15.30           O
ATOM   1297  N   LYS B  33      35.672   1.124 -20.745  1.00 14.76           N
ATOM   1298  CA  LYS B  33      35.283   1.983 -21.864  1.00 13.67           C
ATOM   1299  CB  LYS B  33      34.224   1.302 -22.732  1.00 13.81           C
ATOM   1300  CG  LYS B  33      33.689   2.184 -23.863  1.00 16.69           C
ATOM   1301  CD  LYS B  33      34.767   2.517 -24.895  1.00 19.46           C
ATOM   1302  CE  LYS B  33      34.183   3.308 -26.065  1.00 17.70           C
ATOM   1303  NZ  LYS B  33      35.207   3.557 -27.118  1.00 22.94           N
ATOM   1304  C   LYS B  33      34.763   3.338 -21.390  1.00 14.95           C
ATOM   1305  O   LYS B  33      35.231   4.379 -21.840  1.00 18.17           O
ATOM   1306  N   PHE B  34      33.824   3.340 -20.456  1.00 13.32           N
ATOM   1307  CA  PHE B  34      33.192   4.598 -20.081  1.00 15.51           C
ATOM   1308  CB  PHE B  34      31.749   4.346 -19.641  1.00 11.71           C
ATOM   1309  CG  PHE B  34      30.902   3.801 -20.736  1.00 16.49           C
ATOM   1310  CD1 PHE B  34      30.905   4.408 -21.985  1.00 13.54           C
ATOM   1311  CE1 PHE B  34      30.144   3.896 -23.014  1.00 16.02           C
ATOM   1312  CZ  PHE B  34      29.392   2.772 -22.807  1.00 15.99           C
ATOM   1313  CE2 PHE B  34      29.389   2.151 -21.575  1.00 16.92           C
ATOM   1314  CD2 PHE B  34      30.152   2.653 -20.553  1.00 19.40           C
ATOM   1315  C   PHE B  34      33.939   5.374 -19.013  1.00 15.22           C
ATOM   1316  O   PHE B  34      33.686   6.568 -18.837  1.00 22.31           O
ATOM   1317  N   GLU B  35      34.855   4.722 -18.301  1.00 13.44           N
ATOM   1318  CA  GLU B  35      35.693   5.455 -17.352  1.00 15.92           C
ATOM   1319  CB  GLU B  35      36.246   4.526 -16.253  1.00 13.18           C
ATOM   1320  CG  GLU B  35      35.177   3.926 -15.320  1.00 16.52           C
ATOM   1321  CD  GLU B  35      34.572   4.933 -14.359  1.00 20.31           C
ATOM   1322  OE1 GLU B  35      35.012   6.107 -14.350  1.00 13.14           O
ATOM   1323  OE2 GLU B  35      33.636   4.549 -13.619  1.00 18.46           O
ATOM   1324  C   GLU B  35      36.857   6.162 -18.069  1.00 16.64           C
ATOM   1325  O   GLU B  35      37.123   7.341 -17.835  1.00 12.72           O
ATOM   1326  N   SER B  36      37.541   5.440 -18.951  1.00 14.30           N
ATOM   1327  CA  SER B  36      38.818   5.907 -19.470  1.00 16.91           C
ATOM   1328  CB  SER B  36      39.936   5.065 -18.872  1.00 12.93           C
ATOM   1329  OG  SER B  36      39.947   3.776 -19.469  1.00 11.31           O
ATOM   1330  C   SER B  36      38.944   5.864 -20.989  1.00 17.85           C
ATOM   1331  O   SER B  36      39.985   6.240 -21.543  1.00 15.22           O
ATOM   1332  N   ASN B  37      37.894   5.387 -21.653  1.00 17.02           N
ATOM   1333  CA  ASN B  37      37.958   5.096 -23.077  1.00 14.96           C
ATOM   1334  CB  ASN B  37      38.017   6.385 -23.896  1.00 19.02           C
ATOM   1335  CG  ASN B  37      37.533   6.190 -25.321  1.00 20.66           C
ATOM   1336  OD1 ASN B  37      36.861   5.206 -25.633  1.00 28.00           O
ATOM   1337  ND2 ASN B  37      37.897   7.114 -26.201  1.00 26.35           N
ATOM   1338  C   ASN B  37      39.158   4.206 -23.406  1.00 16.02           C
ATOM   1339  O   ASN B  37      39.786   4.378 -24.443  1.00 19.85           O
ATOM   1340  N   PHE B  38      39.457   3.270 -22.502  1.00 13.76           N
ATOM   1341  CA  PHE B  38      40.547   2.284 -22.639  1.00 14.65           C
ATOM   1342  CB  PHE B  38      40.424   1.492 -23.953  1.00 17.64           C
ATOM   1343  CG  PHE B  38      39.129   0.752 -24.101  1.00 17.07           C
ATOM   1344  CD1 PHE B  38      38.486   0.230 -23.004  1.00 11.67           C
ATOM   1345  CE1 PHE B  38      37.299  -0.458 -23.150  1.00 14.61           C
ATOM   1346  CZ  PHE B  38      36.741  -0.607 -24.399  1.00 15.87           C
ATOM   1347  CE2 PHE B  38      37.373  -0.092 -25.500  1.00 17.10           C
ATOM   1348  CD2 PHE B  38      38.558   0.584 -25.351  1.00 16.69           C
ATOM   1349  C   PHE B  38      41.947   2.888 -22.571  1.00 14.52           C
ATOM   1350  O   PHE B  38      42.912   2.257 -22.987  1.00 15.89           O
ATOM   1351  N   ASN B  39      42.058   4.095 -22.028  1.00 16.12           N
ATOM   1352  CA  ASN B  39      43.349   4.790 -21.948  1.00 13.53           C
ATOM   1353  CB  ASN B  39      43.159   6.264 -22.327  1.00 10.21           C
ATOM   1354  CG  ASN B  39      44.467   7.043 -22.433  1.00 17.12           C
ATOM   1355  OD1 ASN B  39      45.558   6.569 -22.063  1.00 13.85           O
ATOM   1356  ND2 ASN B  39      44.357   8.261 -22.941  1.00 12.70           N
ATOM   1357  C   ASN B  39      43.949   4.664 -20.554  1.00 11.66           C
ATOM   1358  O   ASN B  39      43.452   5.259 -19.608  1.00 13.98           O
ATOM   1359  N   THR B  40      45.036   3.908 -20.424  1.00 13.81           N
ATOM   1360  CA  THR B  40      45.661   3.713 -19.115  1.00 13.95           C
ATOM   1361  CB  THR B  40      46.906   2.828 -19.224  1.00 16.95           C
ATOM   1362  OG1 THR B  40      47.837   3.488 -20.078  1.00 16.09           O
ATOM   1363  CG2 THR B  40      46.551   1.471 -19.822  1.00 13.54           C
ATOM   1364  C   THR B  40      46.083   5.029 -18.440  1.00 13.71           C
ATOM   1365  O   THR B  40      46.161   5.106 -17.216  1.00 13.54           O
ATOM   1366  N   GLN B  41      46.349   6.063 -19.234  1.00 15.55           N
ATOM   1367  CA  GLN B  41      46.898   7.305 -18.695  1.00 13.35           C
ATOM   1368  CB  GLN B  41      47.878   7.921 -19.687  1.00  9.79           C
ATOM   1369  CG  GLN B  41      49.086   7.077 -19.919  1.00 15.03           C
ATOM   1370  CD  GLN B  41      50.160   7.846 -20.625  1.00 13.10           C
ATOM   1371  OE1 GLN B  41      50.968   8.515 -19.990  1.00 15.77           O
ATOM   1372  NE2 GLN B  41      50.174   7.765 -21.940  1.00 12.49           N
ATOM   1373  C   GLN B  41      45.842   8.333 -18.338  1.00 16.56           C
ATOM   1374  O   GLN B  41      46.168   9.469 -17.993  1.00 15.59           O
ATOM   1375  N   ALA B  42      44.578   7.939 -18.415  1.00 14.09           N
ATOM   1376  CA  ALA B  42      43.499   8.862 -18.106  1.00 14.02           C
ATOM   1377  CB  ALA B  42      42.161   8.228 -18.423  1.00 15.84           C
ATOM   1378  C   ALA B  42      43.537   9.315 -16.642  1.00 11.19           C
ATOM   1379  O   ALA B  42      43.731   8.508 -15.729  1.00  9.81           O
ATOM   1380  N   THR B  43      43.381  10.619 -16.437  1.00 14.33           N
ATOM   1381  CA  THR B  43      43.202  11.187 -15.104  1.00 16.10           C
ATOM   1382  CB  THR B  43      44.468  11.881 -14.553  1.00 13.09           C
ATOM   1383  OG1 THR B  43      44.786  13.029 -15.355  1.00 15.19           O
ATOM   1384  CG2 THR B  43      45.654  10.924 -14.512  1.00 15.76           C
ATOM   1385  C   THR B  43      42.084  12.216 -15.160  1.00 18.33           C
ATOM   1386  O   THR B  43      41.897  12.874 -16.179  1.00 24.22           O
ATOM   1387  N  AASN B  44      41.339  12.343 -14.069  0.54 17.26           N
ATOM   1388  CA AASN B  44      40.297  13.358 -13.964  0.54 16.37           C
ATOM   1389  CB AASN B  44      38.961  12.823 -14.499  0.54 15.43           C
ATOM   1390  CG AASN B  44      38.972  12.620 -16.012  0.54 17.25           C
ATOM   1391  OD1AASN B  44      38.844  13.576 -16.778  0.54 14.02           O
ATOM   1392  ND2AASN B  44      39.117  11.368 -16.444  0.54 15.37           N
ATOM   1393  C  AASN B  44      40.140  13.825 -12.518  0.54 17.55           C
ATOM   1394  O  AASN B  44      39.937  12.998 -11.623  0.54 16.35           O
ATOM   1395  N  BASN B  44      41.355  12.349 -14.055  0.46 17.27           N
ATOM   1396  CA BASN B  44      40.254  13.306 -13.929  0.46 16.39           C
ATOM   1397  CB BASN B  44      38.932  12.652 -14.365  0.46 17.41           C
ATOM   1398  CG BASN B  44      37.738  13.596 -14.276  0.46 19.81           C
ATOM   1399  OD1BASN B  44      37.009  13.606 -13.283  0.46 22.05           O
ATOM   1400  ND2BASN B  44      37.523  14.380 -15.327  0.46 20.67           N
ATOM   1401  C  BASN B  44      40.150  13.818 -12.491  0.46 17.56           C
ATOM   1402  O  BASN B  44      39.997  13.011 -11.569  0.46 16.35           O
ATOM   1403  N   ARG B  45      40.262  15.137 -12.298  1.00 16.93           N
ATOM   1404  CA  ARG B  45      40.006  15.756 -10.983  1.00 19.21           C
ATOM   1405  CB  ARG B  45      40.484  17.213 -10.895  1.00 17.93           C
ATOM   1406  CG  ARG B  45      40.760  17.606  -9.437  1.00 21.97           C
ATOM   1407  CD  ARG B  45      42.077  18.251  -9.428  1.00 31.90           C
ATOM   1408  NE  ARG B  45      43.042  17.181  -9.594  1.00 24.23           N
ATOM   1409  CZ  ARG B  45      44.298  17.397  -9.925  1.00 32.43           C
ATOM   1410  NH1 ARG B  45      44.723  18.644 -10.109  1.00 34.21           N
ATOM   1411  NH2 ARG B  45      45.104  16.365 -10.083  1.00 23.88           N
ATOM   1412  C   ARG B  45      38.537  15.750 -10.627  1.00 20.03           C
ATOM   1413  O   ARG B  45      37.697  16.155 -11.425  1.00 20.42           O
ATOM   1414  N   ASN B  46      38.234  15.330  -9.406  1.00 19.24           N
ATOM   1415  CA  ASN B  46      36.874  15.422  -8.916  1.00 20.68           C
ATOM   1416  CB  ASN B  46      36.519  14.190  -8.090  1.00 21.79           C
ATOM   1417  CG  ASN B  46      36.845  12.898  -8.813  1.00 25.01           C
ATOM   1418  OD1 ASN B  46      37.662  12.097  -8.334  1.00 28.27           O
ATOM   1419  ND2 ASN B  46      36.207  12.679  -9.960  1.00 19.71           N
ATOM   1420  C   ASN B  46      36.729  16.693  -8.098  1.00 23.27           C
ATOM   1421  O   ASN B  46      37.715  17.340  -7.745  1.00 20.18           O
ATOM   1422  N   THR B  47      35.490  17.051  -7.791  1.00 28.33           N
ATOM   1423  CA  THR B  47      35.225  18.315  -7.121  1.00 29.68           C
ATOM   1424  CB  THR B  47      33.714  18.578  -7.029  1.00 31.79           C
ATOM   1425  OG1 THR B  47      33.142  18.467  -8.337  1.00 30.65           O
ATOM   1426  CG2 THR B  47      33.464  19.978  -6.496  1.00 32.09           C
ATOM   1427  C   THR B  47      35.833  18.349  -5.722  1.00 25.88           C
ATOM   1428  O   THR B  47      36.299  19.394  -5.261  1.00 31.06           O
ATOM   1429  N   ASP B  48      35.849  17.189  -5.071  1.00 25.93           N
ATOM   1430  CA  ASP B  48      36.298  17.071  -3.693  1.00 23.49           C
ATOM   1431  CB  ASP B  48      35.793  15.766  -3.074  1.00 23.61           C
ATOM   1432  CG  ASP B  48      36.284  14.528  -3.811  1.00 24.28           C
ATOM   1433  OD1 ASP B  48      37.152  14.659  -4.696  1.00 26.96           O
ATOM   1434  OD2 ASP B  48      35.828  13.410  -3.480  1.00 26.92           O
ATOM   1435  C   ASP B  48      37.822  17.148  -3.570  1.00 24.85           C
ATOM   1436  O   ASP B  48      38.368  17.007  -2.478  1.00 26.58           O
ATOM   1437  N   GLY B  49      38.497  17.355  -4.693  1.00 23.96           N
ATOM   1438  CA  GLY B  49      39.940  17.494  -4.696  1.00 18.63           C
ATOM   1439  C   GLY B  49      40.664  16.190  -4.980  1.00 17.81           C
ATOM   1440  O   GLY B  49      41.874  16.183  -5.232  1.00 19.79           O
ATOM   1441  N   SER B  50      39.935  15.079  -4.931  1.00 12.13           N
ATOM   1442  CA  SER B  50      40.514  13.782  -5.261  1.00 16.54           C
ATOM   1443  CB  SER B  50      39.633  12.638  -4.757  1.00 16.05           C
ATOM   1444  OG  SER B  50      38.392  12.601  -5.456  1.00 12.59           O
ATOM   1445  C   SER B  50      40.714  13.671  -6.768  1.00 14.22           C
ATOM   1446  O   SER B  50      40.173  14.486  -7.527  1.00 11.78           O
ATOM   1447  N   THR B  51      41.509  12.680  -7.185  1.00  9.63           N
ATOM   1448  CA  THR B  51      41.760  12.431  -8.603  1.00 10.77           C
ATOM   1449  CB  THR B  51      43.206  12.863  -9.019  1.00 10.66           C
ATOM   1450  OG1 THR B  51      43.390  14.260  -8.749  1.00 11.26           O
ATOM   1451  CG2 THR B  51      43.462  12.596 -10.516  1.00 12.52           C
ATOM   1452  C   THR B  51      41.531  10.946  -8.916  1.00 13.01           C
ATOM   1453  O   THR B  51      41.877  10.067  -8.117  1.00 11.70           O
ATOM   1454  N   ASP B  52      40.900  10.692 -10.064  1.00 14.06           N
ATOM   1455  CA  ASP B  52      40.694   9.347 -10.593  1.00 15.31           C
ATOM   1456  CB  ASP B  52      39.337   9.224 -11.302  1.00 10.21           C
ATOM   1457  CG  ASP B  52      38.171   9.590 -10.407  1.00 22.51           C
ATOM   1458  OD1 ASP B  52      38.282   9.463  -9.171  1.00 18.53           O
ATOM   1459  OD2 ASP B  52      37.132   9.991 -10.957  1.00 24.69           O
ATOM   1460  C   ASP B  52      41.804   8.989 -11.583  1.00 10.14           C
ATOM   1461  O   ASP B  52      42.141   9.783 -12.454  1.00 13.77           O
ATOM   1462  N   TYR B  53      42.334   7.781 -11.462  1.00 10.16           N
ATOM   1463  CA  TYR B  53      43.511   7.383 -12.224  1.00 11.16           C
ATOM   1464  CB  TYR B  53      44.694   7.176 -11.281  1.00 10.22           C
ATOM   1465  CG  TYR B  53      45.129   8.413 -10.562  1.00 14.19           C
ATOM   1466  CD1 TYR B  53      44.514   8.798  -9.374  1.00 11.82           C
ATOM   1467  CE1 TYR B  53      44.923   9.932  -8.701  1.00 13.49           C
ATOM   1468  CZ  TYR B  53      45.960  10.689  -9.214  1.00 14.45           C
ATOM   1469  OH  TYR B  53      46.357  11.827  -8.567  1.00 14.72           O
ATOM   1470  CE2 TYR B  53      46.581  10.328 -10.398  1.00 11.37           C
ATOM   1471  CD2 TYR B  53      46.165   9.195 -11.059  1.00 13.75           C
ATOM   1472  C   TYR B  53      43.329   6.110 -13.029  1.00  9.73           C
ATOM   1473  O   TYR B  53      42.903   5.085 -12.501  1.00 12.82           O
ATOM   1474  N   GLY B  54      43.703   6.159 -14.295  1.00 11.81           N
ATOM   1475  CA  GLY B  54      43.884   4.928 -15.043  1.00 13.22           C
ATOM   1476  C   GLY B  54      42.652   4.379 -15.736  1.00 12.80           C
ATOM   1477  O   GLY B  54      41.641   5.061 -15.879  1.00 12.63           O
ATOM   1478  N   ILE B  55      42.757   3.127 -16.162  1.00 12.23           N
ATOM   1479  CA  ILE B  55      41.828   2.564 -17.124  1.00 13.34           C
ATOM   1480  CB  ILE B  55      42.424   1.278 -17.752  1.00 11.56           C
ATOM   1481  CG1 ILE B  55      41.727   0.952 -19.073  1.00 16.94           C
ATOM   1482  CD1 ILE B  55      42.660   0.328 -20.076  1.00 18.42           C
ATOM   1483  CG2 ILE B  55      42.443   0.122 -16.746  1.00 14.31           C
ATOM   1484  C   ILE B  55      40.464   2.305 -16.459  1.00 12.19           C
ATOM   1485  O   ILE B  55      39.415   2.255 -17.131  1.00 15.13           O
ATOM   1486  N   LEU B  56      40.467   2.198 -15.132  1.00 10.73           N
ATOM   1487  CA  LEU B  56      39.216   2.055 -14.398  1.00 11.39           C
ATOM   1488  CB  LEU B  56      39.192   0.730 -13.633  1.00 16.87           C
ATOM   1489  CG  LEU B  56      39.045  -0.557 -14.455  1.00 14.55           C
ATOM   1490  CD1 LEU B  56      39.267  -1.767 -13.554  1.00 16.94           C
ATOM   1491  CD2 LEU B  56      37.663  -0.626 -15.102  1.00 13.39           C
ATOM   1492  C   LEU B  56      38.992   3.228 -13.441  1.00 12.16           C
ATOM   1493  O   LEU B  56      38.187   3.138 -12.509  1.00 14.36           O
ATOM   1494  N   GLN B  57      39.704   4.326 -13.691  1.00 13.18           N
ATOM   1495  CA  GLN B  57      39.509   5.604 -12.985  1.00 11.08           C
ATOM   1496  CB  GLN B  57      38.287   6.324 -13.553  1.00 11.92           C
ATOM   1497  CG  GLN B  57      38.550   6.923 -14.935  1.00 12.43           C
ATOM   1498  CD  GLN B  57      39.598   8.048 -14.908  1.00 12.73           C
ATOM   1499  OE1 GLN B  57      39.249   9.228 -14.811  1.00 13.15           O
ATOM   1500  NE2 GLN B  57      40.884   7.678 -15.006  1.00 14.77           N
ATOM   1501  C   GLN B  57      39.388   5.475 -11.468  1.00 10.90           C
ATOM   1502  O   GLN B  57      38.428   5.977 -10.858  1.00 16.56           O
ATOM   1503  N   ILE B  58      40.379   4.813 -10.879  1.00 10.01           N
ATOM   1504  CA  ILE B  58      40.412   4.529  -9.447  1.00 14.02           C
ATOM   1505  CB  ILE B  58      41.377   3.361  -9.155  1.00 14.49           C
ATOM   1506  CG1 ILE B  58      40.705   2.046  -9.585  1.00 14.19           C
ATOM   1507  CD1 ILE B  58      41.603   0.832  -9.493  1.00 15.39           C
ATOM   1508  CG2 ILE B  58      41.796   3.312  -7.669  1.00 12.86           C
ATOM   1509  C   ILE B  58      40.770   5.796  -8.670  1.00 15.01           C
ATOM   1510  O   ILE B  58      41.663   6.558  -9.053  1.00 12.73           O
ATOM   1511  N   ASN B  59      40.021   6.033  -7.600  1.00 13.58           N
ATOM   1512  CA  ASN B  59      40.011   7.327  -6.933  1.00 15.20           C
ATOM   1513  CB  ASN B  59      38.583   7.650  -6.488  1.00 16.67           C
ATOM   1514  CG  ASN B  59      38.460   9.024  -5.875  1.00 18.60           C
ATOM   1515  OD1 ASN B  59      38.429   9.165  -4.662  1.00 20.52           O
ATOM   1516  ND2 ASN B  59      38.388  10.047  -6.714  1.00 23.30           N
ATOM   1517  C   ASN B  59      40.956   7.441  -5.738  1.00 14.97           C
ATOM   1518  O   ASN B  59      41.054   6.525  -4.925  1.00 15.15           O
ATOM   1519  N   SER B  60      41.618   8.598  -5.627  1.00 15.01           N
ATOM   1520  CA  SER B  60      42.599   8.853  -4.574  1.00 14.77           C
ATOM   1521  CB  SER B  60      43.463  10.065  -4.953  1.00 11.91           C
ATOM   1522  OG  SER B  60      42.680  11.249  -4.973  1.00 13.03           O
ATOM   1523  C   SER B  60      42.010   9.084  -3.174  1.00 15.78           C
ATOM   1524  O   SER B  60      42.750   9.085  -2.201  1.00 13.15           O
ATOM   1525  N   ARG B  61      40.695   9.271  -3.055  1.00 16.55           N
ATOM   1526  CA  ARG B  61      40.109   9.489  -1.725  1.00 15.06           C
ATOM   1527  CB  ARG B  61      38.623   9.867  -1.823  1.00 21.13           C
ATOM   1528  CG  ARG B  61      37.962  10.252  -0.504  1.00 26.22           C
ATOM   1529  CD  ARG B  61      37.224  11.567  -0.680  1.00 34.69           C
ATOM   1530  NE  ARG B  61      36.460  11.974   0.498  1.00 48.68           N
ATOM   1531  CZ  ARG B  61      35.387  12.763   0.453  1.00 48.04           C
ATOM   1532  NH1 ARG B  61      34.937  13.215  -0.713  1.00 41.57           N
ATOM   1533  NH2 ARG B  61      34.752  13.089   1.573  1.00 52.64           N
ATOM   1534  C   ARG B  61      40.274   8.251  -0.856  1.00 14.75           C
ATOM   1535  O   ARG B  61      40.464   8.357   0.351  1.00 17.69           O
ATOM   1536  N   TRP B  62      40.226   7.071  -1.464  1.00 15.62           N
ATOM   1537  CA  TRP B  62      40.276   5.841  -0.681  1.00 19.68           C
ATOM   1538  CB  TRP B  62      38.930   5.112  -0.768  1.00 16.66           C
ATOM   1539  CG  TRP B  62      37.837   5.809  -0.016  1.00 21.15           C
ATOM   1540  CD1 TRP B  62      36.777   6.470  -0.546  1.00 22.74           C
ATOM   1541  NE1 TRP B  62      35.997   6.995   0.454  1.00 27.03           N
ATOM   1542  CE2 TRP B  62      36.554   6.673   1.665  1.00 27.12           C
ATOM   1543  CD2 TRP B  62      37.720   5.933   1.406  1.00 19.84           C
ATOM   1544  CE3 TRP B  62      38.488   5.481   2.486  1.00 23.70           C
ATOM   1545  CZ3 TRP B  62      38.065   5.785   3.776  1.00 26.04           C
ATOM   1546  CH2 TRP B  62      36.899   6.529   3.994  1.00 26.07           C
ATOM   1547  CZ2 TRP B  62      36.133   6.981   2.956  1.00 28.03           C
ATOM   1548  C   TRP B  62      41.366   4.856  -1.070  1.00 17.43           C
ATOM   1549  O   TRP B  62      41.867   4.123  -0.222  1.00 19.59           O
ATOM   1550  N   TRP B  63      41.720   4.815  -2.348  1.00 13.73           N
ATOM   1551  CA  TRP B  63      42.370   3.618  -2.883  1.00 14.37           C
ATOM   1552  CB  TRP B  63      41.632   3.156  -4.133  1.00 12.03           C
ATOM   1553  CG  TRP B  63      40.192   2.928  -3.845  1.00 17.63           C
ATOM   1554  CD1 TRP B  63      39.133   3.704  -4.247  1.00 16.85           C
ATOM   1555  NE1 TRP B  63      37.958   3.191  -3.741  1.00 11.16           N
ATOM   1556  CE2 TRP B  63      38.242   2.074  -2.999  1.00 11.34           C
ATOM   1557  CD2 TRP B  63      39.642   1.885  -3.034  1.00 14.17           C
ATOM   1558  CE3 TRP B  63      40.193   0.804  -2.339  1.00 16.98           C
ATOM   1559  CZ3 TRP B  63      39.340  -0.051  -1.643  1.00 16.99           C
ATOM   1560  CH2 TRP B  63      37.957   0.163  -1.634  1.00 14.49           C
ATOM   1561  CZ2 TRP B  63      37.391   1.211  -2.306  1.00 15.63           C
ATOM   1562  C   TRP B  63      43.848   3.766  -3.199  1.00 12.06           C
ATOM   1563  O   TRP B  63      44.586   2.797  -3.120  1.00 16.20           O
ATOM   1564  N   CYS B  64      44.277   4.956  -3.587  1.00 14.71           N
ATOM   1565  CA  CYS B  64      45.700   5.165  -3.851  1.00 13.33           C
ATOM   1566  CB  CYS B  64      45.976   5.111  -5.356  1.00 13.53           C
ATOM   1567  SG  CYS B  64      45.119   6.331  -6.353  1.00 12.49           S
ATOM   1568  C   CYS B  64      46.241   6.469  -3.280  1.00 13.71           C
ATOM   1569  O   CYS B  64      45.495   7.389  -2.980  1.00 16.32           O
ATOM   1570  N   ASN B  65      47.561   6.552  -3.128  1.00 12.11           N
ATOM   1571  CA  ASN B  65      48.160   7.786  -2.673  1.00 16.39           C
ATOM   1572  CB  ASN B  65      49.308   7.513  -1.703  1.00 15.74           C
ATOM   1573  CG  ASN B  65      50.015   8.785  -1.310  1.00 15.79           C
ATOM   1574  OD1 ASN B  65      49.392   9.695  -0.759  1.00 14.98           O
ATOM   1575  ND2 ASN B  65      51.301   8.881  -1.622  1.00 18.19           N
ATOM   1576  C   ASN B  65      48.699   8.654  -3.806  1.00 15.43           C
ATOM   1577  O   ASN B  65      49.583   8.221  -4.562  1.00 12.53           O
ATOM   1578  N   ASP B  66      48.206   9.888  -3.898  1.00 12.54           N
ATOM   1579  CA  ASP B  66      48.825  10.854  -4.802  1.00 19.69           C
ATOM   1580  CB  ASP B  66      47.821  11.338  -5.862  1.00 13.95           C
ATOM   1581  CG  ASP B  66      46.614  12.073  -5.280  1.00 15.76           C
ATOM   1582  OD1 ASP B  66      46.579  12.434  -4.082  1.00 16.46           O
ATOM   1583  OD2 ASP B  66      45.669  12.286  -6.064  1.00 14.16           O
ATOM   1584  C   ASP B  66      49.441  12.042  -4.067  1.00 17.30           C
ATOM   1585  O   ASP B  66      49.912  12.991  -4.692  1.00 16.11           O
ATOM   1586  N   GLY B  67      49.437  11.991  -2.740  1.00 12.69           N
ATOM   1587  CA  GLY B  67      50.033  13.059  -1.965  1.00 12.96           C
ATOM   1588  C   GLY B  67      49.314  14.391  -1.934  1.00 17.72           C
ATOM   1589  O   GLY B  67      49.791  15.330  -1.301  1.00 20.91           O
ATOM   1590  N   ARG B  68      48.153  14.506  -2.576  1.00 13.36           N
ATOM   1591  C   ARG B  68      45.964  15.619  -2.427  1.00 14.98           C
ATOM   1592  O   ARG B  68      45.203  16.426  -2.932  1.00 20.55           O
ATOM   1593  CA AARG B  68      47.460  15.774  -2.647  0.50 14.51           C
ATOM   1594  CB AARG B  68      47.724  16.458  -3.998  0.50 17.24           C
ATOM   1595  CG AARG B  68      47.338  15.648  -5.239  0.50 16.43           C
ATOM   1596  CD AARG B  68      46.726  16.551  -6.318  0.50 17.78           C
ATOM   1597  NE AARG B  68      45.380  16.992  -5.961  0.50 21.94           N
ATOM   1598  CZ AARG B  68      44.809  18.106  -6.414  0.50 24.99           C
ATOM   1599  NH1AARG B  68      45.477  18.906  -7.232  0.50 26.92           N
ATOM   1600  NH2AARG B  68      43.579  18.430  -6.040  0.50 30.50           N
ATOM   1601  CA BARG B  68      47.458  15.787  -2.497  0.50 14.52           C
ATOM   1602  CB BARG B  68      47.806  16.664  -3.674  0.50 17.17           C
ATOM   1603  CG BARG B  68      47.561  15.965  -4.945  0.50 16.89           C
ATOM   1604  CD BARG B  68      47.466  16.910  -6.072  0.50 16.99           C
ATOM   1605  NE BARG B  68      47.511  16.098  -7.254  0.50 20.50           N
ATOM   1606  CZ BARG B  68      47.561  16.550  -8.491  0.50 22.23           C
ATOM   1607  NH1BARG B  68      47.544  17.845  -8.757  0.50 21.14           N
ATOM   1608  NH2BARG B  68      47.610  15.672  -9.463  0.50 33.34           N
ATOM   1609  N   THR B  69      45.557  14.573  -1.735  1.00 12.47           N
ATOM   1610  CA  THR B  69      44.136  14.417  -1.417  1.00 11.43           C
ATOM   1611  CB  THR B  69      43.560  13.147  -2.035  1.00 11.48           C
ATOM   1612  OG1 THR B  69      43.879  13.133  -3.434  1.00 12.51           O
ATOM   1613  CG2 THR B  69      42.030  13.094  -1.863  1.00 10.16           C
ATOM   1614  C   THR B  69      44.019  14.413   0.100  1.00 13.49           C
ATOM   1615  O   THR B  69      44.002  13.350   0.717  1.00 17.86           O
ATOM   1616  N   PRO B  70      43.990  15.614   0.709  1.00 17.90           N
ATOM   1617  CA  PRO B  70      43.990  15.726   2.171  1.00 20.63           C
ATOM   1618  CB  PRO B  70      43.681  17.207   2.404  1.00 19.18           C
ATOM   1619  CG  PRO B  70      44.244  17.885   1.214  1.00 18.28           C
ATOM   1620  CD  PRO B  70      43.976  16.942   0.062  1.00 14.21           C
ATOM   1621  C   PRO B  70      42.946  14.842   2.846  1.00 23.98           C
ATOM   1622  O   PRO B  70      41.779  14.821   2.448  1.00 22.40           O
ATOM   1623  N   GLY B  71      43.393  14.096   3.848  1.00 22.89           N
ATOM   1624  CA  GLY B  71      42.517  13.259   4.636  1.00 21.52           C
ATOM   1625  C   GLY B  71      42.125  11.969   3.952  1.00 20.64           C
ATOM   1626  O   GLY B  71      41.199  11.303   4.401  1.00 31.11           O
ATOM   1627  N   SER B  72      42.810  11.610   2.871  1.00 19.87           N
ATOM   1628  CA  SER B  72      42.446  10.409   2.132  1.00 17.38           C
ATOM   1629  CB  SER B  72      42.658  10.599   0.629  1.00 18.15           C
ATOM   1630  OG  SER B  72      44.038  10.532   0.300  1.00 18.05           O
ATOM   1631  C   SER B  72      43.230   9.194   2.607  1.00 23.92           C
ATOM   1632  O   SER B  72      44.164   9.295   3.408  1.00 20.56           O
ATOM   1633  N   ARG B  73      42.836   8.032   2.104  1.00 22.70           N
ATOM   1634  CA  ARG B  73      43.516   6.798   2.449  1.00 22.65           C
ATOM   1635  CB  ARG B  73      42.536   5.854   3.145  1.00 16.47           C
ATOM   1636  CG  ARG B  73      42.071   6.380   4.498  1.00 17.88           C
ATOM   1637  CD  ARG B  73      42.992   5.928   5.628  1.00 20.58           C
ATOM   1638  NE  ARG B  73      42.879   4.487   5.844  1.00 30.45           N
ATOM   1639  CZ  ARG B  73      41.933   3.926   6.597  1.00 31.61           C
ATOM   1640  NH1 ARG B  73      41.034   4.688   7.209  1.00 29.84           N
ATOM   1641  NH2 ARG B  73      41.881   2.605   6.739  1.00 30.11           N
ATOM   1642  C   ARG B  73      44.136   6.153   1.209  1.00 20.06           C
ATOM   1643  O   ARG B  73      44.082   6.713   0.107  1.00 19.13           O
ATOM   1644  N   ASN B  74      44.724   4.980   1.396  1.00 15.13           N
ATOM   1645  CA  ASN B  74      45.487   4.309   0.352  1.00 14.11           C
ATOM   1646  CB  ASN B  74      46.967   4.707   0.443  1.00 14.30           C
ATOM   1647  CG  ASN B  74      47.834   4.091  -0.665  1.00 15.18           C
ATOM   1648  OD1 ASN B  74      47.342   3.431  -1.569  1.00 19.55           O
ATOM   1649  ND2 ASN B  74      49.137   4.340  -0.596  1.00 20.61           N
ATOM   1650  C   ASN B  74      45.291   2.813   0.517  1.00 16.48           C
ATOM   1651  O   ASN B  74      46.247   2.067   0.751  1.00 19.70           O
ATOM   1652  N   LEU B  75      44.031   2.383   0.420  1.00 19.84           N
ATOM   1653  CA  LEU B  75      43.677   1.000   0.724  1.00 20.19           C
ATOM   1654  CB  LEU B  75      42.156   0.833   0.710  1.00 22.67           C
ATOM   1655  CG  LEU B  75      41.445   1.634   1.803  1.00 19.72           C
ATOM   1656  CD1 LEU B  75      39.953   1.338   1.839  1.00 17.58           C
ATOM   1657  CD2 LEU B  75      42.091   1.386   3.164  1.00 23.59           C
ATOM   1658  C   LEU B  75      44.333  -0.011  -0.218  1.00 20.38           C
ATOM   1659  O   LEU B  75      44.542  -1.166   0.157  1.00 19.01           O
ATOM   1660  N   CYS B  76      44.681   0.411  -1.428  1.00 14.72           N
ATOM   1661  CA  CYS B  76      45.365  -0.506  -2.335  1.00 15.89           C
ATOM   1662  CB  CYS B  76      45.030  -0.207  -3.791  1.00 14.81           C
ATOM   1663  SG  CYS B  76      43.325  -0.608  -4.132  1.00 14.24           S
ATOM   1664  C   CYS B  76      46.859  -0.466  -2.134  1.00 20.95           C
ATOM   1665  O   CYS B  76      47.589  -1.245  -2.765  1.00 19.07           O
ATOM   1666  N   ASN B  77      47.305   0.431  -1.251  1.00 19.32           N
ATOM   1667  CA  ASN B  77      48.727   0.537  -0.905  1.00 18.81           C
ATOM   1668  CB  ASN B  77      49.185  -0.724  -0.169  1.00 20.88           C
ATOM   1669  CG  ASN B  77      48.529  -0.881   1.190  1.00 28.40           C
ATOM   1670  OD1 ASN B  77      48.581   0.022   2.025  1.00 28.79           O
ATOM   1671  ND2 ASN B  77      47.892  -2.040   1.415  1.00 31.81           N
ATOM   1672  C   ASN B  77      49.616   0.764  -2.124  1.00 22.88           C
ATOM   1673  O   ASN B  77      50.617   0.068  -2.307  1.00 16.86           O
ATOM   1674  N   ILE B  78      49.232   1.715  -2.968  1.00 17.24           N
ATOM   1675  CA  ILE B  78      49.990   2.008  -4.181  1.00 12.88           C
ATOM   1676  CB  ILE B  78      49.388   1.318  -5.434  1.00 14.40           C
ATOM   1677  CG1 ILE B  78      47.888   1.594  -5.507  1.00 16.63           C
ATOM   1678  CD1 ILE B  78      47.214   0.991  -6.724  1.00 20.17           C
ATOM   1679  CG2 ILE B  78      49.650  -0.185  -5.418  1.00 22.73           C
ATOM   1680  C   ILE B  78      50.023   3.508  -4.431  1.00 19.01           C
ATOM   1681  O   ILE B  78      49.080   4.221  -4.070  1.00 18.18           O
ATOM   1682  N   PRO B  79      51.120   3.999  -5.033  1.00 15.96           N
ATOM   1683  CA  PRO B  79      51.090   5.354  -5.572  1.00 15.71           C
ATOM   1684  CB  PRO B  79      52.509   5.554  -6.106  1.00 15.34           C
ATOM   1685  CG  PRO B  79      52.952   4.188  -6.464  1.00 16.17           C
ATOM   1686  CD  PRO B  79      52.344   3.281  -5.420  1.00 14.83           C
ATOM   1687  C   PRO B  79      50.059   5.397  -6.697  1.00 17.40           C
ATOM   1688  O   PRO B  79      49.973   4.432  -7.466  1.00 16.19           O
ATOM   1689  N   CYS B  80      49.288   6.474  -6.801  1.00 13.27           N
ATOM   1690  CA  CYS B  80      48.269   6.536  -7.840  1.00 16.90           C
ATOM   1691  CB  CYS B  80      47.461   7.821  -7.717  1.00 15.70           C
ATOM   1692  SG  CYS B  80      46.452   7.882  -6.207  1.00 13.96           S
ATOM   1693  C   CYS B  80      48.892   6.419  -9.235  1.00 15.28           C
ATOM   1694  O   CYS B  80      48.275   5.907 -10.165  1.00 17.98           O
ATOM   1695  N   SER B  81      50.126   6.873  -9.377  1.00 15.36           N
ATOM   1696  CA  SER B  81      50.785   6.844 -10.684  1.00 17.74           C
ATOM   1697  CB  SER B  81      52.161   7.490 -10.601  1.00 15.92           C
ATOM   1698  OG  SER B  81      52.962   6.729  -9.727  1.00 17.78           O
ATOM   1699  C   SER B  81      50.941   5.436 -11.226  1.00 13.50           C
ATOM   1700  O   SER B  81      51.063   5.253 -12.434  1.00 14.03           O
ATOM   1701  N   ALA B  82      50.965   4.445 -10.333  1.00 14.73           N
ATOM   1702  CA  ALA B  82      51.137   3.053 -10.735  1.00 14.53           C
ATOM   1703  CB  ALA B  82      51.375   2.162  -9.521  1.00 17.43           C
ATOM   1704  C   ALA B  82      49.912   2.592 -11.504  1.00 18.08           C
ATOM   1705  O   ALA B  82      49.956   1.603 -12.234  1.00 20.37           O
ATOM   1706  N   LEU B  83      48.817   3.337 -11.352  1.00 19.48           N
ATOM   1707  CA  LEU B  83      47.569   3.024 -12.032  1.00 13.47           C
ATOM   1708  CB  LEU B  83      46.383   3.579 -11.243  1.00 18.39           C
ATOM   1709  CG  LEU B  83      46.172   3.033  -9.834  1.00 16.81           C
ATOM   1710  CD1 LEU B  83      45.124   3.857  -9.096  1.00 16.37           C
ATOM   1711  CD2 LEU B  83      45.769   1.575  -9.913  1.00 14.54           C
ATOM   1712  C   LEU B  83      47.552   3.575 -13.455  1.00 17.56           C
ATOM   1713  O   LEU B  83      46.568   3.409 -14.165  1.00 17.47           O
ATOM   1714  N   LEU B  84      48.641   4.230 -13.872  1.00 16.65           N
ATOM   1715  CA  LEU B  84      48.695   4.825 -15.205  1.00 16.28           C
ATOM   1716  CB  LEU B  84      49.253   6.253 -15.151  1.00 13.99           C
ATOM   1717  CG  LEU B  84      48.516   7.341 -14.369  1.00 16.05           C
ATOM   1718  CD1 LEU B  84      49.032   8.715 -14.771  1.00 12.99           C
ATOM   1719  CD2 LEU B  84      47.024   7.259 -14.598  1.00 13.22           C
ATOM   1720  C   LEU B  84      49.541   3.990 -16.161  1.00 16.91           C
ATOM   1721  O   LEU B  84      49.615   4.282 -17.364  1.00 16.55           O
ATOM   1722  N   SER B  85      50.183   2.958 -15.621  1.00 20.05           N
ATOM   1723  CA  SER B  85      51.115   2.151 -16.400  1.00 20.90           C
ATOM   1724  CB  SER B  85      51.790   1.108 -15.504  1.00 22.29           C
ATOM   1725  OG  SER B  85      52.438   0.124 -16.291  1.00 29.49           O
ATOM   1726  C   SER B  85      50.440   1.457 -17.577  1.00 19.67           C
ATOM   1727  O   SER B  85      49.238   1.181 -17.548  1.00 20.77           O
ATOM   1728  N   SER B  86      51.219   1.154 -18.609  1.00 17.68           N
ATOM   1729  CA  SER B  86      50.699   0.398 -19.746  1.00 20.32           C
ATOM   1730  CB  SER B  86      51.700   0.388 -20.908  1.00 20.62           C
ATOM   1731  OG  SER B  86      52.947  -0.126 -20.483  1.00 25.12           O
ATOM   1732  C   SER B  86      50.380  -1.022 -19.311  1.00 21.78           C
ATOM   1733  O   SER B  86      49.610  -1.732 -19.960  1.00 22.09           O
ATOM   1734  N   ASP B  87      50.989  -1.438 -18.210  1.00 19.68           N
ATOM   1735  CA  ASP B  87      50.681  -2.722 -17.624  1.00 21.05           C
ATOM   1736  CB  ASP B  87      51.914  -3.324 -16.967  1.00 26.98           C
ATOM   1737  CG  ASP B  87      51.658  -4.713 -16.470  1.00 32.34           C
ATOM   1738  OD1 ASP B  87      51.120  -4.855 -15.346  1.00 29.26           O
ATOM   1739  OD2 ASP B  87      51.962  -5.661 -17.223  1.00 34.29           O
ATOM   1740  C   ASP B  87      49.574  -2.576 -16.604  1.00 18.02           C
ATOM   1741  O   ASP B  87      49.681  -1.777 -15.674  1.00 22.66           O
ATOM   1742  N   ILE B  88      48.514  -3.356 -16.760  1.00 23.34           N
ATOM   1743  CA  ILE B  88      47.317  -3.127 -15.962  1.00 19.36           C
ATOM   1744  CB  ILE B  88      46.035  -3.551 -16.733  1.00 17.71           C
ATOM   1745  CG1 ILE B  88      45.974  -5.070 -16.917  1.00 17.00           C
ATOM   1746  CD1 ILE B  88      44.693  -5.525 -17.590  1.00 17.41           C
ATOM   1747  CG2 ILE B  88      45.922  -2.824 -18.071  1.00 12.43           C
ATOM   1748  C   ILE B  88      47.313  -3.832 -14.608  1.00 20.86           C
ATOM   1749  O   ILE B  88      46.319  -3.757 -13.881  1.00 18.21           O
ATOM   1750  N   THR B  89      48.409  -4.498 -14.253  1.00 17.92           N
ATOM   1751  CA  THR B  89      48.463  -5.246 -12.996  1.00 15.90           C
ATOM   1752  CB  THR B  89      49.893  -5.736 -12.697  1.00 19.76           C
ATOM   1753  OG1 THR B  89      50.234  -6.753 -13.642  1.00 18.93           O
ATOM   1754  CG2 THR B  89      49.976  -6.307 -11.295  1.00 20.23           C
ATOM   1755  C   THR B  89      47.978  -4.469 -11.770  1.00 18.79           C
ATOM   1756  O   THR B  89      47.100  -4.944 -11.047  1.00 21.53           O
ATOM   1757  N   ALA B  90      48.543  -3.282 -11.543  1.00 17.30           N
ATOM   1758  CA  ALA B  90      48.174  -2.472 -10.384  1.00 19.97           C
ATOM   1759  CB  ALA B  90      48.985  -1.185 -10.351  1.00 19.87           C
ATOM   1760  C   ALA B  90      46.685  -2.156 -10.388  1.00 16.01           C
ATOM   1761  O   ALA B  90      46.001  -2.296  -9.356  1.00 14.17           O
ATOM   1762  N   SER B  91      46.188  -1.726 -11.550  1.00 15.96           N
ATOM   1763  CA  SER B  91      44.769  -1.399 -11.700  1.00 16.79           C
ATOM   1764  CB  SER B  91      44.486  -0.827 -13.085  1.00 14.17           C
ATOM   1765  OG  SER B  91      44.824   0.542 -13.128  1.00 14.69           O
ATOM   1766  C   SER B  91      43.872  -2.602 -11.452  1.00 19.39           C
ATOM   1767  O   SER B  91      42.806  -2.465 -10.842  1.00 17.30           O
ATOM   1768  N   VAL B  92      44.284  -3.778 -11.927  1.00 15.88           N
ATOM   1769  CA  VAL B  92      43.463  -4.981 -11.750  1.00 17.49           C
ATOM   1770  CB  VAL B  92      43.940  -6.137 -12.656  1.00 12.86           C
ATOM   1771  CG1 VAL B  92      43.205  -7.433 -12.305  1.00 16.19           C
ATOM   1772  CG2 VAL B  92      43.715  -5.775 -14.111  1.00 13.44           C
ATOM   1773  C   VAL B  92      43.444  -5.437 -10.291  1.00 19.60           C
ATOM   1774  O   VAL B  92      42.387  -5.743  -9.745  1.00 13.68           O
ATOM   1775  N   ASN B  93      44.607  -5.454  -9.653  1.00 14.52           N
ATOM   1776  CA  ASN B  93      44.702  -5.840  -8.247  1.00 17.95           C
ATOM   1777  CB  ASN B  93      46.164  -5.918  -7.795  1.00 16.57           C
ATOM   1778  CG  ASN B  93      46.916  -7.054  -8.447  1.00 17.12           C
ATOM   1779  OD1 ASN B  93      46.321  -7.950  -9.038  1.00 22.93           O
ATOM   1780  ND2 ASN B  93      48.241  -7.023  -8.338  1.00 24.30           N
ATOM   1781  C   ASN B  93      43.958  -4.898  -7.329  1.00 13.61           C
ATOM   1782  O   ASN B  93      43.367  -5.329  -6.344  1.00 17.09           O
ATOM   1783  N   CYS B  94      43.991  -3.608  -7.643  1.00 18.16           N
ATOM   1784  CA  CYS B  94      43.256  -2.635  -6.843  1.00 13.06           C
ATOM   1785  CB  CYS B  94      43.672  -1.211  -7.178  1.00 11.53           C
ATOM   1786  SG  CYS B  94      43.021   0.034  -6.035  1.00 14.20           S
ATOM   1787  C   CYS B  94      41.754  -2.803  -7.054  1.00 14.01           C
ATOM   1788  O   CYS B  94      41.000  -2.841  -6.086  1.00 15.24           O
ATOM   1789  N   ALA B  95      41.327  -2.888  -8.315  1.00 11.99           N
ATOM   1790  CA  ALA B  95      39.901  -3.077  -8.641  1.00 13.01           C
ATOM   1791  CB  ALA B  95      39.714  -3.170 -10.146  1.00 12.83           C
ATOM   1792  C   ALA B  95      39.327  -4.320  -7.965  1.00 15.41           C
ATOM   1793  O   ALA B  95      38.148  -4.366  -7.604  1.00 15.28           O
ATOM   1794  N   LYS B  96      40.164  -5.339  -7.801  1.00 14.27           N
ATOM   1795  CA  LYS B  96      39.740  -6.533  -7.091  1.00 13.01           C
ATOM   1796  CB  LYS B  96      40.799  -7.629  -7.178  1.00 11.86           C
ATOM   1797  CG  LYS B  96      40.763  -8.395  -8.469  1.00 14.53           C
ATOM   1798  CD  LYS B  96      41.965  -9.290  -8.599  1.00 19.40           C
ATOM   1799  CE  LYS B  96      41.937 -10.009  -9.926  1.00 18.34           C
ATOM   1800  NZ  LYS B  96      43.085 -10.945 -10.070  1.00 24.46           N
ATOM   1801  C   LYS B  96      39.434  -6.229  -5.640  1.00 13.11           C
ATOM   1802  O   LYS B  96      38.499  -6.790  -5.086  1.00 14.73           O
ATOM   1803  N   LYS B  97      40.206  -5.342  -5.010  1.00 16.15           N
ATOM   1804  CA  LYS B  97      39.896  -5.019  -3.622  1.00 19.37           C
ATOM   1805  CB  LYS B  97      41.057  -4.319  -2.905  1.00 16.45           C
ATOM   1806  CG  LYS B  97      40.780  -4.181  -1.391  1.00 25.19           C
ATOM   1807  CD  LYS B  97      41.951  -3.559  -0.595  1.00 30.73           C
ATOM   1808  CE  LYS B  97      41.703  -3.634   0.932  1.00 31.94           C
ATOM   1809  NZ  LYS B  97      40.368  -3.079   1.334  1.00 33.88           N
ATOM   1810  C   LYS B  97      38.649  -4.152  -3.566  1.00 15.67           C
ATOM   1811  O   LYS B  97      37.755  -4.392  -2.759  1.00 14.46           O
ATOM   1812  N   ILE B  98      38.586  -3.152  -4.434  1.00 15.95           N
ATOM   1813  CA  ILE B  98      37.409  -2.280  -4.516  1.00 12.80           C
ATOM   1814  CB  ILE B  98      37.522  -1.282  -5.684  1.00 12.67           C
ATOM   1815  CG1 ILE B  98      38.769  -0.399  -5.534  1.00 11.82           C
ATOM   1816  CD1 ILE B  98      39.016   0.502  -6.742  1.00 13.41           C
ATOM   1817  CG2 ILE B  98      36.245  -0.430  -5.799  1.00 13.16           C
ATOM   1818  C   ILE B  98      36.095  -3.060  -4.676  1.00 16.74           C
ATOM   1819  O   ILE B  98      35.133  -2.827  -3.935  1.00 16.95           O
ATOM   1820  N   VAL B  99      36.054  -3.984  -5.633  1.00 12.45           N
ATOM   1821  CA  VAL B  99      34.798  -4.666  -5.965  1.00 18.45           C
ATOM   1822  CB  VAL B  99      34.888  -5.346  -7.359  1.00 14.67           C
ATOM   1823  CG1 VAL B  99      35.817  -6.549  -7.320  1.00 12.14           C
ATOM   1824  CG2 VAL B  99      33.487  -5.717  -7.890  1.00 13.63           C
ATOM   1825  C   VAL B  99      34.430  -5.687  -4.890  1.00 19.47           C
ATOM   1826  O   VAL B  99      33.312  -6.166  -4.838  1.00 13.91           O
ATOM   1827  N   SER B 100      35.372  -6.006  -4.006  1.00 15.93           N
ATOM   1828  CA  SER B 100      35.077  -6.956  -2.931  1.00 19.63           C
ATOM   1829  CB  SER B 100      36.303  -7.802  -2.623  1.00 20.67           C
ATOM   1830  OG  SER B 100      36.725  -8.498  -3.773  1.00 25.27           O
ATOM   1831  C   SER B 100      34.600  -6.295  -1.643  1.00 23.21           C
ATOM   1832  O   SER B 100      34.344  -6.980  -0.655  1.00 22.62           O
ATOM   1833  N   ASP B 101      34.474  -4.972  -1.642  1.00 27.60           N
ATOM   1834  CA  ASP B 101      34.348  -4.260  -0.371  1.00 25.74           C
ATOM   1835  CB  ASP B 101      34.991  -2.871  -0.456  1.00 23.12           C
ATOM   1836  CG  ASP B 101      34.182  -1.878  -1.280  1.00 28.72           C
ATOM   1837  OD1 ASP B 101      33.069  -2.197  -1.757  1.00 28.96           O
ATOM   1838  OD2 ASP B 101      34.671  -0.739  -1.432  1.00 31.68           O
ATOM   1839  C   ASP B 101      32.918  -4.130   0.120  1.00 29.57           C
ATOM   1840  O   ASP B 101      32.679  -3.551   1.183  1.00 33.59           O
ATOM   1841  N   GLY B 102      31.971  -4.638  -0.663  1.00 27.24           N
ATOM   1842  CA  GLY B 102      30.579  -4.628  -0.257  1.00 24.89           C
ATOM   1843  C   GLY B 102      29.645  -4.075  -1.310  1.00 25.57           C
ATOM   1844  O   GLY B 102      28.480  -4.473  -1.383  1.00 30.87           O
ATOM   1845  N   ASN B 103      30.138  -3.160  -2.135  1.00 22.03           N
ATOM   1846  CA  ASN B 103      29.258  -2.511  -3.101  1.00 26.66           C
ATOM   1847  CB  ASN B 103      29.485  -1.000  -3.084  1.00 28.44           C
ATOM   1848  CG  ASN B 103      29.119  -0.384  -1.754  1.00 31.54           C
ATOM   1849  OD1 ASN B 103      27.943  -0.152  -1.467  1.00 32.90           O
ATOM   1850  ND2 ASN B 103      30.126  -0.110  -0.933  1.00 29.59           N
ATOM   1851  C   ASN B 103      29.377  -3.030  -4.527  1.00 21.45           C
ATOM   1852  O   ASN B 103      28.720  -2.511  -5.436  1.00 22.26           O
ATOM   1853  N   GLY B 104      30.154  -4.088  -4.709  1.00 12.43           N
ATOM   1854  CA  GLY B 104      30.328  -4.664  -6.026  1.00 14.86           C
ATOM   1855  C   GLY B 104      30.831  -3.607  -6.990  1.00 15.78           C
ATOM   1856  O   GLY B 104      31.616  -2.724  -6.609  1.00 16.58           O
ATOM   1857  N   MET B 105      30.376  -3.675  -8.233  1.00 10.69           N
ATOM   1858  CA  MET B 105      30.860  -2.743  -9.239  1.00 15.48           C
ATOM   1859  CB  MET B 105      30.767  -3.360 -10.633  1.00 11.88           C
ATOM   1860  CG  MET B 105      31.821  -4.439 -10.873  1.00 13.00           C
ATOM   1861  SD  MET B 105      32.042  -4.816 -12.616  1.00 13.15           S
ATOM   1862  CE  MET B 105      32.905  -3.339 -13.166  1.00  8.71           C
ATOM   1863  C   MET B 105      30.117  -1.409  -9.197  1.00 14.87           C
ATOM   1864  O   MET B 105      30.453  -0.503  -9.951  1.00 13.61           O
ATOM   1865  N   ASN B 106      29.139  -1.275  -8.299  1.00 15.82           N
ATOM   1866  CA  ASN B 106      28.463   0.017  -8.119  1.00 14.58           C
ATOM   1867  CB  ASN B 106      27.309  -0.102  -7.124  1.00 17.04           C
ATOM   1868  CG  ASN B 106      26.172  -0.950  -7.665  1.00 19.15           C
ATOM   1869  OD1 ASN B 106      25.559  -0.603  -8.677  1.00 18.06           O
ATOM   1870  ND2 ASN B 106      25.885  -2.064  -6.996  1.00 17.40           N
ATOM   1871  C   ASN B 106      29.417   1.131  -7.673  1.00 16.23           C
ATOM   1872  O   ASN B 106      29.100   2.319  -7.805  1.00 17.95           O
ATOM   1873  N   ALA B 107      30.582   0.747  -7.160  1.00 15.26           N
ATOM   1874  CA  ALA B 107      31.638   1.709  -6.835  1.00 14.77           C
ATOM   1875  CB  ALA B 107      32.888   0.990  -6.318  1.00 14.35           C
ATOM   1876  C   ALA B 107      31.985   2.563  -8.053  1.00 14.13           C
ATOM   1877  O   ALA B 107      32.295   3.743  -7.923  1.00 18.31           O
ATOM   1878  N   TRP B 108      31.936   1.966  -9.238  1.00 13.45           N
ATOM   1879  CA  TRP B 108      32.152   2.716 -10.475  1.00 14.77           C
ATOM   1880  CB  TRP B 108      32.754   1.821 -11.548  1.00 14.75           C
ATOM   1881  CG  TRP B 108      34.177   1.464 -11.272  1.00 12.81           C
ATOM   1882  CD1 TRP B 108      35.280   2.190 -11.600  1.00 15.73           C
ATOM   1883  NE1 TRP B 108      36.408   1.543 -11.182  1.00 10.94           N
ATOM   1884  CE2 TRP B 108      36.051   0.383 -10.550  1.00 11.01           C
ATOM   1885  CD2 TRP B 108      34.649   0.298 -10.592  1.00 10.19           C
ATOM   1886  CE3 TRP B 108      34.020  -0.807 -10.004  1.00 12.90           C
ATOM   1887  CZ3 TRP B 108      34.801  -1.783  -9.423  1.00 13.39           C
ATOM   1888  CH2 TRP B 108      36.196  -1.675  -9.398  1.00 12.12           C
ATOM   1889  CZ2 TRP B 108      36.839  -0.602  -9.961  1.00 11.91           C
ATOM   1890  C   TRP B 108      30.851   3.318 -10.983  1.00 15.38           C
ATOM   1891  O   TRP B 108      30.016   2.605 -11.548  1.00 13.34           O
ATOM   1892  N   VAL B 109      30.684   4.628 -10.801  1.00 14.10           N
ATOM   1893  CA  VAL B 109      29.416   5.271 -11.167  1.00 14.03           C
ATOM   1894  CB  VAL B 109      29.427   6.804 -10.894  1.00 21.28           C
ATOM   1895  CG1 VAL B 109      28.154   7.454 -11.437  1.00 21.45           C
ATOM   1896  CG2 VAL B 109      29.535   7.074  -9.405  1.00 19.53           C
ATOM   1897  C   VAL B 109      29.065   5.035 -12.629  1.00 13.50           C
ATOM   1898  O   VAL B 109      27.893   4.821 -12.966  1.00 21.28           O
ATOM   1899  N   ALA B 110      30.069   5.054 -13.494  1.00 14.44           N
ATOM   1900  CA  ALA B 110      29.823   4.886 -14.926  1.00 15.49           C
ATOM   1901  CB  ALA B 110      31.068   5.230 -15.735  1.00 15.69           C
ATOM   1902  C   ALA B 110      29.384   3.476 -15.240  1.00 12.56           C
ATOM   1903  O   ALA B 110      28.679   3.260 -16.214  1.00 16.21           O
ATOM   1904  N   TRP B 111      29.842   2.509 -14.449  1.00 12.72           N
ATOM   1905  CA  TRP B 111      29.357   1.142 -14.612  1.00 10.13           C
ATOM   1906  CB  TRP B 111      30.146   0.141 -13.761  1.00 14.38           C
ATOM   1907  CG  TRP B 111      29.572  -1.245 -13.868  1.00 12.35           C
ATOM   1908  CD1 TRP B 111      29.850  -2.182 -14.828  1.00 13.97           C
ATOM   1909  NE1 TRP B 111      29.111  -3.319 -14.606  1.00 11.18           N
ATOM   1910  CE2 TRP B 111      28.341  -3.136 -13.484  1.00 14.80           C
ATOM   1911  CD2 TRP B 111      28.611  -1.843 -12.991  1.00 14.70           C
ATOM   1912  CE3 TRP B 111      27.943  -1.403 -11.840  1.00 14.78           C
ATOM   1913  CZ3 TRP B 111      27.039  -2.262 -11.222  1.00 13.15           C
ATOM   1914  CH2 TRP B 111      26.796  -3.544 -11.735  1.00 12.82           C
ATOM   1915  CZ2 TRP B 111      27.445  -4.002 -12.858  1.00 12.32           C
ATOM   1916  C   TRP B 111      27.882   1.096 -14.232  1.00 14.03           C
ATOM   1917  O   TRP B 111      27.064   0.543 -14.960  1.00 15.12           O
ATOM   1918  N   ARG B 112      27.554   1.677 -13.082  1.00 11.82           N
ATOM   1919  CA  ARG B 112      26.180   1.659 -12.598  1.00 12.42           C
ATOM   1920  CB  ARG B 112      26.077   2.367 -11.247  1.00 16.35           C
ATOM   1921  CG  ARG B 112      24.641   2.457 -10.760  1.00 16.59           C
ATOM   1922  CD  ARG B 112      24.546   2.973  -9.343  1.00 25.70           C
ATOM   1923  NE  ARG B 112      25.268   4.224  -9.135  1.00 30.76           N
ATOM   1924  CZ  ARG B 112      24.813   5.428  -9.479  1.00 33.60           C
ATOM   1925  NH1 ARG B 112      23.619   5.552 -10.061  1.00 26.98           N
ATOM   1926  NH2 ARG B 112      25.555   6.512  -9.234  1.00 27.07           N
ATOM   1927  C   ARG B 112      25.209   2.300 -13.584  1.00 12.43           C
ATOM   1928  O   ARG B 112      24.104   1.798 -13.810  1.00 13.22           O
ATOM   1929  N   ASN B 113      25.631   3.403 -14.182  1.00 13.36           N
ATOM   1930  CA  ASN B 113      24.753   4.175 -15.048  1.00 15.04           C
ATOM   1931  CB  ASN B 113      25.125   5.648 -14.963  1.00 17.99           C
ATOM   1932  CG  ASN B 113      24.695   6.283 -13.662  1.00 21.31           C
ATOM   1933  OD1 ASN B 113      23.669   5.917 -13.076  1.00 17.80           O
ATOM   1934  ND2 ASN B 113      25.475   7.246 -13.203  1.00 17.24           N
ATOM   1935  C   ASN B 113      24.755   3.750 -16.505  1.00 16.08           C
ATOM   1936  O   ASN B 113      23.794   4.012 -17.223  1.00 16.91           O
ATOM   1937  N   ARG B 114      25.829   3.114 -16.965  1.00 15.56           N
ATOM   1938  CA  ARG B 114      25.944   2.848 -18.399  1.00 13.85           C
ATOM   1939  CB  ARG B 114      27.095   3.680 -18.988  1.00 12.35           C
ATOM   1940  CG  ARG B 114      26.975   5.142 -18.646  1.00 16.23           C
ATOM   1941  CD  ARG B 114      28.105   5.951 -19.193  1.00 17.21           C
ATOM   1942  NE  ARG B 114      28.032   6.082 -20.638  1.00 18.10           N
ATOM   1943  CZ  ARG B 114      28.863   6.832 -21.350  1.00 20.59           C
ATOM   1944  NH1 ARG B 114      29.845   7.502 -20.749  1.00 16.91           N
ATOM   1945  NH2 ARG B 114      28.727   6.890 -22.667  1.00 24.46           N
ATOM   1946  C   ARG B 114      26.135   1.373 -18.752  1.00 16.29           C
ATOM   1947  O   ARG B 114      25.977   0.999 -19.918  1.00 12.52           O
ATOM   1948  N   CYS B 115      26.468   0.542 -17.762  1.00 15.14           N
ATOM   1949  CA  CYS B 115      26.777  -0.870 -18.010  1.00 16.71           C
ATOM   1950  CB  CYS B 115      28.198  -1.198 -17.564  1.00 15.63           C
ATOM   1951  SG  CYS B 115      29.451  -0.269 -18.435  1.00 12.53           S
ATOM   1952  C   CYS B 115      25.825  -1.834 -17.324  1.00 16.42           C
ATOM   1953  O   CYS B 115      25.413  -2.835 -17.917  1.00 15.66           O
ATOM   1954  N   LYS B 116      25.527  -1.542 -16.062  1.00 13.64           N
ATOM   1955  CA  LYS B 116      24.618  -2.343 -15.255  1.00 15.74           C
ATOM   1956  CB  LYS B 116      24.359  -1.633 -13.930  1.00 14.65           C
ATOM   1957  CG  LYS B 116      23.588  -2.411 -12.906  1.00 13.29           C
ATOM   1958  CD  LYS B 116      23.350  -1.555 -11.675  1.00 15.51           C
ATOM   1959  CE  LYS B 116      22.849  -2.368 -10.506  1.00 17.52           C
ATOM   1960  NZ  LYS B 116      22.862  -1.549  -9.261  1.00 19.00           N
ATOM   1961  C   LYS B 116      23.305  -2.584 -16.000  1.00 17.46           C
ATOM   1962  O   LYS B 116      22.694  -1.647 -16.504  1.00 19.11           O
ATOM   1963  N   GLY B 117      22.892  -3.841 -16.092  1.00 16.88           N
ATOM   1964  CA  GLY B 117      21.618  -4.166 -16.707  1.00 19.83           C
ATOM   1965  C   GLY B 117      21.607  -4.082 -18.223  1.00 21.21           C
ATOM   1966  O   GLY B 117      20.550  -4.131 -18.855  1.00 27.77           O
ATOM   1967  N   THR B 118      22.782  -3.937 -18.816  1.00 20.28           N
ATOM   1968  CA  THR B 118      22.883  -3.868 -20.261  1.00 19.00           C
ATOM   1969  CB  THR B 118      23.742  -2.678 -20.714  1.00 18.64           C
ATOM   1970  OG1 THR B 118      25.123  -2.944 -20.441  1.00 17.69           O
ATOM   1971  CG2 THR B 118      23.308  -1.412 -19.975  1.00 17.31           C
ATOM   1972  C   THR B 118      23.470  -5.173 -20.778  1.00 17.02           C
ATOM   1973  O   THR B 118      23.923  -5.998 -19.997  1.00 17.31           O
ATOM   1974  N   ASP B 119      23.424  -5.363 -22.091  1.00 21.53           N
ATOM   1975  CA  ASP B 119      24.007  -6.532 -22.733  1.00 24.56           C
ATOM   1976  CB  ASP B 119      23.429  -6.684 -24.159  1.00 29.84           C
ATOM   1977  CG  ASP B 119      23.820  -7.992 -24.832  1.00 34.24           C
ATOM   1978  OD1 ASP B 119      24.437  -8.838 -24.157  1.00 35.34           O
ATOM   1979  OD2 ASP B 119      23.485  -8.183 -26.031  1.00 36.61           O
ATOM   1980  C   ASP B 119      25.529  -6.368 -22.754  1.00 21.70           C
ATOM   1981  O   ASP B 119      26.090  -6.008 -23.781  1.00 24.29           O
ATOM   1982  N   VAL B 120      26.191  -6.608 -21.621  1.00 18.64           N
ATOM   1983  CA  VAL B 120      27.637  -6.386 -21.524  1.00 20.32           C
ATOM   1984  CB  VAL B 120      28.133  -6.363 -20.055  1.00 20.40           C
ATOM   1985  CG1 VAL B 120      27.518  -5.192 -19.274  1.00 13.61           C
ATOM   1986  CG2 VAL B 120      27.873  -7.698 -19.368  1.00 22.26           C
ATOM   1987  C   VAL B 120      28.462  -7.432 -22.273  1.00 27.22           C
ATOM   1988  O   VAL B 120      29.672  -7.246 -22.476  1.00 21.33           O
ATOM   1989  N   GLN B 121      27.821  -8.528 -22.682  1.00 26.07           N
ATOM   1990  CA  GLN B 121      28.509  -9.571 -23.433  1.00 22.98           C
ATOM   1991  CB  GLN B 121      27.611 -10.812 -23.620  1.00 31.22           C
ATOM   1992  CG  GLN B 121      26.603 -10.728 -24.767  1.00 35.48           C
ATOM   1993  CD  GLN B 121      25.771 -11.996 -24.939  1.00 46.19           C
ATOM   1994  OE1 GLN B 121      26.127 -13.068 -24.434  1.00 49.79           O
ATOM   1995  NE2 GLN B 121      24.637 -11.871 -25.630  1.00 52.36           N
ATOM   1996  C   GLN B 121      28.956  -8.998 -24.774  1.00 27.00           C
ATOM   1997  O   GLN B 121      29.930  -9.464 -25.363  1.00 23.75           O
ATOM   1998  N   ALA B 122      28.253  -7.964 -25.229  1.00 25.16           N
ATOM   1999  CA  ALA B 122      28.568  -7.280 -26.476  1.00 25.81           C
ATOM   2000  CB  ALA B 122      27.616  -6.130 -26.694  1.00 30.07           C
ATOM   2001  C   ALA B 122      30.011  -6.783 -26.502  1.00 28.03           C
ATOM   2002  O   ALA B 122      30.673  -6.805 -27.534  1.00 21.41           O
ATOM   2003  N   TRP B 123      30.490  -6.359 -25.342  1.00 23.91           N
ATOM   2004  CA  TRP B 123      31.806  -5.766 -25.227  1.00 21.88           C
ATOM   2005  CB  TRP B 123      31.950  -5.132 -23.847  1.00 18.44           C
ATOM   2006  CG  TRP B 123      31.151  -3.901 -23.763  1.00 18.73           C
ATOM   2007  CD1 TRP B 123      29.935  -3.745 -23.155  1.00 22.16           C
ATOM   2008  NE1 TRP B 123      29.487  -2.459 -23.328  1.00 18.93           N
ATOM   2009  CE2 TRP B 123      30.411  -1.764 -24.065  1.00 17.75           C
ATOM   2010  CD2 TRP B 123      31.466  -2.644 -24.363  1.00 14.27           C
ATOM   2011  CE3 TRP B 123      32.547  -2.174 -25.116  1.00 15.80           C
ATOM   2012  CZ3 TRP B 123      32.537  -0.865 -25.541  1.00 16.21           C
ATOM   2013  CH2 TRP B 123      31.467  -0.014 -25.227  1.00 20.70           C
ATOM   2014  CZ2 TRP B 123      30.400  -0.446 -24.488  1.00 20.38           C
ATOM   2015  C   TRP B 123      32.917  -6.768 -25.488  1.00 20.22           C
ATOM   2016  O   TRP B 123      34.005  -6.381 -25.878  1.00 19.70           O
ATOM   2017  N   ILE B 124      32.653  -8.058 -25.293  1.00 25.85           N
ATOM   2018  CA  ILE B 124      33.679  -9.047 -25.600  1.00 24.80           C
ATOM   2019  CB  ILE B 124      34.012  -9.931 -24.370  1.00 20.51           C
ATOM   2020  CG1 ILE B 124      32.853 -10.854 -23.996  1.00 24.65           C
ATOM   2021  CD1 ILE B 124      33.210 -11.801 -22.843  1.00 27.91           C
ATOM   2022  CG2 ILE B 124      34.412  -9.065 -23.178  1.00 19.32           C
ATOM   2023  C   ILE B 124      33.311  -9.951 -26.785  1.00 23.93           C
ATOM   2024  O   ILE B 124      33.989 -10.935 -27.024  1.00 22.28           O
ATOM   2025  N   ARG B 125      32.269  -9.600 -27.539  1.00 25.35           N
ATOM   2026  CA  ARG B 125      31.900 -10.388 -28.719  1.00 30.47           C
ATOM   2027  CB  ARG B 125      30.593  -9.882 -29.338  1.00 31.06           C
ATOM   2028  CG  ARG B 125      29.389  -9.920 -28.410  1.00 38.59           C
ATOM   2029  CD  ARG B 125      28.216 -10.725 -28.960  1.00 45.76           C
ATOM   2030  NE  ARG B 125      26.987 -10.571 -28.166  1.00 53.27           N
ATOM   2031  CZ  ARG B 125      26.151  -9.536 -28.272  1.00 48.86           C
ATOM   2032  NH1 ARG B 125      26.418  -8.562 -29.132  1.00 50.28           N
ATOM   2033  NH2 ARG B 125      25.046  -9.473 -27.534  1.00 44.49           N
ATOM   2034  C   ARG B 125      33.000 -10.377 -29.783  1.00 30.56           C
ATOM   2035  O   ARG B 125      33.561  -9.333 -30.106  1.00 30.66           O
ATOM   2036  N   GLY B 126      33.314 -11.555 -30.314  1.00 30.80           N
ATOM   2037  CA  GLY B 126      34.251 -11.663 -31.413  1.00 32.87           C
ATOM   2038  C   GLY B 126      35.702 -11.673 -30.990  1.00 31.25           C
ATOM   2039  O   GLY B 126      36.593 -11.902 -31.810  1.00 34.14           O
ATOM   2040  N   CYS B 127      35.954 -11.431 -29.709  1.00 28.05           N
ATOM   2041  CA  CYS B 127      37.326 -11.451 -29.220  1.00 27.73           C
ATOM   2042  CB  CYS B 127      37.470 -10.635 -27.933  1.00 24.20           C
ATOM   2043  SG  CYS B 127      36.714  -8.993 -27.994  1.00 31.07           S
ATOM   2044  C   CYS B 127      37.787 -12.880 -28.972  1.00 31.26           C
ATOM   2045  O   CYS B 127      37.056 -13.695 -28.399  1.00 27.05           O
ATOM   2046  N   ARG B 128      39.002 -13.170 -29.421  1.00 26.70           N
ATOM   2047  CA  ARG B 128      39.697 -14.406 -29.088  1.00 29.04           C
ATOM   2048  CB  ARG B 128      40.904 -14.609 -30.014  1.00 31.61           C
ATOM   2049  CG  ARG B 128      41.702 -15.886 -29.774  1.00 34.28           C
ATOM   2050  CD  ARG B 128      42.399 -16.359 -31.056  1.00 36.46           C
ATOM   2051  NE  ARG B 128      43.634 -15.632 -31.338  1.00 37.16           N
ATOM   2052  CZ  ARG B 128      44.187 -15.539 -32.547  1.00 32.80           C
ATOM   2053  NH1 ARG B 128      43.608 -16.117 -33.594  1.00 34.48           N
ATOM   2054  NH2 ARG B 128      45.308 -14.853 -32.713  1.00 33.90           N
ATOM   2055  C   ARG B 128      40.146 -14.353 -27.638  1.00 38.42           C
ATOM   2056  O   ARG B 128      40.802 -13.396 -27.227  1.00 37.48           O
ATOM   2057  N   LEU B 129      39.785 -15.369 -26.863  1.00 44.09           N
ATOM   2058  CA  LEU B 129      40.165 -15.435 -25.456  1.00 37.12           C
ATOM   2059  CB  LEU B 129      39.019 -14.943 -24.562  1.00 33.96           C
ATOM   2060  CG  LEU B 129      38.193 -13.732 -25.004  1.00 33.76           C
ATOM   2061  CD1 LEU B 129      36.845 -13.707 -24.292  1.00 31.22           C
ATOM   2062  CD2 LEU B 129      38.936 -12.428 -24.767  1.00 33.77           C
ATOM   2063  C   LEU B 129      40.562 -16.861 -25.069  1.00 48.77           C
ATOM   2064  O   LEU B 129      40.167 -17.840 -25.715  1.00 45.93           O
ATOM   2065  OXT LEU B 129      41.299 -17.074 -24.101  1.00 52.33           O
TER
HETATM 2066  O   HOH C   1      44.043  14.550  -5.944  1.00 13.72           O
HETATM 2067  O   HOH C   2      33.991 -27.645  -0.526  1.00 13.04           O
HETATM 2068  O   HOH C   3      32.060 -26.075  -8.603  1.00 14.32           O
HETATM 2069  O   HOH C   4      46.008  10.622  -2.035  1.00 14.34           O
HETATM 2070  O   HOH C   5      22.181 -22.559  -3.842  1.00 12.26           O
HETATM 2071  O   HOH C   6      30.577 -26.190   7.212  1.00 13.44           O
HETATM 2072  O   HOH C   7      50.151   6.344   1.751  1.00 13.71           O
HETATM 2073  O   HOH C   8      26.220 -30.331  10.918  1.00 15.07           O
HETATM 2074  O   HOH C   9      42.454   2.281 -13.047  1.00 12.93           O
HETATM 2075  O   HOH C  10      46.649   8.561   0.249  1.00 19.47           O
HETATM 2076  O   HOH C  11      48.002   6.437 -23.317  1.00 15.76           O
HETATM 2077  O   HOH C  12      26.489 -28.143 -14.072  1.00 13.11           O
HETATM 2078  O   HOH C  13      26.525 -28.443 -16.995  1.00 11.55           O
HETATM 2079  O   HOH C  15      31.201 -33.213   7.765  1.00 16.37           O
HETATM 2080  O   HOH C  16      23.773 -32.218   7.538  1.00 18.86           O
HETATM 2081  O   HOH C  17      29.648 -16.645  -4.711  1.00 18.09           O
HETATM 2082  O   HOH C  18      36.599   9.716 -13.825  1.00 16.61           O
HETATM 2083  O   HOH C  19      51.469  15.397   0.442  1.00 22.60           O
HETATM 2084  O   HOH C  20      28.677 -26.787   9.472  1.00 20.68           O
HETATM 2085  O   HOH C  21       9.073 -20.925 -21.479  1.00 21.01           O
HETATM 2086  O   HOH C  22      47.066   0.188 -16.183  1.00 16.48           O
HETATM 2087  O   HOH C  23      28.082 -11.146 -14.685  1.00 16.25           O
HETATM 2088  O   HOH C  24      24.600  -6.036 -13.000  1.00 18.15           O
HETATM 2089  O   HOH C  25      51.643   4.110 -21.660  1.00 19.43           O
HETATM 2090  O   HOH C  26      28.711 -21.496 -14.950  1.00 18.58           O
HETATM 2091  O   HOH C  28      45.401   1.965 -16.010  1.00 20.46           O
HETATM 2092  O   HOH C  30      19.549 -28.063  -4.384  1.00 16.15           O
HETATM 2093  O   HOH C  31      16.714 -26.886   5.072  1.00 22.34           O
HETATM 2094  O   HOH C  32      46.745  -3.222  -4.374  1.00 21.31           O
HETATM 2095  O   HOH C  33      24.048  -6.931 -17.299  1.00 18.65           O
HETATM 2096  O   HOH C  34      28.389 -15.677   1.161  1.00 27.33           O
HETATM 2097  O   HOH C  35      28.095 -14.511 -12.087  1.00 20.50           O
HETATM 2098  O   HOH C  36      14.929 -21.956 -20.691  1.00 22.54           O
HETATM 2099  O   HOH C  37      28.947 -20.730 -12.348  1.00 20.66           O
HETATM 2100  O   HOH C  38      13.060  -4.018  -8.047  1.00 20.41           O
HETATM 2101  O   HOH C  39       6.116 -15.600   2.453  1.00 22.78           O
HETATM 2102  O   HOH C  40      24.638 -32.973  -5.115  1.00 17.03           O
HETATM 2103  O   HOH C  41      23.038 -28.593 -18.197  1.00 22.96           O
HETATM 2104  O   HOH C  42      24.705 -31.837 -10.242  1.00 22.92           O
HETATM 2105  O   HOH C  43      20.174 -27.089  -7.165  1.00 18.27           O
HETATM 2106  O   HOH C  44      16.245 -29.989   1.790  1.00 26.17           O
HETATM 2107  O   HOH C  45       5.480  -8.036  -2.656  1.00 20.16           O
HETATM 2108  O   HOH C  46      24.024 -31.599 -12.393  1.00 19.13           O
HETATM 2109  O   HOH C  47      26.091   4.602 -22.261  1.00 22.90           O
HETATM 2110  O   HOH C  48      25.446   1.706 -22.374  1.00 16.99           O
HETATM 2111  O   HOH C  49      15.199 -19.482 -21.467  1.00 24.90           O
HETATM 2112  O   HOH C  50       1.113 -29.042  -6.133  1.00 22.15           O
HETATM 2113  O   HOH C  51      40.580   9.036 -21.554  1.00 20.28           O
HETATM 2114  O   HOH C  52      23.054   1.092 -16.591  1.00 23.15           O
HETATM 2115  O   HOH C  53      20.033  -0.542 -12.956  1.00 16.47           O
HETATM 2116  O   HOH C  55      20.096 -15.372 -19.414  1.00 19.34           O
HETATM 2117  O   HOH C  56      48.000  -0.340 -13.745  1.00 19.29           O
HETATM 2118  O   HOH C  57       5.202  -3.562 -22.028  1.00 19.39           O
HETATM 2119  O   HOH C  58      42.133  -4.999 -29.863  1.00 26.74           O
HETATM 2120  O   HOH C  59      23.890 -19.191 -18.089  1.00 26.99           O
HETATM 2121  O   HOH C  60      17.282 -27.741   2.211  1.00 25.26           O
HETATM 2122  O   HOH C  61      45.223   3.759   4.081  1.00 17.68           O
HETATM 2123  O   HOH C  62      48.759   3.245 -27.240  1.00 25.75           O
TER
HETATM 2124  O3  RRE F   1      11.389 -31.817 -10.988  1.00 26.26           O
HETATM 2125  C3  RRE F   1      11.365 -30.965 -10.241  1.00 35.80           C
HETATM 2126 Re1  RRE F   1      11.359 -29.592  -9.048  1.00 33.14          Re
HETATM 2127  C1  RRE F   1      10.815 -28.460 -10.336  1.00 18.22           C
HETATM 2128  O1  RRE F   1      10.404 -27.804 -11.149  1.00 29.13           O
HETATM 2129  O9  RRE F   1      11.800 -30.729  -7.724  1.00 19.12           O
HETATM 2130  O8  RRE F   1       9.613 -29.861  -8.599  1.00 36.88           O
HETATM 2131  C2  RRE F   1      13.091 -29.315  -9.478  1.00 20.22           C
HETATM 2132  O2  RRE F   1      14.172 -29.103  -9.700  1.00 28.33           O
HETATM 2133  O3  RRE F   2      49.116  -5.713 -18.872  1.00 23.17           O
HETATM 2134  C3  RRE F   2      49.265  -6.806 -18.622  1.00 24.31           C
HETATM 2135 Re1  RRE F   2      49.535  -8.556 -18.246  1.00 33.66          Re
HETATM 2136  C1  RRE F   2      50.719  -8.184 -16.946  1.00 22.87           C
HETATM 2137  O1  RRE F   2      51.468  -7.983 -16.119  1.00 31.38           O
HETATM 2138  O9  RRE F   2      48.382  -9.057 -19.526  1.00 17.15           O
HETATM 2139  O7  RRE F   2      49.774 -10.300 -17.804  1.00 37.66           O
HETATM 2140  C2  RRE F   2      50.815  -8.528 -19.528  1.00 40.46           C
HETATM 2141  O2  RRE F   2      51.648  -8.465 -20.273  1.00 29.89           O
TER
HETATM 2142  O   DMS G   1      25.118 -16.062   0.562  1.00 31.60           O
HETATM 2143  S   DMS G   1      23.885 -16.804   1.000  1.00 24.72           S
HETATM 2144  C2  DMS G   1      22.656 -15.674   1.669  1.00 18.34           C
HETATM 2145  C1  DMS G   1      24.323 -17.663   2.502  1.00 14.15           C
HETATM 2146  O   DMS G   2      37.637   4.489  -7.180  1.00 20.46           O
HETATM 2147  S   DMS G   2      36.702   4.071  -8.278  1.00 28.91           S
HETATM 2148  C2  DMS G   2      35.479   5.380  -8.579  1.00 25.81           C
HETATM 2149  C1  DMS G   2      35.665   2.732  -7.672  1.00 17.93           C
TER
END
