# Supplementary material for: New leads for fragment-based design of rhenium/technetium radiopharmaceutical agents
Source: IUCrJ. 2017 Apr 11;4(Pt 3):283–90. doi: 10.1107/S2052252517003475 (PMC5414402; doi:10.1107/S2052252517003475)
Supplement: Supplementary file 4 [file m-04-00283-sup4.zip]

Archive with 2 entries (2 files):
- 3_DLS Tetragonal Crystallographic Data/DLS Tetragonal coordinates_BrinkHelliwell.pdb
- 3_DLS Tetragonal Crystallographic Data/DLS Tetragonal SF_BrinkHelliwell.mtz
