# Supplementary material for: New leads for fragment-based design of rhenium/technetium radiopharmaceutical agents
Source: IUCrJ. 2017 Apr 11;4(Pt 3):283–90. doi: 10.1107/S2052252517003475 (PMC5414402; doi:10.1107/S2052252517003475)
Supplement: Supplementary file 4 [file m-04-00283-sup4.zip › 3_DLS Tetragonal Crystallographic Data/DLS Tetragonal coordinates_BrinkHelliwell.pdb]

REMARK Date 2017-02-27 Time 11:20:41 South Africa Standard Time +0200 (1488187241.33 s)
REMARK PHENIX refinement
REMARK 
REMARK ****************** INPUT FILES AND LABELS ******************************
REMARK Reflections:
REMARK   file name      : C:\Data\Diamond\S5_CX2_Re_TetraPhenix\Refine_7\S5_CX2_Tetra_Phenix_refine_7.mtz
REMARK   labels         : ['F-obs,SIGF-obs']
REMARK R-free flags:
REMARK   file name      : C:\Data\Diamond\S5_CX2_Re_TetraPhenix\Refine_7\S5_CX2_Tetra_Phenix_refine_7.mtz
REMARK   label          : R-free-flags
REMARK   test_flag_value: 0
REMARK Model file name(s): 
REMARK   C:\Data\Diamond\S5_CX2_Re_TetraPhenix\Refine_7\S5_CX2_Tetra_Phenix_refine_7-coot-0NoDMSO.pdb
REMARK 
REMARK   3
REMARK   3 REFINEMENT.
REMARK   3   PROGRAM     : PHENIX (phenix.refine: 1.9_1692)
REMARK   3   AUTHORS     : Adams,Afonine,Burnley,Chen,Davis,Echols,Gildea,
REMARK   3               : Gopal,Gros,Grosse-Kunstleve,Headd,Hung,Immormino,
REMARK   3               : Ioerger,McCoy,McKee,Moriarty,Pai,Read,Richardson,
REMARK   3               : Richardson,Romo,Sacchettini,Sauter,Smith,Storoni,
REMARK   3               : Terwilliger,Zwart
REMARK   3
REMARK   3  REFINEMENT TARGET : ML
REMARK   3  
REMARK   3  DATA USED IN REFINEMENT.
REMARK   3   RESOLUTION RANGE HIGH (ANGSTROMS) : 1.266   
REMARK   3   RESOLUTION RANGE LOW  (ANGSTROMS) : 39.945  
REMARK   3   MIN(FOBS/SIGMA_FOBS)              : 1.37  
REMARK   3   COMPLETENESS FOR RANGE        (%) : 100.00
REMARK   3   NUMBER OF REFLECTIONS             : 32462     
REMARK   3   NUMBER OF REFLECTIONS (NON-ANOMALOUS) : 32462     
REMARK   3  
REMARK   3  FIT TO DATA USED IN REFINEMENT.
REMARK   3   R VALUE     (WORKING + TEST SET) : 0.1734
REMARK   3   R VALUE            (WORKING SET) : 0.1722
REMARK   3   FREE R VALUE                     : 0.1966
REMARK   3   FREE R VALUE TEST SET SIZE   (%) : 5.05  
REMARK   3   FREE R VALUE TEST SET COUNT      : 1638      
REMARK   3  
REMARK   3  FIT TO DATA USED IN REFINEMENT (IN BINS).
REMARK   3   BIN  RESOLUTION RANGE  COMPL.    NWORK NFREE   RWORK  RFREE
REMARK   3     1 39.9649 -  2.8981    1.00     2799   121  0.1762 0.1896
REMARK   3     2  2.8981 -  2.3004    1.00     2616   146  0.1875 0.1986
REMARK   3     3  2.3004 -  2.0096    1.00     2586   136  0.1587 0.1651
REMARK   3     4  2.0096 -  1.8259    1.00     2577   127  0.1575 0.2107
REMARK   3     5  1.8259 -  1.6950    1.00     2528   167  0.1440 0.1953
REMARK   3     6  1.6950 -  1.5951    1.00     2558   136  0.1444 0.1759
REMARK   3     7  1.5951 -  1.5152    1.00     2543   131  0.1548 0.1923
REMARK   3     8  1.5152 -  1.4492    1.00     2540   130  0.1678 0.2099
REMARK   3     9  1.4492 -  1.3934    1.00     2533   133  0.1781 0.2540
REMARK   3    10  1.3934 -  1.3454    1.00     2524   129  0.1998 0.2416
REMARK   3    11  1.3454 -  1.3033    1.00     2518   145  0.2154 0.2801
REMARK   3    12  1.3033 -  1.2660    1.00     2502   137  0.2538 0.2734
REMARK   3  
REMARK   3  BULK SOLVENT MODELLING.
REMARK   3   METHOD USED        : FLAT BULK SOLVENT MODEL
REMARK   3   SOLVENT RADIUS     : 1.11    
REMARK   3   SHRINKAGE RADIUS   : 0.90    
REMARK   3   GRID STEP FACTOR   : 4.00    
REMARK   3  
REMARK   3  ERROR ESTIMATES.
REMARK   3   COORDINATE ERROR (MAXIMUM-LIKELIHOOD BASED)     : 0.15    
REMARK   3   PHASE ERROR (DEGREES, MAXIMUM-LIKELIHOOD BASED) : 18.45   
REMARK   3  
REMARK   3  STRUCTURE FACTORS CALCULATION ALGORITHM : FFT
REMARK   3  
REMARK   3  DEVIATIONS FROM IDEAL VALUES.
REMARK   3                 RMSD     MAX  COUNT
REMARK   3   BOND      :  0.008   0.039   1034
REMARK   3   ANGLE     :  1.145   6.716   1395
REMARK   3   CHIRALITY :  0.050   0.275    145
REMARK   3   PLANARITY :  0.005   0.024    184
REMARK   3   DIHEDRAL  : 12.300  86.746    369
REMARK   3   MIN NONBONDED DISTANCE : 1.022 
REMARK   3  
REMARK   3  MOLPROBITY STATISTICS.
REMARK   3   ALL-ATOM CLASHSCORE : 1.51  
REMARK   3   RAMACHANDRAN PLOT:
REMARK   3     OUTLIERS : 0.00  %
REMARK   3     ALLOWED  : 1.56  %
REMARK   3     FAVORED  : 98.44 %
REMARK   3   ROTAMER OUTLIERS : 0.00 %
REMARK   3   CBETA DEVIATIONS : 0
REMARK   3  
REMARK   3  ATOMIC DISPLACEMENT PARAMETERS.
REMARK   3   WILSON B : 15.81
REMARK   3   RMS(B_ISO_OR_EQUIVALENT_BONDED) : 1.76
REMARK   3   ATOMS          NUMBER OF ATOMS
REMARK   3                    ISO.  ANISO. 
REMARK   3    ALL         :      1    1108
REMARK   3    ALL (NO H)  :      1    1108
REMARK   3    SOLVENT     :      0      80
REMARK   3    NON-SOLVENT :      1    1028
REMARK   3    HYDROGENS   :      0       0
REMARK   3
CRYST1   79.890   79.890   37.000  90.00  90.00  90.00 P 43 21 2
SCALE1      0.012517  0.000000  0.000000        0.00000
SCALE2      0.000000  0.012517  0.000000        0.00000
SCALE3      0.000000  0.000000  0.027027        0.00000
ATOM      1  N   LYS A   1       4.001  10.913   9.751  1.00 19.81           N
ANISOU    1  N   LYS A   1     2069   3031   2428    175   -270   -715       N
ATOM      2  CA  LYS A   1       3.114  11.317   8.666  1.00 19.69           C
ANISOU    2  CA  LYS A   1     2164   2910   2405     10   -162   -769       C
ATOM      3  CB  LYS A   1       1.690  10.851   8.965  1.00 21.23           C
ANISOU    3  CB  LYS A   1     2269   3066   2732     75   -254   -960       C
ATOM      4  CG  LYS A   1       0.628  11.433   8.055  1.00 21.75           C
ANISOU    4  CG  LYS A   1     2192   3237   2833    -63   -458   -988       C
ATOM      5  CD  LYS A   1      -0.716  10.800   8.350  1.00 22.92           C
ANISOU    5  CD  LYS A   1     2126   3309   3275   -111   -437   -561       C
ATOM      6  CE  LYS A   1      -1.823  11.375   7.498  1.00 23.97           C
ANISOU    6  CE  LYS A   1     2328   3493   3287   -195   -389   -467       C
ATOM      7  NZ  LYS A   1      -3.088  10.652   7.776  1.00 26.41           N
ANISOU    7  NZ  LYS A   1     2789   3625   3620   -327   -750   -707       N
ATOM      8  C   LYS A   1       3.144  12.827   8.457  1.00 18.07           C
ANISOU    8  C   LYS A   1     2142   2910   1812     13     87   -553       C
ATOM      9  O   LYS A   1       3.109  13.581   9.428  1.00 17.56           O
ANISOU    9  O   LYS A   1     2198   2815   1660    -45   -312   -378       O
ATOM     10  N   VAL A   2       3.226  13.258   7.202  1.00 18.83           N
ANISOU   10  N   VAL A   2     2038   3171   1945    151   -104   -618       N
ATOM     11  CA  VAL A   2       3.074  14.669   6.886  1.00 18.39           C
ANISOU   11  CA  VAL A   2     2034   3392   1562    166   -268   -480       C
ATOM     12  CB  VAL A   2       4.133  15.159   5.867  1.00 18.82           C
ANISOU   12  CB  VAL A   2     2097   3488   1567    203     33   -490       C
ATOM     13  CG1 VAL A   2       3.885  16.612   5.504  1.00 19.76           C
ANISOU   13  CG1 VAL A   2     2312   3657   1541    152    -97   -469       C
ATOM     14  CG2 VAL A   2       5.547  14.980   6.430  1.00 18.88           C
ANISOU   14  CG2 VAL A   2     1937   3454   1782    199    116   -596       C
ATOM     15  C   VAL A   2       1.663  14.904   6.353  1.00 18.39           C
ANISOU   15  C   VAL A   2     2093   3530   1363    186   -441   -653       C
ATOM     16  O   VAL A   2       1.324  14.469   5.249  1.00 19.90           O
ANISOU   16  O   VAL A   2     2249   3751   1563    252   -421   -845       O
ATOM     17  N   PHE A   3       0.843  15.584   7.153  1.00 18.76           N
ANISOU   17  N   PHE A   3     2050   3491   1585    277   -341   -760       N
ATOM     18  CA  PHE A   3      -0.542  15.885   6.775  1.00 18.35           C
ANISOU   18  CA  PHE A   3     2047   3582   1345    198   -400   -351       C
ATOM     19  CB  PHE A   3      -1.334  16.376   7.977  1.00 19.48           C
ANISOU   19  CB  PHE A   3     2046   3455   1902     81   -397   -688       C
ATOM     20  CG  PHE A   3      -1.893  15.296   8.840  1.00 18.87           C
ANISOU   20  CG  PHE A   3     2028   3388   1754   -321   -370   -940       C
ATOM     21  CD1 PHE A   3      -1.109  14.662   9.785  1.00 19.62           C
ANISOU   21  CD1 PHE A   3     2154   3425   1877   -411   -212   -746       C
ATOM     22  CE1 PHE A   3      -1.641  13.687  10.605  1.00 20.55           C
ANISOU   22  CE1 PHE A   3     2150   3351   2307   -473   -115   -712       C
ATOM     23  CZ  PHE A   3      -2.970  13.338  10.496  1.00 19.99           C
ANISOU   23  CZ  PHE A   3     2121   3328   2146   -299    -56  -1033       C
ATOM     24  CE2 PHE A   3      -3.769  13.961   9.563  1.00 19.37           C
ANISOU   24  CE2 PHE A   3     2043   3373   1942   -305    -59  -1193       C
ATOM     25  CD2 PHE A   3      -3.229  14.946   8.745  1.00 20.20           C
ANISOU   25  CD2 PHE A   3     2071   3409   2194   -290    -64  -1033       C
ATOM     26  C   PHE A   3      -0.603  16.963   5.711  1.00 19.18           C
ANISOU   26  C   PHE A   3     2122   3787   1381    264   -373   -285       C
ATOM     27  O   PHE A   3       0.224  17.876   5.720  1.00 19.07           O
ANISOU   27  O   PHE A   3     2201   3629   1415    344   -381   -228       O
ATOM     28  N   GLY A   4      -1.589  16.876   4.824  1.00 21.29           N
ANISOU   28  N   GLY A   4     2224   3995   1871    337   -721   -320       N
ATOM     29  CA  GLY A   4      -1.967  18.031   4.046  1.00 21.54           C
ANISOU   29  CA  GLY A   4     2190   4007   1985    282   -656   -209       C
ATOM     30  C   GLY A   4      -2.763  18.984   4.934  1.00 20.78           C
ANISOU   30  C   GLY A   4     2181   3950   1765    326   -794   -234       C
ATOM     31  O   GLY A   4      -3.317  18.586   5.962  1.00 21.01           O
ANISOU   31  O   GLY A   4     2223   3852   1906    190   -615   -172       O
ATOM     32  N   ARG A   5      -2.797  20.252   4.548  1.00 21.96           N
ANISOU   32  N   ARG A   5     2204   3996   2143    415   -853    -49       N
ATOM     33  CA  ARG A   5      -3.514  21.291   5.281  1.00 23.19           C
ANISOU   33  CA  ARG A   5     2356   4020   2436    207   -949   -267       C
ATOM     34  CB  ARG A   5      -3.429  22.606   4.499  1.00 24.45           C
ANISOU   34  CB  ARG A   5     2672   3971   2649    129   -435     15       C
ATOM     35  CG  ARG A   5      -4.182  23.762   5.127  1.00 25.59           C
ANISOU   35  CG  ARG A   5     2834   4057   2832    -53    -65   -182       C
ATOM     36  CD  ARG A   5      -3.993  25.077   4.351  1.00 25.93           C
ANISOU   36  CD  ARG A   5     3102   4157   2592   -118   -570   -143       C
ATOM     37  NE  ARG A   5      -4.471  25.045   2.968  1.00 26.30           N
ANISOU   37  NE  ARG A   5     3289   4369   2335   -140   -726   -219       N
ATOM     38  CZ  ARG A   5      -5.721  25.309   2.603  1.00 28.13           C
ANISOU   38  CZ  ARG A   5     3495   4550   2643     41   -862   -472       C
ATOM     39  NH1 ARG A   5      -6.641  25.598   3.518  1.00 27.55           N
ANISOU   39  NH1 ARG A   5     3376   4548   2544    -60   -825   -508       N
ATOM     40  NH2 ARG A   5      -6.062  25.266   1.320  1.00 29.19           N
ANISOU   40  NH2 ARG A   5     3621   4684   2785    235  -1205   -431       N
ATOM     41  C   ARG A   5      -4.986  20.962   5.568  1.00 22.08           C
ANISOU   41  C   ARG A   5     2255   4060   2074    114   -907   -399       C
ATOM     42  O   ARG A   5      -5.426  20.995   6.721  1.00 21.20           O
ANISOU   42  O   ARG A   5     2213   4028   1814     69   -741   -408       O
ATOM     43  N   CYS A   6      -5.750  20.649   4.529  1.00 22.95           N
ANISOU   43  N   CYS A   6     2285   4320   2117     72   -869   -515       N
ATOM     44  CA  CYS A   6      -7.168  20.367   4.740  1.00 24.82           C
ANISOU   44  CA  CYS A   6     2402   4586   2440    150  -1167   -407       C
ATOM     45  CB  CYS A   6      -7.926  20.418   3.417  1.00 26.93           C
ANISOU   45  CB  CYS A   6     2708   4936   2589    532  -1327   -398       C
ATOM     46  SG  CYS A   6      -8.109  22.092   2.740  1.00 28.58           S
ANISOU   46  SG  CYS A   6     2910   5439   2511    743  -1234   -353       S
ATOM     47  C   CYS A   6      -7.389  19.018   5.434  1.00 24.34           C
ANISOU   47  C   CYS A   6     2236   4422   2589    -11  -1114   -574       C
ATOM     48  O   CYS A   6      -8.338  18.866   6.207  1.00 23.77           O
ANISOU   48  O   CYS A   6     1940   4576   2515   -217   -804   -636       O
ATOM     49  N   GLU A   7      -6.506  18.057   5.170  1.00 23.45           N
ANISOU   49  N   GLU A   7     2543   4085   2283     67  -1164   -693       N
ATOM     50  CA  GLU A   7      -6.552  16.760   5.839  1.00 23.03           C
ANISOU   50  CA  GLU A   7     2635   3886   2230     19   -947   -855       C
ATOM     51  CB  GLU A   7      -5.451  15.843   5.290  1.00 24.92           C
ANISOU   51  CB  GLU A   7     2952   3894   2624    148  -1021   -900       C
ATOM     52  CG  GLU A   7      -5.432  14.437   5.873  1.00 27.47           C
ANISOU   52  CG  GLU A   7     3316   3953   3169    -14  -1246   -921       C
ATOM     53  CD  GLU A   7      -4.203  13.645   5.445  1.00 28.84           C
ANISOU   53  CD  GLU A   7     3727   4065   3166    -24  -1304   -714       C
ATOM     54  OE1 GLU A   7      -3.190  14.267   5.042  1.00 29.25           O
ANISOU   54  OE1 GLU A   7     3948   4067   3099     14  -1243   -477       O
ATOM     55  OE2 GLU A   7      -4.236  12.394   5.520  1.00 31.17           O
ANISOU   55  OE2 GLU A   7     3845   4196   3802     28  -1441   -507       O
ATOM     56  C   GLU A   7      -6.395  16.916   7.354  1.00 21.15           C
ANISOU   56  C   GLU A   7     2271   3758   2006   -386   -778   -668       C
ATOM     57  O   GLU A   7      -7.111  16.284   8.136  1.00 23.10           O
ANISOU   57  O   GLU A   7     2273   3948   2555   -693   -455   -906       O
ATOM     58  N   LEU A   8      -5.451  17.756   7.768  1.00 18.62           N
ANISOU   58  N   LEU A   8     1958   3438   1678   -397   -724   -538       N
ATOM     59  CA  LEU A   8      -5.238  18.005   9.195  1.00 18.20           C
ANISOU   59  CA  LEU A   8     1844   3218   1855   -463   -282   -545       C
ATOM     60  CB  LEU A   8      -3.932  18.772   9.441  1.00 17.30           C
ANISOU   60  CB  LEU A   8     1943   3034   1597   -387   -288   -450       C
ATOM     61  CG  LEU A   8      -3.615  18.937  10.917  1.00 17.72           C
ANISOU   61  CG  LEU A   8     1994   2981   1758   -371   -450   -360       C
ATOM     62  CD1 LEU A   8      -3.405  17.587  11.622  1.00 17.57           C
ANISOU   62  CD1 LEU A   8     2157   3016   1501   -160   -684   -162       C
ATOM     63  CD2 LEU A   8      -2.377  19.812  11.046  1.00 17.54           C
ANISOU   63  CD2 LEU A   8     1936   3024   1706   -682   -325   -401       C
ATOM     64  C   LEU A   8      -6.420  18.775   9.788  1.00 17.96           C
ANISOU   64  C   LEU A   8     1732   3236   1857   -433   -256   -582       C
ATOM     65  O   LEU A   8      -6.853  18.501  10.909  1.00 18.08           O
ANISOU   65  O   LEU A   8     1764   3206   1901   -536     21   -477       O
ATOM     66  N   ALA A   9      -6.940  19.742   9.043  1.00 18.51           N
ANISOU   66  N   ALA A   9     1709   3246   2078   -314   -371   -412       N
ATOM     67  CA  ALA A   9      -8.099  20.503   9.517  1.00 19.89           C
ANISOU   67  CA  ALA A   9     1774   3333   2450   -363   -450   -336       C
ATOM     68  CB  ALA A   9      -8.513  21.553   8.491  1.00 21.24           C
ANISOU   68  CB  ALA A   9     1812   3402   2857   -382   -491    -77       C
ATOM     69  C   ALA A   9      -9.267  19.567   9.834  1.00 21.13           C
ANISOU   69  C   ALA A   9     1997   3408   2622   -550   -445   -899       C
ATOM     70  O   ALA A   9      -9.893  19.652  10.897  1.00 21.51           O
ANISOU   70  O   ALA A   9     2148   3435   2589   -618   -320   -808       O
ATOM     71  N   ALA A  10      -9.546  18.656   8.916  1.00 21.02           N
ANISOU   71  N   ALA A  10     2063   3536   2387   -748   -637   -909       N
ATOM     72  CA  ALA A  10     -10.609  17.687   9.127  1.00 22.88           C
ANISOU   72  CA  ALA A  10     2237   3782   2673   -901   -606  -1008       C
ATOM     73  CB  ALA A  10     -10.823  16.854   7.860  1.00 23.70           C
ANISOU   73  CB  ALA A  10     2406   3891   2707   -719   -533  -1197       C
ATOM     74  C   ALA A  10     -10.329  16.770  10.316  1.00 24.03           C
ANISOU   74  C   ALA A  10     2281   3866   2982  -1012   -597  -1066       C
ATOM     75  O   ALA A  10     -11.235  16.484  11.111  1.00 24.78           O
ANISOU   75  O   ALA A  10     2337   4163   2915  -1044   -292   -860       O
ATOM     76  N   ALA A  11      -9.089  16.299  10.442  1.00 23.29           N
ANISOU   76  N   ALA A  11     2395   3588   2867   -946   -435  -1058       N
ATOM     77  CA  ALA A  11      -8.739  15.387  11.522  1.00 23.22           C
ANISOU   77  CA  ALA A  11     2449   3414   2960   -986   -293   -988       C
ATOM     78  CB  ALA A  11      -7.334  14.822  11.324  1.00 22.83           C
ANISOU   78  CB  ALA A  11     2523   3459   2692   -916   -276   -927       C
ATOM     79  C   ALA A  11      -8.854  16.099  12.861  1.00 21.31           C
ANISOU   79  C   ALA A  11     2389   3256   2453  -1148   -252   -892       C
ATOM     80  O   ALA A  11      -9.376  15.552  13.828  1.00 22.88           O
ANISOU   80  O   ALA A  11     2445   3343   2906  -1009    188   -643       O
ATOM     81  N   MET A  12      -8.389  17.342  12.917  1.00 20.23           N
ANISOU   81  N   MET A  12     2389   3208   2089   -969    -80   -805       N
ATOM     82  CA  MET A  12      -8.490  18.115  14.143  1.00 18.83           C
ANISOU   82  CA  MET A  12     2061   3021   2074   -847   -172   -596       C
ATOM     83  CB  MET A  12      -7.720  19.430  13.993  1.00 18.75           C
ANISOU   83  CB  MET A  12     1944   2822   2356   -617    -90   -264       C
ATOM     84  CG  MET A  12      -6.222  19.251  14.096  1.00 17.89           C
ANISOU   84  CG  MET A  12     1885   2681   2231   -477   -121   -253       C
ATOM     85  SD  MET A  12      -5.374  20.813  13.877  1.00 16.44           S
ANISOU   85  SD  MET A  12     2025   2432   1790   -429    104   -223       S
ATOM     86  CE  MET A  12      -3.861  20.478  14.795  1.00 16.37           C
ANISOU   86  CE  MET A  12     2037   2438   1746   -299   -516    -83       C
ATOM     87  C   MET A  12      -9.944  18.372  14.519  1.00 19.89           C
ANISOU   87  C   MET A  12     2045   3193   2321   -770   -264   -803       C
ATOM     88  O   MET A  12     -10.302  18.345  15.694  1.00 20.40           O
ANISOU   88  O   MET A  12     2131   3223   2397   -714   -286   -498       O
ATOM     89  N   LYS A  13     -10.786  18.612  13.524  1.00 21.26           N
ANISOU   89  N   LYS A  13     1898   3335   2847   -758    -99   -829       N
ATOM     90  CA  LYS A  13     -12.198  18.824  13.803  1.00 21.78           C
ANISOU   90  CA  LYS A  13     1963   3445   2869   -955   -464   -609       C
ATOM     91  CB  LYS A  13     -12.912  19.326  12.549  1.00 21.69           C
ANISOU   91  CB  LYS A  13     1906   3432   2903   -797   -557   -341       C
ATOM     92  CG  LYS A  13     -14.358  19.715  12.778  1.00 22.79           C
ANISOU   92  CG  LYS A  13     1923   3395   3340   -464   -534   -323       C
ATOM     93  CD  LYS A  13     -14.937  20.263  11.503  1.00 24.36           C
ANISOU   93  CD  LYS A  13     2019   3502   3733   -232   -365    -82       C
ATOM     94  CE  LYS A  13     -16.370  20.656  11.709  1.00 28.21           C
ANISOU   94  CE  LYS A  13     2455   3719   4546    -85   -286    279       C
ATOM     95  NZ  LYS A  13     -16.949  21.183  10.457  1.00 31.38           N
ANISOU   95  NZ  LYS A  13     2928   3869   5128     21    -89    291       N
ATOM     96  C   LYS A  13     -12.842  17.534  14.334  1.00 23.51           C
ANISOU   96  C   LYS A  13     2221   3537   3174  -1151   -362   -575       C
ATOM     97  O   LYS A  13     -13.594  17.558  15.311  1.00 23.96           O
ANISOU   97  O   LYS A  13     2233   3715   3153  -1226     54   -354       O
ATOM     98  N   ARG A  14     -12.522  16.405  13.710  1.00 24.13           N
ANISOU   98  N   ARG A  14     2524   3536   3108  -1207   -594   -697       N
ATOM     99  CA  ARG A  14     -13.071  15.129  14.158  1.00 26.56           C
ANISOU   99  CA  ARG A  14     2718   3729   3645  -1383   -519   -698       C
ATOM    100  CB  ARG A  14     -12.636  14.007  13.215  1.00 29.88           C
ANISOU  100  CB  ARG A  14     3140   3970   4244  -1751   -450   -990       C
ATOM    101  CG  ARG A  14     -13.054  12.598  13.630  1.00 35.05           C
ANISOU  101  CG  ARG A  14     3705   4511   5100  -1890   -444  -1206       C
ATOM    102  CD  ARG A  14     -14.313  12.091  12.929  1.00 38.71           C
ANISOU  102  CD  ARG A  14     4256   5060   5392  -1892   -559  -1302       C
ATOM    103  NE  ARG A  14     -14.622  10.756  13.424  1.00 41.10           N
ANISOU  103  NE  ARG A  14     4711   5540   5368  -1818   -769  -1532       N
ATOM    104  CZ  ARG A  14     -15.615  10.488  14.258  1.00 41.55           C
ANISOU  104  CZ  ARG A  14     5049   5672   5067  -1942   -949  -1892       C
ATOM    105  NH1 ARG A  14     -16.436  11.456  14.647  1.00 41.69           N
ANISOU  105  NH1 ARG A  14     5043   5694   5104  -2093   -993  -1889       N
ATOM    106  NH2 ARG A  14     -15.798   9.251  14.683  1.00 43.31           N
ANISOU  106  NH2 ARG A  14     5399   5743   5315  -1822   -775  -1902       N
ATOM    107  C   ARG A  14     -12.629  14.842  15.597  1.00 25.58           C
ANISOU  107  C   ARG A  14     2599   3715   3404  -1384   -387   -541       C
ATOM    108  O   ARG A  14     -13.363  14.203  16.362  1.00 26.86           O
ANISOU  108  O   ARG A  14     2637   3922   3646  -1443   -446   -245       O
ATOM    109  N   HIS A  15     -11.459  15.359  15.975  1.00 24.28           N
ANISOU  109  N   HIS A  15     2488   3605   3130  -1101   -396   -572       N
ATOM    110  CA  HIS A  15     -10.926  15.127  17.309  1.00 24.16           C
ANISOU  110  CA  HIS A  15     2347   3437   3395   -929    -69   -318       C
ATOM    111  CB  HIS A  15      -9.407  14.952  17.240  1.00 24.50           C
ANISOU  111  CB  HIS A  15     2497   3295   3517   -819   -200   -356       C
ATOM    112  CG  HIS A  15      -8.993  13.599  16.758  1.00 24.82           C
ANISOU  112  CG  HIS A  15     2755   3057   3620   -824   -264   -306       C
ATOM    113  ND1 HIS A  15      -8.449  12.642  17.589  1.00 26.31           N
ANISOU  113  ND1 HIS A  15     3068   3025   3904   -753   -464   -505       N
ATOM    114  CE1 HIS A  15      -8.205  11.546  16.888  1.00 26.95           C
ANISOU  114  CE1 HIS A  15     3269   2960   4011   -596   -552   -447       C
ATOM    115  NE2 HIS A  15      -8.577  11.756  15.637  1.00 26.49           N
ANISOU  115  NE2 HIS A  15     3135   2836   4092   -675   -511   -607       N
ATOM    116  CD2 HIS A  15      -9.077  13.030  15.532  1.00 26.13           C
ANISOU  116  CD2 HIS A  15     2950   2953   4026   -711   -327   -347       C
ATOM    117  C   HIS A  15     -11.300  16.230  18.296  1.00 23.81           C
ANISOU  117  C   HIS A  15     2187   3396   3463   -880    147   -169       C
ATOM    118  O   HIS A  15     -10.778  16.281  19.400  1.00 24.18           O
ANISOU  118  O   HIS A  15     2197   3440   3552   -767    280    -69       O
ATOM    119  N   GLY A  16     -12.229  17.096  17.909  1.00 21.93           N
ANISOU  119  N   GLY A  16     2089   3305   2936   -724    298   -150       N
ATOM    120  CA  GLY A  16     -12.832  18.009  18.864  1.00 21.56           C
ANISOU  120  CA  GLY A  16     1914   3247   3033   -601    172   -204       C
ATOM    121  C   GLY A  16     -12.120  19.320  19.145  1.00 20.16           C
ANISOU  121  C   GLY A  16     1929   3197   2534   -615     86   -302       C
ATOM    122  O   GLY A  16     -12.427  19.990  20.124  1.00 21.31           O
ANISOU  122  O   GLY A  16     1954   3430   2713   -644    356   -410       O
ATOM    123  N   LEU A  17     -11.201  19.725  18.279  1.00 19.65           N
ANISOU  123  N   LEU A  17     1886   3105   2475   -555      6   -221       N
ATOM    124  CA  LEU A  17     -10.459  20.966  18.513  1.00 18.59           C
ANISOU  124  CA  LEU A  17     1754   3158   2153   -445    123   -247       C
ATOM    125  CB  LEU A  17      -9.072  20.886  17.871  1.00 18.00           C
ANISOU  125  CB  LEU A  17     1708   3049   2083   -396    152   -468       C
ATOM    126  CG  LEU A  17      -8.032  20.089  18.649  1.00 18.40           C
ANISOU  126  CG  LEU A  17     2036   3113   1843   -382    -37   -196       C
ATOM    127  CD1 LEU A  17      -6.722  20.175  17.910  1.00 18.94           C
ANISOU  127  CD1 LEU A  17     2024   3197   1975   -158    228    170       C
ATOM    128  CD2 LEU A  17      -7.830  20.604  20.073  1.00 18.10           C
ANISOU  128  CD2 LEU A  17     2139   3116   1622   -439    103   -206       C
ATOM    129  C   LEU A  17     -11.174  22.222  18.011  1.00 20.07           C
ANISOU  129  C   LEU A  17     1767   3405   2455   -389     -8   -270       C
ATOM    130  O   LEU A  17     -10.813  23.332  18.416  1.00 20.29           O
ANISOU  130  O   LEU A  17     1816   3333   2562   -446    163   -440       O
ATOM    131  N   ASP A  18     -12.153  22.081  17.116  1.00 21.02           N
ANISOU  131  N   ASP A  18     2077   3677   2233   -304   -133    168       N
ATOM    132  CA  ASP A  18     -12.801  23.277  16.574  1.00 22.39           C
ANISOU  132  CA  ASP A  18     1987   3872   2646   -228   -197    157       C
ATOM    133  CB  ASP A  18     -13.729  22.943  15.397  1.00 23.66           C
ANISOU  133  CB  ASP A  18     2103   4051   2834   -272   -726    258       C
ATOM    134  CG  ASP A  18     -14.217  24.198  14.642  1.00 25.14           C
ANISOU  134  CG  ASP A  18     2057   4355   3138   -408   -734    309       C
ATOM    135  OD1 ASP A  18     -13.650  25.305  14.849  1.00 25.46           O
ANISOU  135  OD1 ASP A  18     2105   4622   2947   -519   -396    119       O
ATOM    136  OD2 ASP A  18     -15.162  24.075  13.825  1.00 27.26           O
ANISOU  136  OD2 ASP A  18     2323   4516   3517   -259   -504    211       O
ATOM    137  C   ASP A  18     -13.556  23.991  17.685  1.00 22.21           C
ANISOU  137  C   ASP A  18     1733   3978   2728   -179     29    273       C
ATOM    138  O   ASP A  18     -14.482  23.448  18.281  1.00 23.50           O
ANISOU  138  O   ASP A  18     1793   4012   3122    -71    -32    239       O
ATOM    139  N   ASN A  19     -13.100  25.207  17.966  1.00 21.45           N
ANISOU  139  N   ASN A  19     1562   3924   2663   -167    -67    130       N
ATOM    140  CA  ASN A  19     -13.605  26.059  19.046  1.00 23.74           C
ANISOU  140  CA  ASN A  19     1464   3862   3695     26     34    185       C
ATOM    141  CB  ASN A  19     -15.105  26.341  18.874  1.00 28.89           C
ANISOU  141  CB  ASN A  19     1665   4182   5129     37    -12    628       C
ATOM    142  CG  ASN A  19     -15.494  27.671  19.467  1.00 35.46           C
ANISOU  142  CG  ASN A  19     2085   4518   6871    -33     22    950       C
ATOM    143  OD1 ASN A  19     -14.676  28.598  19.511  1.00 37.69           O
ANISOU  143  OD1 ASN A  19     2449   4564   7307    -99    -47    978       O
ATOM    144  ND2 ASN A  19     -16.736  27.785  19.924  1.00 38.56           N
ANISOU  144  ND2 ASN A  19     2268   4725   7659    -22    385    892       N
ATOM    145  C   ASN A  19     -13.340  25.501  20.449  1.00 21.54           C
ANISOU  145  C   ASN A  19     1473   3585   3127    -59    404     83       C
ATOM    146  O   ASN A  19     -13.972  25.921  21.418  1.00 21.77           O
ANISOU  146  O   ASN A  19     1703   3587   2982     -3    683    155       O
ATOM    147  N   TYR A  20     -12.396  24.577  20.575  1.00 20.58           N
ANISOU  147  N   TYR A  20     1536   3476   2809   -188    150    432       N
ATOM    148  CA  TYR A  20     -12.031  24.079  21.897  1.00 18.10           C
ANISOU  148  CA  TYR A  20     1461   3245   2172   -210    147    299       C
ATOM    149  CB  TYR A  20     -11.094  22.866  21.806  1.00 19.05           C
ANISOU  149  CB  TYR A  20     1635   3069   2535   -353    357    351       C
ATOM    150  CG  TYR A  20     -10.898  22.217  23.151  1.00 19.40           C
ANISOU  150  CG  TYR A  20     1768   2961   2643   -141    690    367       C
ATOM    151  CD1 TYR A  20      -9.885  22.642  24.011  1.00 19.38           C
ANISOU  151  CD1 TYR A  20     1870   2904   2590    254    591    291       C
ATOM    152  CE1 TYR A  20      -9.719  22.075  25.262  1.00 20.83           C
ANISOU  152  CE1 TYR A  20     2128   3049   2738    307    909    459       C
ATOM    153  CZ  TYR A  20     -10.580  21.077  25.668  1.00 22.24           C
ANISOU  153  CZ  TYR A  20     2273   3237   2938    175    814    681       C
ATOM    154  OH  TYR A  20     -10.426  20.499  26.909  1.00 24.62           O
ANISOU  154  OH  TYR A  20     2642   3657   3055    266    847    449       O
ATOM    155  CE2 TYR A  20     -11.585  20.641  24.826  1.00 22.06           C
ANISOU  155  CE2 TYR A  20     2122   3017   3244    -75    642    753       C
ATOM    156  CD2 TYR A  20     -11.751  21.217  23.588  1.00 21.00           C
ANISOU  156  CD2 TYR A  20     1895   2984   3098   -155    966    405       C
ATOM    157  C   TYR A  20     -11.387  25.207  22.697  1.00 17.64           C
ANISOU  157  C   TYR A  20     1515   3379   1809    -67    416   -104       C
ATOM    158  O   TYR A  20     -10.441  25.855  22.229  1.00 18.01           O
ANISOU  158  O   TYR A  20     1514   3146   2183     10    467   -181       O
ATOM    159  N   ARG A  21     -11.907  25.447  23.899  1.00 19.78           N
ANISOU  159  N   ARG A  21     1788   3718   2010   -121    443    -92       N
ATOM    160  CA  ARG A  21     -11.495  26.593  24.727  1.00 21.63           C
ANISOU  160  CA  ARG A  21     1918   4105   2197     32    273     21       C
ATOM    161  CB  ARG A  21     -10.056  26.428  25.239  1.00 26.15           C
ANISOU  161  CB  ARG A  21     2099   4784   3054    277    242    256       C
ATOM    162  CG  ARG A  21      -9.942  25.822  26.613  1.00 32.19           C
ANISOU  162  CG  ARG A  21     2466   5509   4256    481    180    599       C
ATOM    163  CD  ARG A  21     -10.775  26.603  27.611  1.00 37.84           C
ANISOU  163  CD  ARG A  21     3100   6188   5088    408     80   1015       C
ATOM    164  NE  ARG A  21     -10.484  26.223  28.986  1.00 42.88           N
ANISOU  164  NE  ARG A  21     3491   6699   6101    464   -106   1279       N
ATOM    165  CZ  ARG A  21     -10.914  25.099  29.552  1.00 45.87           C
ANISOU  165  CZ  ARG A  21     3608   7076   6747    533     72   1456       C
ATOM    166  NH1 ARG A  21     -11.626  24.225  28.849  1.00 46.17           N
ANISOU  166  NH1 ARG A  21     3695   7187   6659    371    174   1412       N
ATOM    167  NH2 ARG A  21     -10.615  24.834  30.816  1.00 47.95           N
ANISOU  167  NH2 ARG A  21     3662   7210   7345    720      7   1394       N
ATOM    168  C   ARG A  21     -11.618  27.905  23.959  1.00 19.95           C
ANISOU  168  C   ARG A  21     1727   3892   1961    138    169   -152       C
ATOM    169  O   ARG A  21     -10.847  28.848  24.187  1.00 20.49           O
ANISOU  169  O   ARG A  21     2031   3866   1889    128    241   -396       O
ATOM    170  N   GLY A  22     -12.559  27.950  23.021  1.00 20.18           N
ANISOU  170  N   GLY A  22     1589   3887   2190    333    434    218       N
ATOM    171  CA  GLY A  22     -12.778  29.143  22.225  1.00 19.20           C
ANISOU  171  CA  GLY A  22     1424   3669   2204    378    322     24       C
ATOM    172  C   GLY A  22     -11.855  29.370  21.031  1.00 18.24           C
ANISOU  172  C   GLY A  22     1445   3426   2059    159    189   -256       C
ATOM    173  O   GLY A  22     -11.962  30.402  20.366  1.00 19.17           O
ANISOU  173  O   GLY A  22     1695   3338   2251    154    240   -217       O
ATOM    174  N   TYR A  23     -10.985  28.412  20.721  1.00 17.27           N
ANISOU  174  N   TYR A  23     1410   3334   1820    207    259   -299       N
ATOM    175  CA  TYR A  23     -10.033  28.584  19.628  1.00 16.97           C
ANISOU  175  CA  TYR A  23     1552   3211   1684    270    141   -280       C
ATOM    176  CB  TYR A  23      -8.669  28.042  20.034  1.00 15.56           C
ANISOU  176  CB  TYR A  23     1566   2784   1563    275    329   -314       C
ATOM    177  CG  TYR A  23      -7.991  28.907  21.065  1.00 14.36           C
ANISOU  177  CG  TYR A  23     1594   2428   1435    120    168   -348       C
ATOM    178  CD1 TYR A  23      -7.192  29.989  20.681  1.00 14.04           C
ANISOU  178  CD1 TYR A  23     1575   2277   1483    235     40   -140       C
ATOM    179  CE1 TYR A  23      -6.582  30.794  21.621  1.00 13.49           C
ANISOU  179  CE1 TYR A  23     1474   2130   1521    173     26    -95       C
ATOM    180  CZ  TYR A  23      -6.743  30.532  22.949  1.00 13.09           C
ANISOU  180  CZ  TYR A  23     1498   1920   1556    103    254   -515       C
ATOM    181  OH  TYR A  23      -6.104  31.348  23.854  1.00 15.15           O
ANISOU  181  OH  TYR A  23     1722   1968   2064     74     65   -468       O
ATOM    182  CE2 TYR A  23      -7.532  29.468  23.363  1.00 14.55           C
ANISOU  182  CE2 TYR A  23     1462   2153   1915    151     34   -406       C
ATOM    183  CD2 TYR A  23      -8.153  28.668  22.424  1.00 13.53           C
ANISOU  183  CD2 TYR A  23     1439   2230   1471    119    202   -412       C
ATOM    184  C   TYR A  23     -10.543  27.899  18.367  1.00 18.25           C
ANISOU  184  C   TYR A  23     1597   3465   1871    177     93   -275       C
ATOM    185  O   TYR A  23     -10.641  26.669  18.292  1.00 18.03           O
ANISOU  185  O   TYR A  23     1532   3554   1765     -6     76   -412       O
ATOM    186  N   SER A  24     -10.872  28.710  17.373  1.00 19.13           N
ANISOU  186  N   SER A  24     1739   3549   1980    244    -91   -235       N
ATOM    187  CA  SER A  24     -11.363  28.179  16.103  1.00 18.35           C
ANISOU  187  CA  SER A  24     1863   3551   1559    260   -219   -267       C
ATOM    188  CB  SER A  24     -11.751  29.317  15.166  1.00 20.82           C
ANISOU  188  CB  SER A  24     2280   3631   1998    253   -370   -371       C
ATOM    189  OG  SER A  24     -10.599  30.028  14.756  1.00 22.18           O
ANISOU  189  OG  SER A  24     2518   3799   2111    121   -306     44       O
ATOM    190  C   SER A  24     -10.327  27.286  15.431  1.00 17.61           C
ANISOU  190  C   SER A  24     1691   3451   1547     89   -390   -250       C
ATOM    191  O   SER A  24      -9.116  27.407  15.671  1.00 17.50           O
ANISOU  191  O   SER A  24     1707   3584   1358    -28   -243    -78       O
ATOM    192  N   LEU A  25     -10.820  26.409  14.566  1.00 17.04           N
ANISOU  192  N   LEU A  25     1649   3108   1716     85   -322   -292       N
ATOM    193  CA  LEU A  25     -10.001  25.395  13.898  1.00 16.92           C
ANISOU  193  CA  LEU A  25     1640   2917   1873     95   -282   -365       C
ATOM    194  CB  LEU A  25     -10.822  24.666  12.830  1.00 18.05           C
ANISOU  194  CB  LEU A  25     1756   3058   2044    -36   -424   -889       C
ATOM    195  CG  LEU A  25     -10.259  23.348  12.309  1.00 19.11           C
ANISOU  195  CG  LEU A  25     2060   3359   1843   -151   -627   -603       C
ATOM    196  CD1 LEU A  25      -9.989  22.394  13.448  1.00 20.67           C
ANISOU  196  CD1 LEU A  25     2228   3375   2251   -420  -1020   -409       C
ATOM    197  CD2 LEU A  25     -11.267  22.752  11.346  1.00 20.90           C
ANISOU  197  CD2 LEU A  25     2096   3414   2431   -152   -590   -714       C
ATOM    198  C   LEU A  25      -8.750  25.963  13.250  1.00 16.08           C
ANISOU  198  C   LEU A  25     1554   2817   1737    123   -276   -184       C
ATOM    199  O   LEU A  25      -7.686  25.370  13.357  1.00 16.41           O
ANISOU  199  O   LEU A  25     1579   2803   1852    -30   -403   -106       O
ATOM    200  N   GLY A  26      -8.884  27.103  12.580  1.00 16.30           N
ANISOU  200  N   GLY A  26     1461   3022   1712    161   -274   -367       N
ATOM    201  CA  GLY A  26      -7.760  27.729  11.906  1.00 16.72           C
ANISOU  201  CA  GLY A  26     1589   2998   1766    173   -231   -360       C
ATOM    202  C   GLY A  26      -6.588  28.036  12.830  1.00 15.16           C
ANISOU  202  C   GLY A  26     1568   2829   1363    325    -29    -24       C
ATOM    203  O   GLY A  26      -5.429  27.992  12.402  1.00 14.85           O
ANISOU  203  O   GLY A  26     1628   2800   1213    279   -197    198       O
ATOM    204  N   ASN A  27      -6.873  28.323  14.097  1.00 14.03           N
ANISOU  204  N   ASN A  27     1490   2538   1303    307   -172    -31       N
ATOM    205  CA  ASN A  27      -5.794  28.555  15.056  1.00 12.97           C
ANISOU  205  CA  ASN A  27     1473   2259   1198    324   -235      4       C
ATOM    206  CB  ASN A  27      -6.339  28.984  16.409  1.00 14.23           C
ANISOU  206  CB  ASN A  27     1730   2418   1259    243     97   -192       C
ATOM    207  CG  ASN A  27      -6.794  30.422  16.405  1.00 15.30           C
ANISOU  207  CG  ASN A  27     1636   2736   1440    567    -66   -147       C
ATOM    208  OD1 ASN A  27      -5.944  31.322  16.466  1.00 16.12           O
ANISOU  208  OD1 ASN A  27     1819   2469   1835    587   -258   -195       O
ATOM    209  ND2 ASN A  27      -8.120  30.670  16.332  1.00 17.58           N
ANISOU  209  ND2 ASN A  27     1674   3419   1587    721    -47   -394       N
ATOM    210  C   ASN A  27      -4.920  27.324  15.249  1.00 12.98           C
ANISOU  210  C   ASN A  27     1458   2189   1285    167   -182   -109       C
ATOM    211  O   ASN A  27      -3.689  27.414  15.340  1.00 13.18           O
ANISOU  211  O   ASN A  27     1420   2273   1314    143   -254    -76       O
ATOM    212  N   TRP A  28      -5.584  26.180  15.311  1.00 12.62           N
ANISOU  212  N   TRP A  28     1431   2009   1356    123     -9   -211       N
ATOM    213  CA  TRP A  28      -4.898  24.907  15.543  1.00 12.69           C
ANISOU  213  CA  TRP A  28     1486   2042   1293    -20   -145   -230       C
ATOM    214  CB  TRP A  28      -5.914  23.832  15.928  1.00 13.86           C
ANISOU  214  CB  TRP A  28     1612   2089   1565   -204    -58   -164       C
ATOM    215  CG  TRP A  28      -6.614  24.150  17.225  1.00 13.14           C
ANISOU  215  CG  TRP A  28     1581   2046   1366   -295     -4   -178       C
ATOM    216  CD1 TRP A  28      -7.871  24.639  17.389  1.00 15.40           C
ANISOU  216  CD1 TRP A  28     1748   2254   1847    -59   -280   -353       C
ATOM    217  NE1 TRP A  28      -8.144  24.814  18.718  1.00 15.09           N
ANISOU  217  NE1 TRP A  28     1689   2367   1678    -49   -327   -150       N
ATOM    218  CE2 TRP A  28      -7.057  24.425  19.451  1.00 14.12           C
ANISOU  218  CE2 TRP A  28     1759   2188   1418   -217    -37    -75       C
ATOM    219  CD2 TRP A  28      -6.068  24.009  18.544  1.00 13.89           C
ANISOU  219  CD2 TRP A  28     1771   2111   1394   -257    -98     -3       C
ATOM    220  CE3 TRP A  28      -4.837  23.561  19.044  1.00 13.90           C
ANISOU  220  CE3 TRP A  28     1770   2049   1465   -271   -152    155       C
ATOM    221  CZ3 TRP A  28      -4.638  23.558  20.410  1.00 15.13           C
ANISOU  221  CZ3 TRP A  28     2008   2122   1618   -207    -24    179       C
ATOM    222  CH2 TRP A  28      -5.650  23.973  21.285  1.00 16.24           C
ANISOU  222  CH2 TRP A  28     1979   2140   2053   -248    145    -36       C
ATOM    223  CZ2 TRP A  28      -6.863  24.401  20.821  1.00 15.38           C
ANISOU  223  CZ2 TRP A  28     1984   2262   1597   -219     42   -100       C
ATOM    224  C   TRP A  28      -4.112  24.488  14.322  1.00 13.15           C
ANISOU  224  C   TRP A  28     1571   2224   1201     50    -63   -222       C
ATOM    225  O   TRP A  28      -3.005  23.977  14.428  1.00 13.12           O
ANISOU  225  O   TRP A  28     1479   2212   1293    150    -47    188       O
ATOM    226  N   VAL A  29      -4.696  24.678  13.143  1.00 12.86           N
ANISOU  226  N   VAL A  29     1701   2227    959    205   -201   -236       N
ATOM    227  CA  VAL A  29      -3.994  24.344  11.890  1.00 13.51           C
ANISOU  227  CA  VAL A  29     1825   2201   1107    125   -338   -292       C
ATOM    228  CB  VAL A  29      -4.954  24.418  10.679  1.00 14.02           C
ANISOU  228  CB  VAL A  29     1918   2360   1049     59   -338    -52       C
ATOM    229  CG1 VAL A  29      -4.198  24.184   9.392  1.00 15.18           C
ANISOU  229  CG1 VAL A  29     2052   2741    974    173   -480    -42       C
ATOM    230  CG2 VAL A  29      -6.101  23.412  10.861  1.00 14.84           C
ANISOU  230  CG2 VAL A  29     1948   2235   1455    -90   -415    114       C
ATOM    231  C   VAL A  29      -2.780  25.266  11.695  1.00 13.04           C
ANISOU  231  C   VAL A  29     1763   1968   1225    207   -213   -175       C
ATOM    232  O   VAL A  29      -1.690  24.795  11.365  1.00 12.92           O
ANISOU  232  O   VAL A  29     1698   2053   1158    264   -239    -92       O
ATOM    233  N   CYS A  30      -2.953  26.567  11.963  1.00 12.72           N
ANISOU  233  N   CYS A  30     1638   1908   1289    166   -223   -124       N
ATOM    234  CA  CYS A  30      -1.837  27.524  11.892  1.00 13.08           C
ANISOU  234  CA  CYS A  30     1635   1886   1447    229    -94     -8       C
ATOM    235  CB  CYS A  30      -2.351  28.932  12.180  1.00 13.49           C
ANISOU  235  CB  CYS A  30     1671   1935   1522    191    -61   -182       C
ATOM    236  SG  CYS A  30      -1.168  30.230  11.977  1.00 14.62           S
ANISOU  236  SG  CYS A  30     1780   2123   1652    209   -112    165       S
ATOM    237  C   CYS A  30      -0.719  27.143  12.866  1.00 12.87           C
ANISOU  237  C   CYS A  30     1674   2013   1201    149   -109    -19       C
ATOM    238  O   CYS A  30       0.464  27.128  12.505  1.00 13.87           O
ANISOU  238  O   CYS A  30     1722   2096   1454    382   -226     11       O
ATOM    239  N   ALA A  31      -1.094  26.824  14.100  1.00 12.70           N
ANISOU  239  N   ALA A  31     1623   1945   1257     91   -222     31       N
ATOM    240  CA  ALA A  31      -0.096  26.423  15.080  1.00 12.62           C
ANISOU  240  CA  ALA A  31     1700   1979   1118    160   -148     15       C
ATOM    241  CB  ALA A  31      -0.730  26.135  16.437  1.00 13.59           C
ANISOU  241  CB  ALA A  31     1844   2182   1137     -8     14    -27       C
ATOM    242  C   ALA A  31       0.691  25.200  14.603  1.00 11.83           C
ANISOU  242  C   ALA A  31     1590   1850   1056    130     32    -14       C
ATOM    243  O   ALA A  31       1.917  25.168  14.708  1.00 12.70           O
ANISOU  243  O   ALA A  31     1662   2060   1101     26   -135      3       O
ATOM    244  N   ALA A  32      -0.010  24.202  14.078  1.00 12.04           N
ANISOU  244  N   ALA A  32     1581   1761   1233     34    -96    -21       N
ATOM    245  CA  ALA A  32       0.666  22.996  13.603  1.00 11.75           C
ANISOU  245  CA  ALA A  32     1580   1823   1060    -20     26    -31       C
ATOM    246  CB  ALA A  32      -0.358  21.920  13.222  1.00 12.89           C
ANISOU  246  CB  ALA A  32     1554   1906   1438     48    109   -210       C
ATOM    247  C   ALA A  32       1.581  23.304  12.435  1.00 12.01           C
ANISOU  247  C   ALA A  32     1739   1933    892    117   -317    122       C
ATOM    248  O   ALA A  32       2.678  22.742  12.346  1.00 13.49           O
ANISOU  248  O   ALA A  32     1674   2102   1349     84   -162    176       O
ATOM    249  N   LYS A  33       1.132  24.180  11.524  1.00 12.49           N
ANISOU  249  N   LYS A  33     1778   2100    868      5   -136    -63       N
ATOM    250  CA  LYS A  33       1.973  24.554  10.397  1.00 13.85           C
ANISOU  250  CA  LYS A  33     1870   2376   1014    -21   -130    251       C
ATOM    251  CB  LYS A  33       1.290  25.619   9.531  1.00 15.68           C
ANISOU  251  CB  LYS A  33     1962   2801   1193    182   -211    385       C
ATOM    252  CG  LYS A  33       2.171  26.180   8.416  1.00 18.64           C
ANISOU  252  CG  LYS A  33     2466   3163   1453    351   -247    359       C
ATOM    253  CD  LYS A  33       2.495  25.132   7.381  1.00 20.77           C
ANISOU  253  CD  LYS A  33     2822   3539   1528    429    192    660       C
ATOM    254  CE  LYS A  33       3.307  25.729   6.255  1.00 23.57           C
ANISOU  254  CE  LYS A  33     3255   3814   1886    541    363    763       C
ATOM    255  NZ  LYS A  33       3.581  24.701   5.209  1.00 26.63           N
ANISOU  255  NZ  LYS A  33     3567   3993   2558    633    576    689       N
ATOM    256  C   LYS A  33       3.320  25.076  10.869  1.00 13.22           C
ANISOU  256  C   LYS A  33     1880   2216    927     71      9     40       C
ATOM    257  O   LYS A  33       4.369  24.629  10.395  1.00 14.38           O
ANISOU  257  O   LYS A  33     1920   2247   1298    149    180      5       O
ATOM    258  N   PHE A  34       3.301  26.009  11.817  1.00 13.01           N
ANISOU  258  N   PHE A  34     1788   2080   1075   -227   -117    157       N
ATOM    259  CA  PHE A  34       4.551  26.682  12.159  1.00 13.88           C
ANISOU  259  CA  PHE A  34     1906   1964   1404   -301   -275    146       C
ATOM    260  CB  PHE A  34       4.274  28.142  12.526  1.00 13.64           C
ANISOU  260  CB  PHE A  34     2083   1805   1297   -365   -172    426       C
ATOM    261  CG  PHE A  34       3.765  28.944  11.363  1.00 14.71           C
ANISOU  261  CG  PHE A  34     2110   1987   1492   -442    -44    191       C
ATOM    262  CD1 PHE A  34       4.447  28.940  10.146  1.00 15.16           C
ANISOU  262  CD1 PHE A  34     2326   2229   1204   -212    -65    164       C
ATOM    263  CE1 PHE A  34       3.977  29.669   9.072  1.00 16.95           C
ANISOU  263  CE1 PHE A  34     2278   2553   1610   -339   -128    671       C
ATOM    264  CZ  PHE A  34       2.813  30.392   9.196  1.00 18.82           C
ANISOU  264  CZ  PHE A  34     2230   2697   2223   -341   -146    617       C
ATOM    265  CE2 PHE A  34       2.111  30.373  10.389  1.00 19.90           C
ANISOU  265  CE2 PHE A  34     2208   2635   2718   -287    -68    653       C
ATOM    266  CD2 PHE A  34       2.587  29.658  11.457  1.00 17.70           C
ANISOU  266  CD2 PHE A  34     2031   2319   2377   -280    -63    286       C
ATOM    267  C   PHE A  34       5.311  25.937  13.250  1.00 14.78           C
ANISOU  267  C   PHE A  34     1886   2280   1452   -281    -90    348       C
ATOM    268  O   PHE A  34       6.505  26.136  13.393  1.00 18.47           O
ANISOU  268  O   PHE A  34     1831   3017   2170   -410    -94    803       O
ATOM    269  N   GLU A  35       4.647  25.051  13.978  1.00 13.17           N
ANISOU  269  N   GLU A  35     1774   2068   1162    -63   -292    138       N
ATOM    270  CA  GLU A  35       5.377  24.205  14.912  1.00 12.28           C
ANISOU  270  CA  GLU A  35     1586   2084    994     -7   -186    229       C
ATOM    271  CB  GLU A  35       4.441  23.635  15.981  1.00 13.98           C
ANISOU  271  CB  GLU A  35     1618   2076   1618     39    -42    138       C
ATOM    272  CG  GLU A  35       3.910  24.650  16.961  1.00 14.65           C
ANISOU  272  CG  GLU A  35     1994   2086   1487    130     30   -216       C
ATOM    273  CD  GLU A  35       4.969  25.254  17.845  1.00 15.87           C
ANISOU  273  CD  GLU A  35     2451   2189   1391    355     18      8       C
ATOM    274  OE1 GLU A  35       6.143  24.783  17.830  1.00 16.81           O
ANISOU  274  OE1 GLU A  35     2802   2069   1514    298   -582   -150       O
ATOM    275  OE2 GLU A  35       4.597  26.207  18.581  1.00 17.52           O
ANISOU  275  OE2 GLU A  35     2445   2516   1695    445    219   -239       O
ATOM    276  C   GLU A  35       6.091  23.037  14.234  1.00 12.86           C
ANISOU  276  C   GLU A  35     1478   2381   1028    149    -55    103       C
ATOM    277  O   GLU A  35       7.222  22.742  14.550  1.00 13.84           O
ANISOU  277  O   GLU A  35     1467   2543   1250    298   -108     50       O
ATOM    278  N   SER A  36       5.429  22.372  13.296  1.00 13.34           N
ANISOU  278  N   SER A  36     1725   2516    827    186   -233   -190       N
ATOM    279  CA  SER A  36       5.939  21.096  12.804  1.00 13.85           C
ANISOU  279  CA  SER A  36     1709   2453   1099    226     37   -273       C
ATOM    280  CB  SER A  36       5.110  19.958  13.401  1.00 13.29           C
ANISOU  280  CB  SER A  36     1680   2360   1011    302   -145    -73       C
ATOM    281  OG  SER A  36       3.803  19.979  12.831  1.00 13.14           O
ANISOU  281  OG  SER A  36     1730   2243   1020    280   -187    -60       O
ATOM    282  C   SER A  36       5.916  20.948  11.288  1.00 14.11           C
ANISOU  282  C   SER A  36     1649   2401   1310    254    -96   -125       C
ATOM    283  O   SER A  36       6.303  19.915  10.773  1.00 14.76           O
ANISOU  283  O   SER A  36     1715   2547   1348    404    -78   -112       O
ATOM    284  N   ASN A  37       5.429  21.970  10.591  1.00 13.85           N
ANISOU  284  N   ASN A  37     1725   2340   1198    184   -165    171       N
ATOM    285  CA  ASN A  37       5.145  21.892   9.153  1.00 14.63           C
ANISOU  285  CA  ASN A  37     1967   2560   1032    281    -54    -17       C
ATOM    286  CB  ASN A  37       6.434  21.886   8.320  1.00 18.53           C
ANISOU  286  CB  ASN A  37     2474   2982   1584    190    336   -228       C
ATOM    287  CG  ASN A  37       6.188  22.344   6.888  1.00 21.78           C
ANISOU  287  CG  ASN A  37     3077   3140   2060    309    670    -57       C
ATOM    288  OD1 ASN A  37       5.159  22.948   6.595  1.00 21.83           O
ANISOU  288  OD1 ASN A  37     3459   3097   1740    393    499    204       O
ATOM    289  ND2 ASN A  37       7.126  22.053   5.995  1.00 23.87           N
ANISOU  289  ND2 ASN A  37     3343   3471   2256    119    811    153       N
ATOM    290  C   ASN A  37       4.279  20.664   8.847  1.00 14.34           C
ANISOU  290  C   ASN A  37     1963   2495    992    341      3    -26       C
ATOM    291  O   ASN A  37       4.436  20.029   7.809  1.00 15.76           O
ANISOU  291  O   ASN A  37     2157   2627   1204    493     82   -189       O
ATOM    292  N   PHE A  38       3.348  20.370   9.761  1.00 13.10           N
ANISOU  292  N   PHE A  38     1760   2180   1036    457   -115     25       N
ATOM    293  CA  PHE A  38       2.342  19.310   9.616  1.00 13.71           C
ANISOU  293  CA  PHE A  38     1770   2254   1187    536   -371    -88       C
ATOM    294  CB  PHE A  38       1.554  19.449   8.310  1.00 13.88           C
ANISOU  294  CB  PHE A  38     1871   2353   1048    587   -436   -259       C
ATOM    295  CG  PHE A  38       0.755  20.724   8.179  1.00 13.48           C
ANISOU  295  CG  PHE A  38     1646   2488    986    392   -441   -212       C
ATOM    296  CD1 PHE A  38       0.199  21.380   9.268  1.00 13.89           C
ANISOU  296  CD1 PHE A  38     1595   2275   1410    197   -257    -66       C
ATOM    297  CE1 PHE A  38      -0.569  22.524   9.076  1.00 14.76           C
ANISOU  297  CE1 PHE A  38     1717   2374   1516    193   -330   -117       C
ATOM    298  CZ  PHE A  38      -0.760  23.038   7.800  1.00 16.16           C
ANISOU  298  CZ  PHE A  38     1725   2579   1834    533   -548   -387       C
ATOM    299  CE2 PHE A  38      -0.229  22.397   6.740  1.00 15.82           C
ANISOU  299  CE2 PHE A  38     1945   2807   1257    663   -265     47       C
ATOM    300  CD2 PHE A  38       0.522  21.246   6.912  1.00 15.44           C
ANISOU  300  CD2 PHE A  38     1870   2869   1127    543   -236    -17       C
ATOM    301  C   PHE A  38       2.955  17.901   9.691  1.00 12.57           C
ANISOU  301  C   PHE A  38     1841   2168    766    493   -240   -282       C
ATOM    302  O   PHE A  38       2.311  16.943   9.303  1.00 14.83           O
ANISOU  302  O   PHE A  38     2085   2177   1373    316   -317   -530       O
ATOM    303  N   ASN A  39       4.183  17.776  10.199  1.00 14.21           N
ANISOU  303  N   ASN A  39     1840   2341   1218    648   -287    -11       N
ATOM    304  CA  ASN A  39       4.875  16.489  10.325  1.00 13.40           C
ANISOU  304  CA  ASN A  39     1920   2347    824    446   -192   -163       C
ATOM    305  CB  ASN A  39       6.354  16.690   9.980  1.00 13.58           C
ANISOU  305  CB  ASN A  39     1622   2208   1331    470   -119   -434       C
ATOM    306  CG  ASN A  39       7.117  15.382   9.846  1.00 14.09           C
ANISOU  306  CG  ASN A  39     1715   2233   1404    212    -90   -278       C
ATOM    307  OD1 ASN A  39       6.635  14.324  10.240  1.00 13.08           O
ANISOU  307  OD1 ASN A  39     1839   2081   1048    107     -8   -298       O
ATOM    308  ND2 ASN A  39       8.327  15.455   9.291  1.00 17.50           N
ANISOU  308  ND2 ASN A  39     1765   2255   2630    148    166    -88       N
ATOM    309  C   ASN A  39       4.705  15.919  11.732  1.00 13.58           C
ANISOU  309  C   ASN A  39     1885   2120   1155    450   -175   -207       C
ATOM    310  O   ASN A  39       5.238  16.457  12.695  1.00 13.60           O
ANISOU  310  O   ASN A  39     2050   2053   1066    366   -219   -260       O
ATOM    311  N   THR A  40       4.002  14.798  11.844  1.00 13.87           N
ANISOU  311  N   THR A  40     1747   2134   1388    374    -93    -45       N
ATOM    312  CA  THR A  40       3.774  14.183  13.156  1.00 13.80           C
ANISOU  312  CA  THR A  40     1740   2121   1382    336     12    165       C
ATOM    313  CB  THR A  40       2.804  12.985  13.104  1.00 16.24           C
ANISOU  313  CB  THR A  40     1704   2322   2145    248     67   -132       C
ATOM    314  OG1 THR A  40       3.420  11.887  12.413  1.00 18.63           O
ANISOU  314  OG1 THR A  40     1847   2326   2905    158    -26   -608       O
ATOM    315  CG2 THR A  40       1.470  13.375  12.442  1.00 16.50           C
ANISOU  315  CG2 THR A  40     1538   2518   2214    131    218    -69       C
ATOM    316  C   THR A  40       5.083  13.712  13.790  1.00 13.73           C
ANISOU  316  C   THR A  40     1870   2012   1334    445     57   -148       C
ATOM    317  O   THR A  40       5.167  13.603  15.011  1.00 15.08           O
ANISOU  317  O   THR A  40     2190   2260   1281    532    271      5       O
ATOM    318  N   GLN A  41       6.110  13.451  12.984  1.00 13.36           N
ANISOU  318  N   GLN A  41     1623   2114   1340    353    -85   -284       N
ATOM    319  CA  GLN A  41       7.364  12.933  13.530  1.00 13.10           C
ANISOU  319  CA  GLN A  41     1698   2028   1250    431      5   -371       C
ATOM    320  CB  GLN A  41       7.996  11.949  12.534  1.00 13.47           C
ANISOU  320  CB  GLN A  41     1654   1928   1537    219    -60   -420       C
ATOM    321  CG  GLN A  41       7.130  10.723  12.357  1.00 15.01           C
ANISOU  321  CG  GLN A  41     1860   2060   1784    115     24   -366       C
ATOM    322  CD  GLN A  41       7.873   9.618  11.668  1.00 15.38           C
ANISOU  322  CD  GLN A  41     2161   2121   1562    246   -128   -381       C
ATOM    323  OE1 GLN A  41       8.592   8.855  12.312  1.00 17.31           O
ANISOU  323  OE1 GLN A  41     2512   2343   1722    501   -212   -334       O
ATOM    324  NE2 GLN A  41       7.742   9.530  10.351  1.00 14.72           N
ANISOU  324  NE2 GLN A  41     2124   2119   1352     63    -90   -507       N
ATOM    325  C   GLN A  41       8.375  14.022  13.912  1.00 14.18           C
ANISOU  325  C   GLN A  41     1813   2380   1195    431    -37   -583       C
ATOM    326  O   GLN A  41       9.501  13.717  14.285  1.00 16.17           O
ANISOU  326  O   GLN A  41     1797   2641   1706    698   -370   -599       O
ATOM    327  N   ALA A  42       7.971  15.288  13.833  1.00 13.92           N
ANISOU  327  N   ALA A  42     1947   2396    945    251    -84   -509       N
ATOM    328  CA  ALA A  42       8.875  16.384  14.170  1.00 14.02           C
ANISOU  328  CA  ALA A  42     1920   2363   1043    303    -38   -367       C
ATOM    329  CB  ALA A  42       8.194  17.721  13.926  1.00 14.69           C
ANISOU  329  CB  ALA A  42     2110   2320   1150    326   -269    -18       C
ATOM    330  C   ALA A  42       9.345  16.306  15.626  1.00 13.57           C
ANISOU  330  C   ALA A  42     1684   2331   1141    115      0   -266       C
ATOM    331  O   ALA A  42       8.559  16.091  16.529  1.00 12.86           O
ANISOU  331  O   ALA A  42     1611   2046   1229    159    -12   -241       O
ATOM    332  N   THR A  43      10.651  16.479  15.839  1.00 14.25           N
ANISOU  332  N   THR A  43     1604   2842    968    102     89   -513       N
ATOM    333  CA  THR A  43      11.222  16.653  17.174  1.00 14.73           C
ANISOU  333  CA  THR A  43     1752   3052    792    161    -40   -204       C
ATOM    334  CB  THR A  43      11.960  15.396  17.676  1.00 15.92           C
ANISOU  334  CB  THR A  43     1797   3265    987    342   -160   -419       C
ATOM    335  OG1 THR A  43      13.051  15.069  16.799  1.00 17.89           O
ANISOU  335  OG1 THR A  43     1679   3765   1353    272    -70   -491       O
ATOM    336  CG2 THR A  43      11.010  14.219  17.796  1.00 15.46           C
ANISOU  336  CG2 THR A  43     1968   2819   1089    588    -93   -307       C
ATOM    337  C   THR A  43      12.196  17.805  17.157  1.00 15.04           C
ANISOU  337  C   THR A  43     1732   3156    828   -273     -2   -220       C
ATOM    338  O   THR A  43      12.869  18.062  16.151  1.00 19.18           O
ANISOU  338  O   THR A  43     1900   4051   1337   -540    125   -469       O
ATOM    339  N  AASN A  44      12.308  18.489  18.284  0.61 14.60           N
ANISOU  339  N  AASN A  44     1776   2884    887   -233    -99   -112       N
ATOM    340  CA AASN A  44      13.308  19.531  18.387  0.61 15.05           C
ANISOU  340  CA AASN A  44     2074   2684    962   -205     89    -29       C
ATOM    341  CB AASN A  44      12.776  20.845  17.815  0.61 18.55           C
ANISOU  341  CB AASN A  44     2277   2877   1893   -135    140     46       C
ATOM    342  CG AASN A  44      12.634  20.793  16.300  0.61 19.78           C
ANISOU  342  CG AASN A  44     2323   2981   2210    -83    593    -34       C
ATOM    343  OD1AASN A  44      13.631  20.875  15.563  0.61 21.32           O
ANISOU  343  OD1AASN A  44     2356   3071   2675     83    364   -323       O
ATOM    344  ND2AASN A  44      11.397  20.620  15.826  0.61 19.68           N
ANISOU  344  ND2AASN A  44     2336   2833   2307   -234   1171   -241       N
ATOM    345  C  AASN A  44      13.763  19.685  19.828  0.61 13.65           C
ANISOU  345  C  AASN A  44     2196   2297    692   -218    105    -88       C
ATOM    346  O  AASN A  44      12.961  19.855  20.748  0.61 14.46           O
ANISOU  346  O  AASN A  44     2194   2113   1185   -312    405   -221       O
ATOM    347  N  BASN A  44      12.275  18.503  18.288  0.39 15.22           N
ANISOU  347  N  BASN A  44     1859   2938    986   -395   -142      7       N
ATOM    348  CA BASN A  44      13.202  19.619  18.461  0.39 15.64           C
ANISOU  348  CA BASN A  44     2129   2725   1087   -460   -146    231       C
ATOM    349  CB BASN A  44      12.522  20.961  18.152  0.39 18.30           C
ANISOU  349  CB BASN A  44     2368   2859   1727   -647   -326    527       C
ATOM    350  CG BASN A  44      13.463  22.153  18.331  0.39 20.00           C
ANISOU  350  CG BASN A  44     2531   2916   2152   -824   -450    679       C
ATOM    351  OD1BASN A  44      13.440  22.837  19.360  0.39 22.23           O
ANISOU  351  OD1BASN A  44     2704   3016   2727   -903   -489    810       O
ATOM    352  ND2BASN A  44      14.304  22.398  17.332  0.39 20.59           N
ANISOU  352  ND2BASN A  44     2462   2766   2596  -1001   -244   1028       N
ATOM    353  C  BASN A  44      13.753  19.632  19.882  0.39 13.93           C
ANISOU  353  C  BASN A  44     2194   2427    671   -313     64     92       C
ATOM    354  O  BASN A  44      12.997  19.662  20.858  0.39 14.32           O
ANISOU  354  O  BASN A  44     2219   2385    837   -370    403     98       O
ATOM    355  N   ARG A  45      15.076  19.615  19.996  1.00 14.79           N
ANISOU  355  N   ARG A  45     2228   2331   1062    -90     52   -157       N
ATOM    356  CA  ARG A  45      15.736  19.661  21.300  1.00 15.31           C
ANISOU  356  CA  ARG A  45     2541   2206   1072    -59   -130   -215       C
ATOM    357  CB  ARG A  45      17.089  18.937  21.196  1.00 17.05           C
ANISOU  357  CB  ARG A  45     2633   2231   1613     29   -663   -257       C
ATOM    358  CG  ARG A  45      18.030  19.070  22.340  1.00 20.51           C
ANISOU  358  CG  ARG A  45     2865   2496   2434      7   -610   -336       C
ATOM    359  CD  ARG A  45      17.596  18.264  23.513  1.00 21.39           C
ANISOU  359  CD  ARG A  45     2904   2846   2377    -93     48   -233       C
ATOM    360  NE  ARG A  45      16.837  17.060  23.190  1.00 22.56           N
ANISOU  360  NE  ARG A  45     2849   2904   2817    216    -86   -375       N
ATOM    361  CZ  ARG A  45      17.361  15.895  22.807  1.00 24.95           C
ANISOU  361  CZ  ARG A  45     2800   3077   3604    312   -114   -978       C
ATOM    362  NH1 ARG A  45      18.679  15.778  22.644  1.00 27.14           N
ANISOU  362  NH1 ARG A  45     2773   3358   4183    322    230   -530       N
ATOM    363  NH2 ARG A  45      16.552  14.848  22.563  1.00 24.19           N
ANISOU  363  NH2 ARG A  45     2899   3085   3208    437   -428  -1620       N
ATOM    364  C   ARG A  45      15.919  21.115  21.713  1.00 16.60           C
ANISOU  364  C   ARG A  45     3085   2242    982   -262    -36    -40       C
ATOM    365  O   ARG A  45      16.398  21.921  20.915  1.00 19.14           O
ANISOU  365  O   ARG A  45     3395   2501   1377   -475   -140    -13       O
ATOM    366  N   ASN A  46      15.554  21.441  22.950  1.00 17.90           N
ANISOU  366  N   ASN A  46     3492   2118   1192   -309   -201   -152       N
ATOM    367  CA  ASN A  46      15.682  22.799  23.468  1.00 20.63           C
ANISOU  367  CA  ASN A  46     3868   2162   1808   -470     11   -228       C
ATOM    368  CB  ASN A  46      14.473  23.149  24.334  1.00 22.82           C
ANISOU  368  CB  ASN A  46     4048   2204   2420    -58     97   -388       C
ATOM    369  CG  ASN A  46      13.173  22.871  23.640  1.00 23.82           C
ANISOU  369  CG  ASN A  46     4045   2453   2552    395   -244      8       C
ATOM    370  OD1 ASN A  46      12.312  22.137  24.152  1.00 26.95           O
ANISOU  370  OD1 ASN A  46     4189   2919   3133    464   -825   -206       O
ATOM    371  ND2 ASN A  46      13.033  23.410  22.437  1.00 23.54           N
ANISOU  371  ND2 ASN A  46     3923   2315   2708    721   -316    308       N
ATOM    372  C   ASN A  46      16.964  22.954  24.272  1.00 22.78           C
ANISOU  372  C   ASN A  46     4010   2508   2137   -997   -145   -206       C
ATOM    373  O   ASN A  46      17.546  21.975  24.719  1.00 22.18           O
ANISOU  373  O   ASN A  46     3668   2819   1940  -1202   -175     21       O
ATOM    374  N   THR A  47      17.410  24.193  24.441  1.00 25.88           N
ANISOU  374  N   THR A  47     4543   2862   2430  -1042   -231    -98       N
ATOM    375  CA  THR A  47      18.666  24.455  25.130  1.00 29.99           C
ANISOU  375  CA  THR A  47     4842   3232   3320  -1121   -132   -292       C
ATOM    376  CB  THR A  47      19.004  25.964  25.119  1.00 34.48           C
ANISOU  376  CB  THR A  47     5194   3529   4378   -873    230   -210       C
ATOM    377  OG1 THR A  47      17.888  26.710  25.620  1.00 37.50           O
ANISOU  377  OG1 THR A  47     5441   3745   5061   -547    341   -386       O
ATOM    378  CG2 THR A  47      19.294  26.410  23.703  1.00 34.06           C
ANISOU  378  CG2 THR A  47     5211   3488   4242  -1001    203    -63       C
ATOM    379  C   THR A  47      18.649  23.931  26.570  1.00 29.15           C
ANISOU  379  C   THR A  47     4719   3295   3061  -1379   -433   -443       C
ATOM    380  O   THR A  47      19.698  23.544  27.097  1.00 29.74           O
ANISOU  380  O   THR A  47     4741   3300   3258  -1593   -363   -498       O
ATOM    381  N   ASP A  48      17.462  23.872  27.182  1.00 25.67           N
ANISOU  381  N   ASP A  48     4502   3141   2109  -1372   -605   -624       N
ATOM    382  CA  ASP A  48      17.353  23.417  28.561  1.00 25.11           C
ANISOU  382  CA  ASP A  48     4360   3059   2121  -1170   -874   -554       C
ATOM    383  CB  ASP A  48      16.104  24.001  29.249  1.00 26.16           C
ANISOU  383  CB  ASP A  48     4614   3173   2154   -990   -819   -624       C
ATOM    384  CG  ASP A  48      14.792  23.553  28.620  1.00 28.86           C
ANISOU  384  CG  ASP A  48     4928   3264   2773   -622   -711   -715       C
ATOM    385  OD1 ASP A  48      14.781  22.656  27.754  1.00 25.83           O
ANISOU  385  OD1 ASP A  48     4789   2939   2089   -632   -985   -709       O
ATOM    386  OD2 ASP A  48      13.733  24.079  29.030  1.00 31.33           O
ANISOU  386  OD2 ASP A  48     5151   3800   2954   -382   -401   -803       O
ATOM    387  C   ASP A  48      17.347  21.898  28.668  1.00 24.23           C
ANISOU  387  C   ASP A  48     4000   2985   2222  -1025   -730   -280       C
ATOM    388  O   ASP A  48      17.238  21.362  29.764  1.00 24.83           O
ANISOU  388  O   ASP A  48     4167   3025   2244   -799   -827    198       O
ATOM    389  N   GLY A  49      17.471  21.210  27.539  1.00 22.53           N
ANISOU  389  N   GLY A  49     3377   2903   2280   -988   -877   -429       N
ATOM    390  CA  GLY A  49      17.546  19.758  27.548  1.00 20.11           C
ANISOU  390  CA  GLY A  49     2930   2718   1993   -590   -607   -268       C
ATOM    391  C   GLY A  49      16.222  19.056  27.318  1.00 17.20           C
ANISOU  391  C   GLY A  49     2476   2486   1573   -255   -537    -72       C
ATOM    392  O   GLY A  49      16.187  17.845  27.084  1.00 17.51           O
ANISOU  392  O   GLY A  49     2160   2581   1913   -180   -396   -114       O
ATOM    393  N   SER A  50      15.125  19.799  27.409  1.00 15.18           N
ANISOU  393  N   SER A  50     2277   2309   1181   -150   -459   -153       N
ATOM    394  CA  SER A  50      13.821  19.231  27.062  1.00 13.45           C
ANISOU  394  CA  SER A  50     2095   2018    996     79   -238    -91       C
ATOM    395  CB  SER A  50      12.680  20.111  27.577  1.00 14.36           C
ANISOU  395  CB  SER A  50     2453   1828   1175    209   -120   -108       C
ATOM    396  OG  SER A  50      12.659  21.374  26.927  1.00 16.18           O
ANISOU  396  OG  SER A  50     2894   1828   1427    170   -453   -208       O
ATOM    397  C   SER A  50      13.726  19.072  25.552  1.00 12.65           C
ANISOU  397  C   SER A  50     1924   1915    966     38   -169     -2       C
ATOM    398  O   SER A  50      14.563  19.596  24.813  1.00 13.95           O
ANISOU  398  O   SER A  50     2174   1949   1176   -210    -52    -86       O
ATOM    399  N   THR A  51      12.696  18.354  25.102  1.00 11.61           N
ANISOU  399  N   THR A  51     1840   1650    921     88   -230   -247       N
ATOM    400  CA  THR A  51      12.475  18.137  23.674  1.00 11.78           C
ANISOU  400  CA  THR A  51     1830   1834    810    201   -245     32       C
ATOM    401  CB  THR A  51      12.879  16.706  23.278  1.00 12.43           C
ANISOU  401  CB  THR A  51     1751   2029    944    135     10   -102       C
ATOM    402  OG1 THR A  51      14.253  16.508  23.631  1.00 13.02           O
ANISOU  402  OG1 THR A  51     1848   2139    962    277     -9   -124       O
ATOM    403  CG2 THR A  51      12.711  16.456  21.785  1.00 12.27           C
ANISOU  403  CG2 THR A  51     1840   2095    726    182    -44   -283       C
ATOM    404  C   THR A  51      11.002  18.398  23.376  1.00 11.27           C
ANISOU  404  C   THR A  51     1799   1803    682    135     88   -153       C
ATOM    405  O   THR A  51      10.139  18.078  24.210  1.00 11.90           O
ANISOU  405  O   THR A  51     1863   1853    805    154    -62   -127       O
ATOM    406  N   ASP A  52      10.733  18.986  22.202  1.00 11.26           N
ANISOU  406  N   ASP A  52     1641   1805    832    233    -77    -52       N
ATOM    407  CA  ASP A  52       9.368  19.178  21.700  1.00 12.27           C
ANISOU  407  CA  ASP A  52     1835   1978    848    157     23    -38       C
ATOM    408  CB  ASP A  52       9.224  20.497  20.943  1.00 14.18           C
ANISOU  408  CB  ASP A  52     2404   2007    976     65   -101    -83       C
ATOM    409  CG  ASP A  52       9.394  21.721  21.808  1.00 19.40           C
ANISOU  409  CG  ASP A  52     3508   2246   1617    108   -169     12       C
ATOM    410  OD1 ASP A  52       9.398  21.611  23.049  1.00 19.83           O
ANISOU  410  OD1 ASP A  52     3821   2299   1414    408   -355   -337       O
ATOM    411  OD2 ASP A  52       9.470  22.826  21.230  1.00 23.86           O
ANISOU  411  OD2 ASP A  52     4262   2469   2336    -95   -274    230       O
ATOM    412  C   ASP A  52       9.019  18.056  20.731  1.00 11.42           C
ANISOU  412  C   ASP A  52     1633   1807    900    198    140   -181       C
ATOM    413  O   ASP A  52       9.837  17.718  19.851  1.00 12.02           O
ANISOU  413  O   ASP A  52     1730   1980    859     69    121   -372       O
ATOM    414  N   TYR A  53       7.797  17.519  20.821  1.00 12.20           N
ANISOU  414  N   TYR A  53     1847   1731   1057    182   -108    -86       N
ATOM    415  CA  TYR A  53       7.402  16.332  20.060  1.00 11.94           C
ANISOU  415  CA  TYR A  53     1938   1757    843    187   -220     -2       C
ATOM    416  CB  TYR A  53       7.185  15.158  20.993  1.00 12.12           C
ANISOU  416  CB  TYR A  53     1785   1700   1120    154    -83    -38       C
ATOM    417  CG  TYR A  53       8.420  14.705  21.717  1.00 12.27           C
ANISOU  417  CG  TYR A  53     1843   1585   1235    257   -223    268       C
ATOM    418  CD1 TYR A  53       8.822  15.308  22.913  1.00 11.97           C
ANISOU  418  CD1 TYR A  53     1726   1741   1082   -142    -16    -22       C
ATOM    419  CE1 TYR A  53       9.956  14.866  23.578  1.00 12.12           C
ANISOU  419  CE1 TYR A  53     1734   1810   1061     -1     33    -39       C
ATOM    420  CZ  TYR A  53      10.715  13.838  23.071  1.00 11.38           C
ANISOU  420  CZ  TYR A  53     1765   1622    937    184    116     92       C
ATOM    421  OH  TYR A  53      11.846  13.384  23.693  1.00 12.47           O
ANISOU  421  OH  TYR A  53     1921   1872    944    315     28    -54       O
ATOM    422  CE2 TYR A  53      10.333  13.233  21.883  1.00 12.15           C
ANISOU  422  CE2 TYR A  53     2138   1589    890    350   -117     64       C
ATOM    423  CD2 TYR A  53       9.196  13.661  21.226  1.00 12.44           C
ANISOU  423  CD2 TYR A  53     2070   1533   1125    446   -226   -120       C
ATOM    424  C   TYR A  53       6.127  16.526  19.275  1.00 12.24           C
ANISOU  424  C   TYR A  53     1911   1837    903    139   -115    -97       C
ATOM    425  O   TYR A  53       5.117  16.989  19.814  1.00 12.95           O
ANISOU  425  O   TYR A  53     1768   1899   1253    119     88   -192       O
ATOM    426  N   GLY A  54       6.165  16.126  18.012  1.00 12.23           N
ANISOU  426  N   GLY A  54     1829   1967    849     45   -240    -78       N
ATOM    427  CA  GLY A  54       4.936  15.944  17.265  1.00 12.80           C
ANISOU  427  CA  GLY A  54     1800   2066    998    270   -276   -133       C
ATOM    428  C   GLY A  54       4.394  17.164  16.573  1.00 11.33           C
ANISOU  428  C   GLY A  54     1501   2076    728    186   -327     52       C
ATOM    429  O   GLY A  54       5.032  18.220  16.475  1.00 12.82           O
ANISOU  429  O   GLY A  54     1675   1987   1209    204      5   -142       O
ATOM    430  N   ILE A  55       3.195  16.995  16.043  1.00 12.55           N
ANISOU  430  N   ILE A  55     1511   2298    959    228   -277   -101       N
ATOM    431  CA  ILE A  55       2.616  17.991  15.159  1.00 14.97           C
ANISOU  431  CA  ILE A  55     1698   2554   1436    289   -393    -76       C
ATOM    432  CB  ILE A  55       1.346  17.419  14.521  1.00 18.47           C
ANISOU  432  CB  ILE A  55     1901   3182   1934    283   -515   -100       C
ATOM    433  CG1 ILE A  55       1.024  18.158  13.209  1.00 22.93           C
ANISOU  433  CG1 ILE A  55     2524   3669   2521    155   -926   -135       C
ATOM    434  CD1 ILE A  55       0.304  17.318  12.191  1.00 23.34           C
ANISOU  434  CD1 ILE A  55     2825   3782   2261     66   -505   -399       C
ATOM    435  CG2 ILE A  55       0.235  17.314  15.558  1.00 18.42           C
ANISOU  435  CG2 ILE A  55     1513   3275   2208    189   -248   -801       C
ATOM    436  C   ILE A  55       2.351  19.334  15.862  1.00 13.99           C
ANISOU  436  C   ILE A  55     1840   2357   1119    379   -315    -88       C
ATOM    437  O   ILE A  55       2.349  20.372  15.204  1.00 14.44           O
ANISOU  437  O   ILE A  55     1920   2312   1255    569    -18    -94       O
ATOM    438  N   LEU A  56       2.221  19.323  17.192  1.00 13.24           N
ANISOU  438  N   LEU A  56     1674   2210   1148    409   -209   -145       N
ATOM    439  CA  LEU A  56       2.058  20.558  17.948  1.00 14.07           C
ANISOU  439  CA  LEU A  56     1789   2304   1251    533     34   -276       C
ATOM    440  CB  LEU A  56       0.736  20.541  18.732  1.00 15.50           C
ANISOU  440  CB  LEU A  56     1920   2840   1128    611   -215     22       C
ATOM    441  CG  LEU A  56      -0.519  20.783  17.874  1.00 16.11           C
ANISOU  441  CG  LEU A  56     1936   2914   1270    488    -23     27       C
ATOM    442  CD1 LEU A  56      -1.777  20.493  18.681  1.00 17.26           C
ANISOU  442  CD1 LEU A  56     1620   3156   1784    461    290      3       C
ATOM    443  CD2 LEU A  56      -0.563  22.214  17.332  1.00 16.37           C
ANISOU  443  CD2 LEU A  56     2101   2803   1316    662   -162    -60       C
ATOM    444  C   LEU A  56       3.255  20.807  18.883  1.00 13.02           C
ANISOU  444  C   LEU A  56     1912   1911   1125    460     11   -125       C
ATOM    445  O   LEU A  56       3.193  21.665  19.747  1.00 14.54           O
ANISOU  445  O   LEU A  56     2044   2128   1354    491    117   -149       O
ATOM    446  N   GLN A  57       4.344  20.055  18.708  1.00 12.10           N
ANISOU  446  N   GLN A  57     1647   1829   1123    315   -145     48       N
ATOM    447  CA  GLN A  57       5.621  20.316  19.380  1.00 12.76           C
ANISOU  447  CA  GLN A  57     1886   1942   1018    287    137   -155       C
ATOM    448  CB  GLN A  57       6.323  21.534  18.747  1.00 13.21           C
ANISOU  448  CB  GLN A  57     2085   1899   1037    363    217    -90       C
ATOM    449  CG  GLN A  57       6.880  21.265  17.365  1.00 12.98           C
ANISOU  449  CG  GLN A  57     1931   1772   1230    300    -33   -384       C
ATOM    450  CD  GLN A  57       8.031  20.282  17.400  1.00 12.47           C
ANISOU  450  CD  GLN A  57     1937   1809    993    263    116   -346       C
ATOM    451  OE1 GLN A  57       9.173  20.685  17.592  1.00 14.03           O
ANISOU  451  OE1 GLN A  57     1907   1957   1467     43    -86    -77       O
ATOM    452  NE2 GLN A  57       7.741  18.978  17.214  1.00 13.10           N
ANISOU  452  NE2 GLN A  57     2079   1747   1151    314    155    -76       N
ATOM    453  C   GLN A  57       5.441  20.482  20.899  1.00 13.04           C
ANISOU  453  C   GLN A  57     1776   1989   1190    253     15   -118       C
ATOM    454  O   GLN A  57       5.889  21.450  21.507  1.00 14.21           O
ANISOU  454  O   GLN A  57     2095   2022   1281    141     23   -163       O
ATOM    455  N   ILE A  58       4.793  19.484  21.496  1.00 13.33           N
ANISOU  455  N   ILE A  58     1822   2308    936    331    117     55       N
ATOM    456  CA  ILE A  58       4.532  19.448  22.920  1.00 13.45           C
ANISOU  456  CA  ILE A  58     1955   2303    850    245      9    153       C
ATOM    457  CB  ILE A  58       3.351  18.492  23.186  1.00 14.24           C
ANISOU  457  CB  ILE A  58     1936   2497    980     69    146    213       C
ATOM    458  CG1 ILE A  58       2.082  19.184  22.664  1.00 15.97           C
ANISOU  458  CG1 ILE A  58     2068   2634   1367    -59    455    131       C
ATOM    459  CD1 ILE A  58       0.868  18.345  22.699  1.00 17.43           C
ANISOU  459  CD1 ILE A  58     2200   2837   1585   -223    296    113       C
ATOM    460  CG2 ILE A  58       3.248  18.125  24.680  1.00 15.05           C
ANISOU  460  CG2 ILE A  58     1933   2449   1335   -104    162     -3       C
ATOM    461  C   ILE A  58       5.813  19.066  23.680  1.00 12.29           C
ANISOU  461  C   ILE A  58     1956   1955    759    343     85     21       C
ATOM    462  O   ILE A  58       6.541  18.138  23.305  1.00 12.95           O
ANISOU  462  O   ILE A  58     1920   1969   1031    371    116    -50       O
ATOM    463  N   ASN A  59       6.083  19.817  24.743  1.00 13.61           N
ANISOU  463  N   ASN A  59     2129   2145    898    321      9     93       N
ATOM    464  CA  ASN A  59       7.369  19.802  25.415  1.00 13.98           C
ANISOU  464  CA  ASN A  59     2152   2128   1029    248   -170     41       C
ATOM    465  CB  ASN A  59       7.704  21.233  25.852  1.00 15.65           C
ANISOU  465  CB  ASN A  59     2380   2128   1439    102   -327    -92       C
ATOM    466  CG  ASN A  59       9.092  21.362  26.438  1.00 18.18           C
ANISOU  466  CG  ASN A  59     2794   2582   1532    -86     40   -322       C
ATOM    467  OD1 ASN A  59       9.249  21.364  27.655  1.00 21.00           O
ANISOU  467  OD1 ASN A  59     3116   2597   2264   -116   -368   -302       O
ATOM    468  ND2 ASN A  59      10.103  21.483  25.583  1.00 23.07           N
ANISOU  468  ND2 ASN A  59     2969   2830   2967    -76    -68   -738       N
ATOM    469  C   ASN A  59       7.443  18.848  26.597  1.00 13.33           C
ANISOU  469  C   ASN A  59     1938   2337    791    355    153     20       C
ATOM    470  O   ASN A  59       6.524  18.752  27.416  1.00 15.28           O
ANISOU  470  O   ASN A  59     1995   2663   1150    534    199     63       O
ATOM    471  N   SER A  60       8.570  18.162  26.698  1.00 12.97           N
ANISOU  471  N   SER A  60     1932   2114    881    345     55    178       N
ATOM    472  CA  SER A  60       8.794  17.192  27.754  1.00 13.17           C
ANISOU  472  CA  SER A  60     2081   2132    790    437    -75    103       C
ATOM    473  CB  SER A  60       9.983  16.294  27.398  1.00 13.76           C
ANISOU  473  CB  SER A  60     1933   2076   1219    244     68    247       C
ATOM    474  OG  SER A  60      11.186  17.044  27.314  1.00 12.48           O
ANISOU  474  OG  SER A  60     1819   1920   1004    113    222    123       O
ATOM    475  C   SER A  60       9.045  17.788  29.148  1.00 14.31           C
ANISOU  475  C   SER A  60     2272   2187    979    384    -55     60       C
ATOM    476  O   SER A  60       9.081  17.034  30.122  1.00 15.29           O
ANISOU  476  O   SER A  60     2623   2205    984    317   -126     97       O
ATOM    477  N   ARG A  61       9.242  19.103  29.264  1.00 15.00           N
ANISOU  477  N   ARG A  61     2297   2326   1075    417    -19    -78       N
ATOM    478  CA  ARG A  61       9.482  19.667  30.599  1.00 17.36           C
ANISOU  478  CA  ARG A  61     2693   2622   1281    491     20   -390       C
ATOM    479  CB  ARG A  61       9.911  21.141  30.528  1.00 22.17           C
ANISOU  479  CB  ARG A  61     3132   3367   1924    394   -306   -373       C
ATOM    480  CG  ARG A  61      10.055  21.798  31.901  1.00 30.23           C
ANISOU  480  CG  ARG A  61     3826   4270   3391    196   -261   -491       C
ATOM    481  CD  ARG A  61      11.341  22.594  32.042  1.00 36.88           C
ANISOU  481  CD  ARG A  61     4390   5093   4529    298   -220   -551       C
ATOM    482  NE  ARG A  61      12.504  21.749  32.326  1.00 42.32           N
ANISOU  482  NE  ARG A  61     4890   5683   5507    259   -296   -708       N
ATOM    483  CZ  ARG A  61      13.383  21.357  31.409  1.00 44.71           C
ANISOU  483  CZ  ARG A  61     5043   6054   5891     99   -426   -967       C
ATOM    484  NH1 ARG A  61      13.223  21.738  30.158  1.00 45.97           N
ANISOU  484  NH1 ARG A  61     5164   6261   6041     37   -400  -1021       N
ATOM    485  NH2 ARG A  61      14.416  20.591  31.733  1.00 45.26           N
ANISOU  485  NH2 ARG A  61     5018   6149   6028    -19   -667  -1274       N
ATOM    486  C   ARG A  61       8.249  19.507  31.479  1.00 17.46           C
ANISOU  486  C   ARG A  61     2822   2630   1183    768    -41   -301       C
ATOM    487  O   ARG A  61       8.364  19.258  32.682  1.00 18.54           O
ANISOU  487  O   ARG A  61     2939   2896   1208    796   -212   -679       O
ATOM    488  N   TRP A  62       7.068  19.604  30.874  1.00 16.71           N
ANISOU  488  N   TRP A  62     2665   2454   1230    751   -145   -189       N
ATOM    489  CA  TRP A  62       5.822  19.533  31.642  1.00 17.19           C
ANISOU  489  CA  TRP A  62     2815   2406   1311    743      2   -321       C
ATOM    490  CB  TRP A  62       5.060  20.864  31.550  1.00 21.40           C
ANISOU  490  CB  TRP A  62     3341   2513   2278    750   -245   -268       C
ATOM    491  CG  TRP A  62       5.741  21.988  32.268  1.00 26.04           C
ANISOU  491  CG  TRP A  62     4030   2952   2912    617   -160   -519       C
ATOM    492  CD1 TRP A  62       6.364  23.055  31.702  1.00 30.20           C
ANISOU  492  CD1 TRP A  62     4433   3281   3762    356   -196   -686       C
ATOM    493  NE1 TRP A  62       6.882  23.871  32.674  1.00 31.30           N
ANISOU  493  NE1 TRP A  62     4630   3407   3856    232    -83   -649       N
ATOM    494  CE2 TRP A  62       6.601  23.336  33.903  1.00 30.86           C
ANISOU  494  CE2 TRP A  62     4584   3336   3805    382   -111   -888       C
ATOM    495  CD2 TRP A  62       5.884  22.143  33.686  1.00 29.35           C
ANISOU  495  CD2 TRP A  62     4327   3175   3649    641     45   -862       C
ATOM    496  CE3 TRP A  62       5.477  21.390  34.791  1.00 28.43           C
ANISOU  496  CE3 TRP A  62     4408   3225   3170    648     -4  -1359       C
ATOM    497  CZ3 TRP A  62       5.794  21.861  36.070  1.00 30.45           C
ANISOU  497  CZ3 TRP A  62     4641   3306   3621    431   -289  -1423       C
ATOM    498  CH2 TRP A  62       6.504  23.058  36.248  1.00 31.94           C
ANISOU  498  CH2 TRP A  62     4748   3358   4030    375   -127   -974       C
ATOM    499  CZ2 TRP A  62       6.915  23.807  35.180  1.00 31.84           C
ANISOU  499  CZ2 TRP A  62     4723   3405   3971    358    -46   -955       C
ATOM    500  C   TRP A  62       4.874  18.410  31.236  1.00 15.43           C
ANISOU  500  C   TRP A  62     2540   2396    928    442     20    -77       C
ATOM    501  O   TRP A  62       4.163  17.883  32.092  1.00 16.67           O
ANISOU  501  O   TRP A  62     2514   2778   1042    431    324      4       O
ATOM    502  N   TRP A  63       4.839  18.047  29.947  1.00 13.94           N
ANISOU  502  N   TRP A  63     2266   2071    960    397    -20     50       N
ATOM    503  CA  TRP A  63       3.649  17.391  29.429  1.00 13.39           C
ANISOU  503  CA  TRP A  63     2250   1832   1006    314    173     -7       C
ATOM    504  CB  TRP A  63       3.178  18.130  28.176  1.00 14.09           C
ANISOU  504  CB  TRP A  63     2276   1771   1306    258    -71    -65       C
ATOM    505  CG  TRP A  63       2.920  19.560  28.496  1.00 14.96           C
ANISOU  505  CG  TRP A  63     2344   1924   1417    407      2     41       C
ATOM    506  CD1 TRP A  63       3.667  20.651  28.099  1.00 15.54           C
ANISOU  506  CD1 TRP A  63     2567   1816   1521    384    -66    188       C
ATOM    507  NE1 TRP A  63       3.134  21.800  28.637  1.00 17.29           N
ANISOU  507  NE1 TRP A  63     2746   1953   1871    472     94    140       N
ATOM    508  CE2 TRP A  63       2.046  21.478  29.404  1.00 16.91           C
ANISOU  508  CE2 TRP A  63     2632   2212   1581    684    -97     82       C
ATOM    509  CD2 TRP A  63       1.884  20.078  29.350  1.00 15.92           C
ANISOU  509  CD2 TRP A  63     2448   2241   1360    520     50     29       C
ATOM    510  CE3 TRP A  63       0.819  19.495  30.052  1.00 16.45           C
ANISOU  510  CE3 TRP A  63     2519   2376   1357    534    256    -21       C
ATOM    511  CZ3 TRP A  63      -0.031  20.319  30.765  1.00 17.74           C
ANISOU  511  CZ3 TRP A  63     2674   2406   1658    528    441    155       C
ATOM    512  CH2 TRP A  63       0.158  21.699  30.798  1.00 18.28           C
ANISOU  512  CH2 TRP A  63     2746   2406   1794    717    329    240       C
ATOM    513  CZ2 TRP A  63       1.185  22.302  30.127  1.00 18.23           C
ANISOU  513  CZ2 TRP A  63     2725   2431   1770    790    139     90       C
ATOM    514  C   TRP A  63       3.769  15.909  29.118  1.00 13.40           C
ANISOU  514  C   TRP A  63     2179   1829   1084    375    358    176       C
ATOM    515  O   TRP A  63       2.759  15.209  29.095  1.00 16.14           O
ANISOU  515  O   TRP A  63     2201   1967   1967    207    556     -9       O
ATOM    516  N   CYS A  64       4.971  15.424  28.839  1.00 13.76           N
ANISOU  516  N   CYS A  64     2078   1944   1206    501    331    122       N
ATOM    517  CA  CYS A  64       5.117  14.013  28.498  1.00 13.76           C
ANISOU  517  CA  CYS A  64     2114   2053   1060    387    322     46       C
ATOM    518  CB  CYS A  64       5.069  13.806  26.978  1.00 13.75           C
ANISOU  518  CB  CYS A  64     1997   2099   1128    242    286    108       C
ATOM    519  SG  CYS A  64       6.367  14.637  26.018  1.00 13.68           S
ANISOU  519  SG  CYS A  64     2193   1840   1164    246    192     92       S
ATOM    520  C   CYS A  64       6.424  13.485  29.051  1.00 13.87           C
ANISOU  520  C   CYS A  64     2148   1977   1143    374    235    -12       C
ATOM    521  O   CYS A  64       7.318  14.276  29.359  1.00 14.79           O
ANISOU  521  O   CYS A  64     2352   2029   1239    325    310    115       O
ATOM    522  N   ASN A  65       6.537  12.156  29.172  1.00 13.27           N
ANISOU  522  N   ASN A  65     1971   1800   1273    435    383    -10       N
ATOM    523  CA  ASN A  65       7.789  11.560  29.634  1.00 14.72           C
ANISOU  523  CA  ASN A  65     2198   1755   1639    291    438    137       C
ATOM    524  CB  ASN A  65       7.544  10.407  30.604  1.00 16.01           C
ANISOU  524  CB  ASN A  65     2527   2005   1552    182    511    496       C
ATOM    525  CG  ASN A  65       8.843   9.772  31.014  1.00 16.66           C
ANISOU  525  CG  ASN A  65     2665   2096   1569    240    372    392       C
ATOM    526  OD1 ASN A  65       9.690  10.455  31.595  1.00 17.15           O
ANISOU  526  OD1 ASN A  65     2525   2130   1863    188    362    231       O
ATOM    527  ND2 ASN A  65       9.042   8.497  30.692  1.00 18.96           N
ANISOU  527  ND2 ASN A  65     2872   2329   2002    453    544    339       N
ATOM    528  C   ASN A  65       8.671  11.050  28.509  1.00 13.16           C
ANISOU  528  C   ASN A  65     2052   1930   1018    249    200    105       C
ATOM    529  O   ASN A  65       8.234  10.211  27.705  1.00 13.85           O
ANISOU  529  O   ASN A  65     1994   1965   1305    235    -30    157       O
ATOM    530  N   ASP A  66       9.926  11.521  28.480  1.00 12.96           N
ANISOU  530  N   ASP A  66     1963   1838   1124    273    216    233       N
ATOM    531  CA  ASP A  66      10.905  10.914  27.594  1.00 13.56           C
ANISOU  531  CA  ASP A  66     2035   1876   1242    328     78     85       C
ATOM    532  CB  ASP A  66      11.378  11.898  26.488  1.00 13.57           C
ANISOU  532  CB  ASP A  66     1941   1854   1362    143    158    316       C
ATOM    533  CG  ASP A  66      12.121  13.140  27.009  1.00 12.59           C
ANISOU  533  CG  ASP A  66     1867   2032    885    207    -17    443       C
ATOM    534  OD1 ASP A  66      12.477  13.210  28.204  1.00 13.44           O
ANISOU  534  OD1 ASP A  66     1875   2251    981    266     54    195       O
ATOM    535  OD2 ASP A  66      12.331  14.065  26.189  1.00 13.26           O
ANISOU  535  OD2 ASP A  66     1926   1914   1196    218     14    -72       O
ATOM    536  C   ASP A  66      12.120  10.346  28.330  1.00 12.80           C
ANISOU  536  C   ASP A  66     2073   1840    948    450    200    -87       C
ATOM    537  O   ASP A  66      13.055   9.885  27.680  1.00 14.54           O
ANISOU  537  O   ASP A  66     2174   1953   1396    494    276      5       O
ATOM    538  N   GLY A  67      12.100  10.358  29.664  1.00 14.11           N
ANISOU  538  N   GLY A  67     2067   1896   1399    318    130    327       N
ATOM    539  CA  GLY A  67      13.188   9.788  30.451  1.00 15.13           C
ANISOU  539  CA  GLY A  67     2160   1942   1646    310   -129    447       C
ATOM    540  C   GLY A  67      14.516  10.523  30.409  1.00 16.65           C
ANISOU  540  C   GLY A  67     2313   2093   1920    407    -13    445       C
ATOM    541  O   GLY A  67      15.507  10.058  31.006  1.00 18.58           O
ANISOU  541  O   GLY A  67     2397   2348   2315    461    -20    566       O
ATOM    542  N   ARG A  68      14.577  11.661  29.722  1.00 15.60           N
ANISOU  542  N   ARG A  68     2352   2054   1520    265     90    128       N
ATOM    543  CA  ARG A  68      15.854  12.371  29.588  1.00 15.58           C
ANISOU  543  CA  ARG A  68     2281   2061   1579    176     75    148       C
ATOM    544  CB  ARG A  68      16.515  12.111  28.214  1.00 16.19           C
ANISOU  544  CB  ARG A  68     2285   2095   1770    184     79    180       C
ATOM    545  CG  ARG A  68      15.647  12.432  26.995  1.00 16.66           C
ANISOU  545  CG  ARG A  68     2329   2284   1716    244    231    356       C
ATOM    546  CD  ARG A  68      16.449  12.832  25.729  1.00 19.26           C
ANISOU  546  CD  ARG A  68     2417   2667   2236    173    685   -686       C
ATOM    547  NE  ARG A  68      16.857  14.222  25.853  1.00 22.77           N
ANISOU  547  NE  ARG A  68     2577   3071   3005    410    424    206       N
ATOM    548  CZ  ARG A  68      18.121  14.631  25.876  1.00 24.83           C
ANISOU  548  CZ  ARG A  68     2490   3045   3899    511    228    251       C
ATOM    549  NH1 ARG A  68      19.106  13.751  25.728  1.00 25.73           N
ANISOU  549  NH1 ARG A  68     2550   3145   4083    536    303    123       N
ATOM    550  NH2 ARG A  68      18.409  15.919  26.034  1.00 23.98           N
ANISOU  550  NH2 ARG A  68     2363   2876   3872    472   -121    -59       N
ATOM    551  C   ARG A  68      15.677  13.871  29.817  1.00 15.74           C
ANISOU  551  C   ARG A  68     2314   2111   1555    144    291     36       C
ATOM    552  O   ARG A  68      16.455  14.678  29.310  1.00 18.64           O
ANISOU  552  O   ARG A  68     2463   2205   2414    152    521    -72       O
ATOM    553  N   THR A  69      14.671  14.247  30.597  1.00 14.30           N
ANISOU  553  N   THR A  69     2177   2129   1127    227    -16     37       N
ATOM    554  CA  THR A  69      14.460  15.649  30.939  1.00 14.59           C
ANISOU  554  CA  THR A  69     2422   2185    936    292   -147     31       C
ATOM    555  CB  THR A  69      13.171  16.199  30.309  1.00 14.52           C
ANISOU  555  CB  THR A  69     2668   2121    729    289    -50    -71       C
ATOM    556  OG1 THR A  69      13.152  15.860  28.910  1.00 14.36           O
ANISOU  556  OG1 THR A  69     2482   2060    914    272     32    156       O
ATOM    557  CG2 THR A  69      13.107  17.731  30.426  1.00 15.62           C
ANISOU  557  CG2 THR A  69     2875   2072    989    481    -79   -195       C
ATOM    558  C   THR A  69      14.425  15.795  32.472  1.00 16.01           C
ANISOU  558  C   THR A  69     2542   2427   1115    259    -33    127       C
ATOM    559  O   THR A  69      13.349  15.801  33.075  1.00 16.61           O
ANISOU  559  O   THR A  69     2572   2668   1073    542    -82     69       O
ATOM    560  N   PRO A  70      15.604  15.880  33.119  1.00 17.60           N
ANISOU  560  N   PRO A  70     2586   2890   1212     40   -150    430       N
ATOM    561  CA  PRO A  70      15.653  15.848  34.596  1.00 18.19           C
ANISOU  561  CA  PRO A  70     2697   3243    970    110   -326    240       C
ATOM    562  CB  PRO A  70      17.124  16.151  34.906  1.00 19.28           C
ANISOU  562  CB  PRO A  70     2570   3483   1271    -52   -118    221       C
ATOM    563  CG  PRO A  70      17.857  15.640  33.736  1.00 19.20           C
ANISOU  563  CG  PRO A  70     2474   3400   1420   -170      3    -36       C
ATOM    564  CD  PRO A  70      16.954  15.836  32.525  1.00 18.36           C
ANISOU  564  CD  PRO A  70     2529   3215   1231    -74    -50    489       C
ATOM    565  C   PRO A  70      14.751  16.882  35.261  1.00 19.29           C
ANISOU  565  C   PRO A  70     3050   3173   1107    358   -266    234       C
ATOM    566  O   PRO A  70      14.757  18.053  34.861  1.00 21.18           O
ANISOU  566  O   PRO A  70     3428   2995   1626    332   -141    -25       O
ATOM    567  N   GLY A  71      13.980  16.452  36.255  1.00 19.46           N
ANISOU  567  N   GLY A  71     3092   3297   1005    502    -86    105       N
ATOM    568  CA  GLY A  71      13.164  17.364  37.016  1.00 19.83           C
ANISOU  568  CA  GLY A  71     3167   3353   1013    558   -107   -335       C
ATOM    569  C   GLY A  71      11.812  17.606  36.397  1.00 20.00           C
ANISOU  569  C   GLY A  71     3107   3470   1021    724     21   -149       C
ATOM    570  O   GLY A  71      10.997  18.330  36.962  1.00 23.10           O
ANISOU  570  O   GLY A  71     3407   3933   1437    799    158   -503       O
ATOM    571  N   SER A  72      11.557  17.005  35.242  1.00 18.80           N
ANISOU  571  N   SER A  72     2918   3243    982    819      5     71       N
ATOM    572  CA  SER A  72      10.366  17.325  34.467  1.00 17.69           C
ANISOU  572  CA  SER A  72     2755   2997    970    986     64     13       C
ATOM    573  CB  SER A  72      10.564  16.991  32.992  1.00 17.63           C
ANISOU  573  CB  SER A  72     2734   2755   1208    898     21   -210       C
ATOM    574  OG  SER A  72      10.584  15.585  32.782  1.00 17.86           O
ANISOU  574  OG  SER A  72     2898   2812   1075    801   -129   -212       O
ATOM    575  C   SER A  72       9.148  16.584  34.982  1.00 18.45           C
ANISOU  575  C   SER A  72     2844   3155   1013    901    -63    203       C
ATOM    576  O   SER A  72       9.256  15.637  35.779  1.00 21.02           O
ANISOU  576  O   SER A  72     3172   3440   1376    981     -5    241       O
ATOM    577  N   ARG A  73       7.991  17.034  34.515  1.00 19.22           N
ANISOU  577  N   ARG A  73     2800   3340   1163    966     30   -184       N
ATOM    578  CA  ARG A  73       6.741  16.366  34.790  1.00 19.57           C
ANISOU  578  CA  ARG A  73     2906   3445   1086    691      4   -273       C
ATOM    579  CB  ARG A  73       5.725  17.368  35.332  1.00 22.27           C
ANISOU  579  CB  ARG A  73     3321   3852   1288    679     12   -650       C
ATOM    580  CG  ARG A  73       6.217  18.107  36.571  1.00 25.72           C
ANISOU  580  CG  ARG A  73     3791   4393   1591    652    331   -801       C
ATOM    581  CD  ARG A  73       6.282  17.198  37.796  1.00 29.55           C
ANISOU  581  CD  ARG A  73     4166   5000   2060    662    318   -382       C
ATOM    582  NE  ARG A  73       4.960  16.666  38.127  1.00 32.40           N
ANISOU  582  NE  ARG A  73     4550   5559   2202    718    389   -168       N
ATOM    583  CZ  ARG A  73       4.025  17.332  38.798  1.00 34.87           C
ANISOU  583  CZ  ARG A  73     4721   5830   2698    821    544    129       C
ATOM    584  NH1 ARG A  73       4.262  18.565  39.226  1.00 32.96           N
ANISOU  584  NH1 ARG A  73     4703   5685   2134   1027   1034   -160       N
ATOM    585  NH2 ARG A  73       2.848  16.762  39.041  1.00 37.07           N
ANISOU  585  NH2 ARG A  73     4874   6096   3113    766    497    300       N
ATOM    586  C   ARG A  73       6.198  15.690  33.532  1.00 17.18           C
ANISOU  586  C   ARG A  73     2602   3007    919    559    273    252       C
ATOM    587  O   ARG A  73       6.759  15.833  32.429  1.00 18.07           O
ANISOU  587  O   ARG A  73     2695   2911   1261    542    193    113       O
ATOM    588  N   ASN A  74       5.098  14.968  33.714  1.00 17.63           N
ANISOU  588  N   ASN A  74     2393   2916   1389    620    433    492       N
ATOM    589  CA  ASN A  74       4.424  14.227  32.662  1.00 17.01           C
ANISOU  589  CA  ASN A  74     2362   2843   1257    626    155    371       C
ATOM    590  CB  ASN A  74       4.825  12.743  32.706  1.00 17.51           C
ANISOU  590  CB  ASN A  74     2500   2731   1421    507    216    178       C
ATOM    591  CG  ASN A  74       4.108  11.895  31.665  1.00 17.49           C
ANISOU  591  CG  ASN A  74     2429   2552   1665    298    325    459       C
ATOM    592  OD1 ASN A  74       3.443  12.412  30.775  1.00 16.19           O
ANISOU  592  OD1 ASN A  74     2287   2412   1454    300    424    339       O
ATOM    593  ND2 ASN A  74       4.274  10.573  31.770  1.00 18.23           N
ANISOU  593  ND2 ASN A  74     2396   2625   1907     12    493    416       N
ATOM    594  C   ASN A  74       2.922  14.423  32.856  1.00 16.95           C
ANISOU  594  C   ASN A  74     2311   2894   1236    555    158    239       C
ATOM    595  O   ASN A  74       2.196  13.485  33.202  1.00 18.00           O
ANISOU  595  O   ASN A  74     2495   2845   1499    447    591    229       O
ATOM    596  N   LEU A  75       2.462  15.661  32.662  1.00 16.95           N
ANISOU  596  N   LEU A  75     2246   2915   1278    660    431     47       N
ATOM    597  CA  LEU A  75       1.088  16.020  33.034  1.00 17.78           C
ANISOU  597  CA  LEU A  75     2478   2787   1489    603    538   -220       C
ATOM    598  CB  LEU A  75       0.938  17.542  33.112  1.00 19.69           C
ANISOU  598  CB  LEU A  75     2741   2897   1844    629    310   -450       C
ATOM    599  CG  LEU A  75       1.736  18.192  34.240  1.00 21.46           C
ANISOU  599  CG  LEU A  75     2914   3075   2165    463    563   -194       C
ATOM    600  CD1 LEU A  75       1.519  19.689  34.219  1.00 23.44           C
ANISOU  600  CD1 LEU A  75     3071   3115   2721    488    448   -361       C
ATOM    601  CD2 LEU A  75       1.416  17.585  35.625  1.00 23.73           C
ANISOU  601  CD2 LEU A  75     2865   3251   2900    148    413    -89       C
ATOM    602  C   LEU A  75       0.048  15.418  32.089  1.00 17.84           C
ANISOU  602  C   LEU A  75     2512   2709   1557    429    481    -25       C
ATOM    603  O   LEU A  75      -1.095  15.248  32.483  1.00 18.93           O
ANISOU  603  O   LEU A  75     2476   2847   1869    351    606    175       O
ATOM    604  N   CYS A  76       0.426  15.064  30.860  1.00 16.85           N
ANISOU  604  N   CYS A  76     2359   2519   1526    437    521    342       N
ATOM    605  CA  CYS A  76      -0.518  14.368  29.986  1.00 17.94           C
ANISOU  605  CA  CYS A  76     2409   2446   1959    239    753    504       C
ATOM    606  CB  CYS A  76      -0.249  14.716  28.526  1.00 17.56           C
ANISOU  606  CB  CYS A  76     2255   2460   1959    356    632    342       C
ATOM    607  SG  CYS A  76      -0.617  16.437  28.205  1.00 17.19           S
ANISOU  607  SG  CYS A  76     2272   2423   1838    297    382     90       S
ATOM    608  C   CYS A  76      -0.475  12.853  30.181  1.00 19.09           C
ANISOU  608  C   CYS A  76     2461   2496   2297     74    729    667       C
ATOM    609  O   CYS A  76      -1.231  12.127  29.550  1.00 19.38           O
ANISOU  609  O   CYS A  76     2348   2567   2447   -216    786    375       O
ATOM    610  N   ASN A  77       0.427  12.396  31.045  1.00 18.60           N
ANISOU  610  N   ASN A  77     2523   2597   1946    263    595    935       N
ATOM    611  CA  ASN A  77       0.548  10.974  31.383  1.00 19.69           C
ANISOU  611  CA  ASN A  77     2515   2764   2200    205    785    792       C
ATOM    612  CB  ASN A  77      -0.663  10.517  32.208  1.00 22.70           C
ANISOU  612  CB  ASN A  77     2749   3062   2814    168   1163    724       C
ATOM    613  CG  ASN A  77      -0.841  11.340  33.471  1.00 29.39           C
ANISOU  613  CG  ASN A  77     3199   3834   4133    -41   1228    892       C
ATOM    614  OD1 ASN A  77      -0.017  11.268  34.384  1.00 31.58           O
ANISOU  614  OD1 ASN A  77     3456   4306   4235    -56   1156   1123       O
ATOM    615  ND2 ASN A  77      -1.914  12.122  33.532  1.00 31.50           N
ANISOU  615  ND2 ASN A  77     3406   3987   4576   -245   1135    736       N
ATOM    616  C   ASN A  77       0.730  10.078  30.157  1.00 19.35           C
ANISOU  616  C   ASN A  77     2525   2761   2065    113    615    497       C
ATOM    617  O   ASN A  77       0.018   9.095  29.963  1.00 21.64           O
ANISOU  617  O   ASN A  77     2843   2831   2547    107    566    577       O
ATOM    618  N   ILE A  78       1.719  10.423  29.345  1.00 16.55           N
ANISOU  618  N   ILE A  78     2203   2633   1450     28    329    397       N
ATOM    619  CA  ILE A  78       2.012   9.689  28.123  1.00 17.24           C
ANISOU  619  CA  ILE A  78     2139   2559   1853    -90    214    444       C
ATOM    620  CB  ILE A  78       1.324  10.308  26.887  1.00 19.48           C
ANISOU  620  CB  ILE A  78     2252   2718   2434      2    334    667       C
ATOM    621  CG1 ILE A  78       1.633  11.811  26.825  1.00 19.17           C
ANISOU  621  CG1 ILE A  78     2379   2634   2270    127    163    559       C
ATOM    622  CD1 ILE A  78       1.258  12.486  25.524  1.00 21.14           C
ANISOU  622  CD1 ILE A  78     2575   2665   2793    -13    149    400       C
ATOM    623  CG2 ILE A  78      -0.163   9.993  26.869  1.00 23.82           C
ANISOU  623  CG2 ILE A  78     2570   2993   3488    -52    166    738       C
ATOM    624  C   ILE A  78       3.511   9.703  27.878  1.00 16.02           C
ANISOU  624  C   ILE A  78     2051   2287   1748   -268    153    157       C
ATOM    625  O   ILE A  78       4.200  10.652  28.269  1.00 16.08           O
ANISOU  625  O   ILE A  78     1963   2218   1928   -179    229      5       O
ATOM    626  N   PRO A  79       4.031   8.655  27.226  1.00 15.89           N
ANISOU  626  N   PRO A  79     2283   2040   1714   -285    265    290       N
ATOM    627  CA  PRO A  79       5.383   8.758  26.686  1.00 15.05           C
ANISOU  627  CA  PRO A  79     2293   1912   1515   -106    354    131       C
ATOM    628  CB  PRO A  79       5.659   7.365  26.132  1.00 16.83           C
ANISOU  628  CB  PRO A  79     2273   1891   2231   -148    246    254       C
ATOM    629  CG  PRO A  79       4.312   6.845  25.793  1.00 19.69           C
ANISOU  629  CG  PRO A  79     2377   2060   3044   -271    211    -90       C
ATOM    630  CD  PRO A  79       3.376   7.397  26.829  1.00 17.78           C
ANISOU  630  CD  PRO A  79     2410   1946   2398   -436    449    116       C
ATOM    631  C   PRO A  79       5.390   9.795  25.573  1.00 14.49           C
ANISOU  631  C   PRO A  79     2137   1744   1623     76    204    -79       C
ATOM    632  O   PRO A  79       4.448   9.876  24.779  1.00 15.64           O
ANISOU  632  O   PRO A  79     2056   2054   1832     70    183    141       O
ATOM    633  N   CYS A  80       6.433  10.596  25.512  1.00 13.47           N
ANISOU  633  N   CYS A  80     2081   1608   1428    -79    245    -61       N
ATOM    634  CA  CYS A  80       6.541  11.574  24.436  1.00 13.50           C
ANISOU  634  CA  CYS A  80     2089   1784   1256    -16    201    217       C
ATOM    635  CB  CYS A  80       7.831  12.374  24.571  1.00 13.15           C
ANISOU  635  CB  CYS A  80     1869   1887   1241     68    260      7       C
ATOM    636  SG  CYS A  80       7.954  13.339  26.104  1.00 13.67           S
ANISOU  636  SG  CYS A  80     2065   1945   1184    197    243    -25       S
ATOM    637  C   CYS A  80       6.458  10.933  23.056  1.00 15.06           C
ANISOU  637  C   CYS A  80     2173   1886   1664     92    164    110       C
ATOM    638  O   CYS A  80       5.980  11.561  22.110  1.00 15.14           O
ANISOU  638  O   CYS A  80     2057   2037   1660    130    215      6       O
ATOM    639  N   SER A  81       6.933   9.694  22.934  1.00 15.07           N
ANISOU  639  N   SER A  81     2224   1947   1553    123    488     44       N
ATOM    640  CA  SER A  81       6.865   9.002  21.648  1.00 16.12           C
ANISOU  640  CA  SER A  81     2563   1942   1620    207    276   -211       C
ATOM    641  CB  SER A  81       7.485   7.611  21.777  1.00 16.42           C
ANISOU  641  CB  SER A  81     2829   1863   1549    385    326   -154       C
ATOM    642  OG  SER A  81       6.733   6.821  22.693  1.00 18.51           O
ANISOU  642  OG  SER A  81     3126   1789   2116    228    293      2       O
ATOM    643  C   SER A  81       5.422   8.889  21.125  1.00 16.54           C
ANISOU  643  C   SER A  81     2618   2080   1588     11    204   -166       C
ATOM    644  O   SER A  81       5.196   8.830  19.907  1.00 17.66           O
ANISOU  644  O   SER A  81     2717   2199   1795     73     80   -164       O
ATOM    645  N   ALA A  82       4.446   8.835  22.029  1.00 17.09           N
ANISOU  645  N   ALA A  82     2521   2165   1808   -244    241   -111       N
ATOM    646  CA  ALA A  82       3.046   8.767  21.609  1.00 19.09           C
ANISOU  646  CA  ALA A  82     2511   2408   2333   -244    122   -238       C
ATOM    647  CB  ALA A  82       2.129   8.626  22.821  1.00 20.06           C
ANISOU  647  CB  ALA A  82     2574   2622   2425   -146     55    -81       C
ATOM    648  C   ALA A  82       2.640   9.989  20.785  1.00 19.10           C
ANISOU  648  C   ALA A  82     2418   2412   2428    -43     -3   -393       C
ATOM    649  O   ALA A  82       1.688   9.943  20.011  1.00 19.52           O
ANISOU  649  O   ALA A  82     2326   2576   2516     10   -115   -734       O
ATOM    650  N   LEU A  83       3.347  11.096  20.974  1.00 16.76           N
ANISOU  650  N   LEU A  83     2196   2186   1986     84     47    -90       N
ATOM    651  CA  LEU A  83       3.044  12.339  20.269  1.00 16.67           C
ANISOU  651  CA  LEU A  83     2214   2318   1801    293    -92   -274       C
ATOM    652  CB  LEU A  83       3.640  13.524  21.030  1.00 17.09           C
ANISOU  652  CB  LEU A  83     2227   2481   1785    367   -409   -427       C
ATOM    653  CG  LEU A  83       3.112  13.719  22.456  1.00 17.81           C
ANISOU  653  CG  LEU A  83     2277   2729   1763    488   -393   -421       C
ATOM    654  CD1 LEU A  83       3.946  14.703  23.231  1.00 17.21           C
ANISOU  654  CD1 LEU A  83     2418   2555   1566    641   -538   -445       C
ATOM    655  CD2 LEU A  83       1.662  14.221  22.403  1.00 20.48           C
ANISOU  655  CD2 LEU A  83     2356   3152   2272    494   -412    -96       C
ATOM    656  C   LEU A  83       3.571  12.343  18.837  1.00 16.82           C
ANISOU  656  C   LEU A  83     2280   2247   1864    323    -18   -291       C
ATOM    657  O   LEU A  83       3.379  13.339  18.135  1.00 18.35           O
ANISOU  657  O   LEU A  83     2422   2363   2188    421   -305   -386       O
ATOM    658  N   LEU A  84       4.247  11.265  18.421  1.00 16.71           N
ANISOU  658  N   LEU A  84     2357   2194   1799     86    -45   -361       N
ATOM    659  CA  LEU A  84       4.819  11.178  17.075  1.00 16.25           C
ANISOU  659  CA  LEU A  84     2374   2125   1673    101     85   -356       C
ATOM    660  CB  LEU A  84       6.256  10.651  17.142  1.00 17.10           C
ANISOU  660  CB  LEU A  84     2286   2142   2069    271    -63   -394       C
ATOM    661  CG  LEU A  84       7.255  11.472  17.965  1.00 16.49           C
ANISOU  661  CG  LEU A  84     2292   2183   1790    333    -76    -39       C
ATOM    662  CD1 LEU A  84       8.667  10.922  17.763  1.00 19.18           C
ANISOU  662  CD1 LEU A  84     2168   2263   2856    443   -123   -380       C
ATOM    663  CD2 LEU A  84       7.234  12.921  17.586  1.00 15.71           C
ANISOU  663  CD2 LEU A  84     2285   2034   1650    354   -222     -3       C
ATOM    664  C   LEU A  84       4.004  10.303  16.121  1.00 18.53           C
ANISOU  664  C   LEU A  84     2498   2253   2290     62    185   -445       C
ATOM    665  O   LEU A  84       4.324  10.174  14.929  1.00 19.16           O
ANISOU  665  O   LEU A  84     2732   2536   2011      0    244   -615       O
ATOM    666  N   SER A  85       2.952   9.700  16.642  1.00 17.97           N
ANISOU  666  N   SER A  85     2547   2208   2073   -194     29   -308       N
ATOM    667  CA  SER A  85       2.132   8.779  15.873  1.00 20.81           C
ANISOU  667  CA  SER A  85     2758   2449   2700   -511   -240   -528       C
ATOM    668  CB  SER A  85       1.095   8.138  16.790  1.00 23.89           C
ANISOU  668  CB  SER A  85     2923   2810   3343   -703   -416   -482       C
ATOM    669  OG  SER A  85       0.215   7.311  16.045  1.00 26.96           O
ANISOU  669  OG  SER A  85     3166   3111   3967   -767   -508   -611       O
ATOM    670  C   SER A  85       1.425   9.428  14.678  1.00 20.75           C
ANISOU  670  C   SER A  85     2739   2385   2760   -508   -273   -707       C
ATOM    671  O   SER A  85       1.122  10.616  14.685  1.00 18.97           O
ANISOU  671  O   SER A  85     2527   2258   2422   -288     53   -672       O
ATOM    672  N   SER A  86       1.129   8.636  13.655  1.00 22.61           N
ANISOU  672  N   SER A  86     3036   2577   2976   -684   -136   -976       N
ATOM    673  CA  SER A  86       0.363   9.148  12.523  1.00 24.47           C
ANISOU  673  CA  SER A  86     3247   2899   3153   -686     37  -1310       C
ATOM    674  CB  SER A  86       0.363   8.135  11.375  1.00 27.30           C
ANISOU  674  CB  SER A  86     3508   3086   3779   -758      5  -1281       C
ATOM    675  OG  SER A  86      -0.081   6.874  11.826  1.00 30.11           O
ANISOU  675  OG  SER A  86     3628   3332   4479   -754     56  -1215       O
ATOM    676  C   SER A  86      -1.062   9.493  12.955  1.00 25.43           C
ANISOU  676  C   SER A  86     3173   2996   3493   -694    214  -1242       C
ATOM    677  O   SER A  86      -1.709  10.366  12.369  1.00 25.38           O
ANISOU  677  O   SER A  86     3279   3189   3174   -469    222  -1052       O
ATOM    678  N   ASP A  87      -1.532   8.816  13.998  1.00 24.97           N
ANISOU  678  N   ASP A  87     3069   2988   3432   -906    368  -1298       N
ATOM    679  CA  ASP A  87      -2.818   9.109  14.615  1.00 26.25           C
ANISOU  679  CA  ASP A  87     2991   3168   3813  -1135    252  -1442       C
ATOM    680  CB  ASP A  87      -3.376   7.851  15.268  1.00 29.84           C
ANISOU  680  CB  ASP A  87     3219   3629   4491  -1305    500  -1592       C
ATOM    681  CG  ASP A  87      -4.750   8.064  15.858  1.00 32.57           C
ANISOU  681  CG  ASP A  87     3469   3995   4909  -1488    777  -1737       C
ATOM    682  OD1 ASP A  87      -4.844   8.692  16.929  1.00 32.38           O
ANISOU  682  OD1 ASP A  87     3585   4063   4657  -1622    749  -2088       O
ATOM    683  OD2 ASP A  87      -5.738   7.594  15.261  1.00 35.04           O
ANISOU  683  OD2 ASP A  87     3732   4364   5216  -1245    571  -1625       O
ATOM    684  C   ASP A  87      -2.668  10.221  15.655  1.00 23.78           C
ANISOU  684  C   ASP A  87     2864   2978   3192   -934    500  -1282       C
ATOM    685  O   ASP A  87      -1.888  10.090  16.591  1.00 24.31           O
ANISOU  685  O   ASP A  87     3060   3011   3165   -738    536  -1331       O
ATOM    686  N   ILE A  88      -3.426  11.296  15.502  1.00 21.23           N
ANISOU  686  N   ILE A  88     2693   2863   2512   -782    531  -1032       N
ATOM    687  CA  ILE A  88      -3.192  12.487  16.314  1.00 20.08           C
ANISOU  687  CA  ILE A  88     2540   2666   2424   -652    163   -854       C
ATOM    688  CB  ILE A  88      -3.613  13.787  15.541  1.00 20.22           C
ANISOU  688  CB  ILE A  88     2657   2870   2156   -394      9   -749       C
ATOM    689  CG1 ILE A  88      -5.138  13.871  15.336  1.00 20.53           C
ANISOU  689  CG1 ILE A  88     2606   2850   2345   -231   -458   -549       C
ATOM    690  CD1 ILE A  88      -5.605  15.216  14.760  1.00 21.41           C
ANISOU  690  CD1 ILE A  88     2615   2884   2637   -186   -310   -764       C
ATOM    691  CG2 ILE A  88      -2.841  13.908  14.222  1.00 20.20           C
ANISOU  691  CG2 ILE A  88     2838   3004   1831   -250    196   -974       C
ATOM    692  C   ILE A  88      -3.875  12.502  17.692  1.00 19.09           C
ANISOU  692  C   ILE A  88     2275   2478   2503   -787     85   -521       C
ATOM    693  O   ILE A  88      -3.808  13.509  18.402  1.00 18.27           O
ANISOU  693  O   ILE A  88     2235   2631   2076   -643     74   -625       O
ATOM    694  N   THR A  89      -4.510  11.394  18.087  1.00 19.65           N
ANISOU  694  N   THR A  89     2430   2477   2561   -776    268   -237       N
ATOM    695  CA  THR A  89      -5.262  11.371  19.350  1.00 20.11           C
ANISOU  695  CA  THR A  89     2505   2430   2704   -718    492   -283       C
ATOM    696  CB  THR A  89      -5.781   9.955  19.650  1.00 21.58           C
ANISOU  696  CB  THR A  89     2674   2719   2808   -897    536   -332       C
ATOM    697  OG1 THR A  89      -6.635   9.537  18.581  1.00 23.93           O
ANISOU  697  OG1 THR A  89     2789   3004   3299   -970    292   -419       O
ATOM    698  CG2 THR A  89      -6.594   9.923  20.948  1.00 21.83           C
ANISOU  698  CG2 THR A  89     2669   2775   2851  -1015    775   -216       C
ATOM    699  C   THR A  89      -4.442  11.847  20.560  1.00 19.53           C
ANISOU  699  C   THR A  89     2403   2233   2786   -486    471   -263       C
ATOM    700  O   THR A  89      -4.893  12.692  21.340  1.00 19.87           O
ANISOU  700  O   THR A  89     2380   2408   2763   -412    754   -333       O
ATOM    701  N   ALA A  90      -3.249  11.292  20.732  1.00 19.40           N
ANISOU  701  N   ALA A  90     2355   2034   2982   -527    158   -101       N
ATOM    702  CA  ALA A  90      -2.460  11.646  21.897  1.00 18.64           C
ANISOU  702  CA  ALA A  90     2307   1894   2882   -158     95    183       C
ATOM    703  CB  ALA A  90      -1.225  10.776  21.992  1.00 20.27           C
ANISOU  703  CB  ALA A  90     2323   1802   3576     56    318     43       C
ATOM    704  C   ALA A  90      -2.079  13.134  21.879  1.00 17.00           C
ANISOU  704  C   ALA A  90     2268   1915   2278    -24     69    -16       C
ATOM    705  O   ALA A  90      -2.165  13.824  22.908  1.00 16.74           O
ANISOU  705  O   ALA A  90     2235   2043   2084     56    328    174       O
ATOM    706  N   SER A  91      -1.651  13.640  20.723  1.00 15.65           N
ANISOU  706  N   SER A  91     2113   1946   1888   -107    138    150       N
ATOM    707  CA  SER A  91      -1.322  15.063  20.609  1.00 15.13           C
ANISOU  707  CA  SER A  91     2081   1980   1686   -136    307     31       C
ATOM    708  CB  SER A  91      -0.746  15.378  19.231  1.00 15.40           C
ANISOU  708  CB  SER A  91     2046   2171   1633    -68     56   -117       C
ATOM    709  OG  SER A  91       0.608  14.960  19.179  1.00 16.09           O
ANISOU  709  OG  SER A  91     1839   2338   1937    122    -24    -98       O
ATOM    710  C   SER A  91      -2.527  15.957  20.891  1.00 14.73           C
ANISOU  710  C   SER A  91     1944   1993   1661   -271    352   -309       C
ATOM    711  O   SER A  91      -2.406  16.965  21.580  1.00 15.49           O
ANISOU  711  O   SER A  91     2098   2186   1601    -72    320   -312       O
ATOM    712  N   VAL A  92      -3.692  15.571  20.376  1.00 16.33           N
ANISOU  712  N   VAL A  92     1893   2172   2139   -251    226   -170       N
ATOM    713  CA  VAL A  92      -4.881  16.380  20.579  1.00 16.27           C
ANISOU  713  CA  VAL A  92     1905   2295   1982   -255     57   -148       C
ATOM    714  CB  VAL A  92      -6.039  15.898  19.705  1.00 16.35           C
ANISOU  714  CB  VAL A  92     1866   2465   1883   -292     43   -124       C
ATOM    715  CG1 VAL A  92      -7.328  16.601  20.119  1.00 18.80           C
ANISOU  715  CG1 VAL A  92     1954   2696   2491   -365    113   -453       C
ATOM    716  CG2 VAL A  92      -5.697  16.160  18.251  1.00 16.92           C
ANISOU  716  CG2 VAL A  92     1939   2547   1942   -426   -273   -110       C
ATOM    717  C   VAL A  92      -5.303  16.386  22.033  1.00 16.98           C
ANISOU  717  C   VAL A  92     2073   2242   2136   -437    148    -39       C
ATOM    718  O   VAL A  92      -5.591  17.455  22.594  1.00 17.92           O
ANISOU  718  O   VAL A  92     2177   2314   2317   -421    220   -395       O
ATOM    719  N   ASN A  93      -5.341  15.207  22.653  1.00 17.90           N
ANISOU  719  N   ASN A  93     2177   2327   2299   -508    271    145       N
ATOM    720  CA  ASN A  93      -5.768  15.126  24.041  1.00 19.72           C
ANISOU  720  CA  ASN A  93     2418   2505   2570   -406    346    167       C
ATOM    721  CB  ASN A  93      -5.873  13.668  24.482  1.00 22.81           C
ANISOU  721  CB  ASN A  93     2858   2687   3121   -678    776     46       C
ATOM    722  CG  ASN A  93      -6.997  12.933  23.784  1.00 25.68           C
ANISOU  722  CG  ASN A  93     3099   2990   3669   -934    910   -146       C
ATOM    723  OD1 ASN A  93      -7.834  13.551  23.104  1.00 26.82           O
ANISOU  723  OD1 ASN A  93     2946   3182   4061  -1081    615   -307       O
ATOM    724  ND2 ASN A  93      -7.058  11.621  23.981  1.00 27.36           N
ANISOU  724  ND2 ASN A  93     3300   3076   4017  -1150    831   -273       N
ATOM    725  C   ASN A  93      -4.837  15.891  24.965  1.00 18.80           C
ANISOU  725  C   ASN A  93     2167   2504   2470    -46    478    163       C
ATOM    726  O   ASN A  93      -5.275  16.527  25.919  1.00 18.45           O
ANISOU  726  O   ASN A  93     1988   2521   2502     96    700    256       O
ATOM    727  N   CYS A  94      -3.541  15.834  24.681  1.00 16.20           N
ANISOU  727  N   CYS A  94     2058   2386   1712     34    437    320       N
ATOM    728  CA  CYS A  94      -2.577  16.577  25.488  1.00 16.09           C
ANISOU  728  CA  CYS A  94     2005   2218   1890    -38    146    155       C
ATOM    729  CB  CYS A  94      -1.159  16.089  25.207  1.00 16.01           C
ANISOU  729  CB  CYS A  94     2100   2290   1693     23   -209   -136       C
ATOM    730  SG  CYS A  94       0.076  16.769  26.321  1.00 16.29           S
ANISOU  730  SG  CYS A  94     2325   2248   1617    134    273     42       S
ATOM    731  C   CYS A  94      -2.726  18.084  25.239  1.00 15.08           C
ANISOU  731  C   CYS A  94     1912   2189   1628     17    105     20       C
ATOM    732  O   CYS A  94      -2.726  18.869  26.193  1.00 15.51           O
ANISOU  732  O   CYS A  94     2123   2264   1507     71    233    101       O
ATOM    733  N   ALA A  95      -2.868  18.473  23.970  1.00 14.66           N
ANISOU  733  N   ALA A  95     1802   2071   1698   -216    284    221       N
ATOM    734  CA  ALA A  95      -3.098  19.887  23.636  1.00 14.12           C
ANISOU  734  CA  ALA A  95     1839   2166   1358   -146    267    217       C
ATOM    735  CB  ALA A  95      -3.217  20.080  22.109  1.00 14.76           C
ANISOU  735  CB  ALA A  95     1858   2282   1468   -161     26    120       C
ATOM    736  C   ALA A  95      -4.330  20.455  24.338  1.00 14.67           C
ANISOU  736  C   ALA A  95     1884   2092   1599    -82    440    315       C
ATOM    737  O   ALA A  95      -4.329  21.614  24.751  1.00 15.44           O
ANISOU  737  O   ALA A  95     2089   2041   1737    -75    420    149       O
ATOM    738  N   LYS A  96      -5.362  19.631  24.502  1.00 14.40           N
ANISOU  738  N   LYS A  96     1751   2201   1519    -52    491    258       N
ATOM    739  CA  LYS A  96      -6.564  20.098  25.200  1.00 15.12           C
ANISOU  739  CA  LYS A  96     1837   2266   1640   -208    425    -91       C
ATOM    740  CB  LYS A  96      -7.689  19.061  25.102  1.00 16.39           C
ANISOU  740  CB  LYS A  96     1924   2524   1780   -387    378   -316       C
ATOM    741  CG  LYS A  96      -8.358  19.025  23.743  1.00 17.14           C
ANISOU  741  CG  LYS A  96     1909   2618   1985   -510     99    -83       C
ATOM    742  CD  LYS A  96      -9.381  17.918  23.670  1.00 20.22           C
ANISOU  742  CD  LYS A  96     2025   2962   2695   -521     20    -63       C
ATOM    743  CE  LYS A  96     -10.044  17.899  22.309  1.00 21.92           C
ANISOU  743  CE  LYS A  96     2310   3276   2742   -811   -205    -98       C
ATOM    744  NZ  LYS A  96     -11.011  16.768  22.189  1.00 23.48           N
ANISOU  744  NZ  LYS A  96     2501   3384   3036  -1117    233   -221       N
ATOM    745  C   LYS A  96      -6.250  20.417  26.659  1.00 15.64           C
ANISOU  745  C   LYS A  96     2021   2155   1768   -136    457     66       C
ATOM    746  O   LYS A  96      -6.747  21.387  27.209  1.00 16.13           O
ANISOU  746  O   LYS A  96     2096   2276   1758    -25    314     42       O
ATOM    747  N   LYS A  97      -5.410  19.602  27.279  1.00 16.65           N
ANISOU  747  N   LYS A  97     2221   2254   1852    -50    282    286       N
ATOM    748  CA  LYS A  97      -4.993  19.867  28.649  1.00 17.18           C
ANISOU  748  CA  LYS A  97     2423   2306   1799     58    572    525       C
ATOM    749  CB  LYS A  97      -4.175  18.697  29.192  1.00 21.79           C
ANISOU  749  CB  LYS A  97     2778   2578   2923    284    580    428       C
ATOM    750  CG  LYS A  97      -3.879  18.784  30.670  1.00 30.33           C
ANISOU  750  CG  LYS A  97     3284   3157   5084    449    893    335       C
ATOM    751  CD  LYS A  97      -3.396  17.438  31.192  1.00 36.24           C
ANISOU  751  CD  LYS A  97     3655   3546   6567    522    966    501       C
ATOM    752  CE  LYS A  97      -4.375  16.331  30.796  1.00 41.38           C
ANISOU  752  CE  LYS A  97     3931   3860   7932    421   1043    411       C
ATOM    753  NZ  LYS A  97      -3.967  14.980  31.268  1.00 44.23           N
ANISOU  753  NZ  LYS A  97     4110   4092   8605    297   1164    389       N
ATOM    754  C   LYS A  97      -4.185  21.168  28.698  1.00 15.53           C
ANISOU  754  C   LYS A  97     2313   2247   1342     -7    549    335       C
ATOM    755  O   LYS A  97      -4.416  22.038  29.536  1.00 17.10           O
ANISOU  755  O   LYS A  97     2584   2411   1502    143    482    -80       O
ATOM    756  N   ILE A  98      -3.260  21.320  27.764  1.00 14.72           N
ANISOU  756  N   ILE A  98     1990   2100   1503    -29    252    353       N
ATOM    757  CA  ILE A  98      -2.360  22.466  27.773  1.00 14.63           C
ANISOU  757  CA  ILE A  98     1931   2073   1556     -1    198     95       C
ATOM    758  CB  ILE A  98      -1.309  22.350  26.657  1.00 14.90           C
ANISOU  758  CB  ILE A  98     1903   2112   1647     35    271    120       C
ATOM    759  CG1 ILE A  98      -0.395  21.144  26.900  1.00 16.15           C
ANISOU  759  CG1 ILE A  98     2119   2118   1898    215     55    104       C
ATOM    760  CD1 ILE A  98       0.500  20.799  25.714  1.00 17.32           C
ANISOU  760  CD1 ILE A  98     2263   2314   2004    286    405    174       C
ATOM    761  CG2 ILE A  98      -0.526  23.660  26.522  1.00 15.83           C
ANISOU  761  CG2 ILE A  98     1863   2267   1886   -319    269     91       C
ATOM    762  C   ILE A  98      -3.148  23.770  27.618  1.00 14.05           C
ANISOU  762  C   ILE A  98     2081   2062   1194    131     76     43       C
ATOM    763  O   ILE A  98      -2.937  24.729  28.367  1.00 15.49           O
ANISOU  763  O   ILE A  98     2200   2247   1440    225     -5    -65       O
ATOM    764  N   VAL A  99      -4.058  23.814  26.654  1.00 14.64           N
ANISOU  764  N   VAL A  99     2104   2115   1342     69     48     25       N
ATOM    765  CA  VAL A  99      -4.751  25.056  26.321  1.00 14.92           C
ANISOU  765  CA  VAL A  99     2263   2318   1090    367    270    -67       C
ATOM    766  CB  VAL A  99      -5.434  24.930  24.944  1.00 15.08           C
ANISOU  766  CB  VAL A  99     2039   2245   1445    270     84    216       C
ATOM    767  CG1 VAL A  99      -6.671  24.026  25.018  1.00 15.39           C
ANISOU  767  CG1 VAL A  99     1934   2133   1783    118    342    329       C
ATOM    768  CG2 VAL A  99      -5.783  26.309  24.362  1.00 15.17           C
ANISOU  768  CG2 VAL A  99     1994   2153   1615    409     73     14       C
ATOM    769  C   VAL A  99      -5.768  25.438  27.397  1.00 17.38           C
ANISOU  769  C   VAL A  99     2671   2498   1433    468    532    -74       C
ATOM    770  O   VAL A  99      -6.242  26.568  27.444  1.00 18.88           O
ANISOU  770  O   VAL A  99     2913   2504   1757    655    680    -64       O
ATOM    771  N   SER A 100      -6.080  24.493  28.276  1.00 18.92           N
ANISOU  771  N   SER A 100     2896   2848   1444    362    856    196       N
ATOM    772  CA  SER A 100      -7.026  24.705  29.365  1.00 21.79           C
ANISOU  772  CA  SER A 100     3388   3154   1739    366    923    265       C
ATOM    773  CB  SER A 100      -7.784  23.410  29.654  1.00 21.97           C
ANISOU  773  CB  SER A 100     3368   3410   1570    391    992   -195       C
ATOM    774  OG  SER A 100      -8.540  23.001  28.527  1.00 23.03           O
ANISOU  774  OG  SER A 100     3260   3644   1845    534    616   -264       O
ATOM    775  C   SER A 100      -6.341  25.192  30.631  1.00 23.30           C
ANISOU  775  C   SER A 100     3893   3305   1653    452    812    173       C
ATOM    776  O   SER A 100      -7.008  25.460  31.630  1.00 25.74           O
ANISOU  776  O   SER A 100     4095   3705   1978    367    800   -110       O
ATOM    777  N   ASP A 101      -5.017  25.296  30.612  1.00 23.96           N
ANISOU  777  N   ASP A 101     4292   3315   1498    548    397    326       N
ATOM    778  CA  ASP A 101      -4.296  25.429  31.874  1.00 27.73           C
ANISOU  778  CA  ASP A 101     4637   3697   2203    759     91    -40       C
ATOM    779  CB  ASP A 101      -2.925  24.737  31.797  1.00 29.97           C
ANISOU  779  CB  ASP A 101     4807   4036   2543    849   -116    128       C
ATOM    780  CG  ASP A 101      -1.889  25.512  30.988  1.00 33.20           C
ANISOU  780  CG  ASP A 101     4997   4292   3326    990     14     82       C
ATOM    781  OD1 ASP A 101      -2.163  26.629  30.482  1.00 33.60           O
ANISOU  781  OD1 ASP A 101     5047   4375   3344   1025    246   -205       O
ATOM    782  OD2 ASP A 101      -0.759  24.990  30.873  1.00 34.43           O
ANISOU  782  OD2 ASP A 101     5082   4351   3648   1086    107    219       O
ATOM    783  C   ASP A 101      -4.120  26.869  32.345  1.00 30.46           C
ANISOU  783  C   ASP A 101     4734   3691   3149    876    -44    -75       C
ATOM    784  O   ASP A 101      -3.544  27.100  33.407  1.00 31.57           O
ANISOU  784  O   ASP A 101     4764   3803   3426    969   -248   -289       O
ATOM    785  N   GLY A 102      -4.598  27.836  31.562  1.00 26.97           N
ANISOU  785  N   GLY A 102     4681   3509   2056    808    -47    152       N
ATOM    786  CA  GLY A 102      -4.557  29.226  31.998  1.00 25.75           C
ANISOU  786  CA  GLY A 102     4569   3485   1731    796    246     29       C
ATOM    787  C   GLY A 102      -4.101  30.228  30.947  1.00 24.78           C
ANISOU  787  C   GLY A 102     4377   3491   1546    917    218   -158       C
ATOM    788  O   GLY A 102      -4.629  31.336  30.878  1.00 25.37           O
ANISOU  788  O   GLY A 102     4390   3486   1762    919    260   -376       O
ATOM    789  N   ASN A 103      -3.126  29.851  30.123  1.00 24.21           N
ANISOU  789  N   ASN A 103     4155   3573   1468    836    155   -284       N
ATOM    790  CA  ASN A 103      -2.552  30.802  29.166  1.00 22.68           C
ANISOU  790  CA  ASN A 103     3734   3577   1306    698   -163   -577       C
ATOM    791  CB  ASN A 103      -1.034  30.712  29.176  1.00 28.76           C
ANISOU  791  CB  ASN A 103     4200   4308   2420    592  -1034   -805       C
ATOM    792  CG  ASN A 103      -0.454  31.041  30.526  1.00 34.80           C
ANISOU  792  CG  ASN A 103     4723   4597   3901    461  -1086   -557       C
ATOM    793  OD1 ASN A 103      -0.386  32.206  30.905  1.00 37.29           O
ANISOU  793  OD1 ASN A 103     5060   4623   4487    283   -980   -775       O
ATOM    794  ND2 ASN A 103      -0.030  30.015  31.261  1.00 35.57           N
ANISOU  794  ND2 ASN A 103     4800   4786   3930    486  -1140   -352       N
ATOM    795  C   ASN A 103      -3.064  30.596  27.749  1.00 17.86           C
ANISOU  795  C   ASN A 103     2955   2715   1117    508     78   -253       C
ATOM    796  O   ASN A 103      -2.624  31.260  26.798  1.00 16.81           O
ANISOU  796  O   ASN A 103     2549   2612   1225    252    139   -403       O
ATOM    797  N   GLY A 104      -4.027  29.698  27.612  1.00 16.59           N
ANISOU  797  N   GLY A 104     2744   2170   1388    368    166   -312       N
ATOM    798  CA  GLY A 104      -4.618  29.429  26.318  1.00 15.87           C
ANISOU  798  CA  GLY A 104     2433   2128   1468    273    427     30       C
ATOM    799  C   GLY A 104      -3.542  29.015  25.327  1.00 14.51           C
ANISOU  799  C   GLY A 104     2076   2026   1411    306    518   -188       C
ATOM    800  O   GLY A 104      -2.586  28.298  25.672  1.00 16.24           O
ANISOU  800  O   GLY A 104     2386   2214   1568    535    419    -74       O
ATOM    801  N   MET A 105      -3.670  29.465  24.088  1.00 13.14           N
ANISOU  801  N   MET A 105     1721   1982   1289    -29    311     19       N
ATOM    802  CA  MET A 105      -2.728  29.014  23.055  1.00 11.92           C
ANISOU  802  CA  MET A 105     1655   1781   1094     -0    218   -161       C
ATOM    803  CB  MET A 105      -3.345  29.106  21.649  1.00 12.43           C
ANISOU  803  CB  MET A 105     1582   1878   1263     60    332    167       C
ATOM    804  CG  MET A 105      -4.388  28.018  21.400  1.00 13.25           C
ANISOU  804  CG  MET A 105     1667   1912   1456     -5    367    109       C
ATOM    805  SD  MET A 105      -4.822  27.790  19.668  1.00 13.61           S
ANISOU  805  SD  MET A 105     1728   2045   1397     45     80     32       S
ATOM    806  CE  MET A 105      -3.354  26.956  19.093  1.00 14.27           C
ANISOU  806  CE  MET A 105     1927   2214   1283    219    322     -6       C
ATOM    807  C   MET A 105      -1.402  29.758  23.103  1.00 12.55           C
ANISOU  807  C   MET A 105     1561   1782   1423     37    186    -91       C
ATOM    808  O   MET A 105      -0.502  29.417  22.352  1.00 13.30           O
ANISOU  808  O   MET A 105     1644   1895   1513    174    282    -53       O
ATOM    809  N   ASN A 106      -1.267  30.733  23.999  1.00 13.45           N
ANISOU  809  N   ASN A 106     1671   1870   1570    -30    -10   -153       N
ATOM    810  CA  ASN A 106       0.025  31.400  24.174  1.00 15.00           C
ANISOU  810  CA  ASN A 106     1923   1880   1896     97     -6   -325       C
ATOM    811  CB  ASN A 106      -0.089  32.541  25.186  1.00 14.86           C
ANISOU  811  CB  ASN A 106     2042   1752   1850    175   -154   -394       C
ATOM    812  CG  ASN A 106      -0.925  33.686  24.663  1.00 15.53           C
ANISOU  812  CG  ASN A 106     2244   2067   1591    151    190   -309       C
ATOM    813  OD1 ASN A 106      -0.566  34.324  23.673  1.00 16.29           O
ANISOU  813  OD1 ASN A 106     2012   2269   1910    131    233   -231       O
ATOM    814  ND2 ASN A 106      -2.067  33.939  25.305  1.00 17.30           N
ANISOU  814  ND2 ASN A 106     2359   2427   1789    524    265   -148       N
ATOM    815  C   ASN A 106       1.139  30.435  24.602  1.00 15.32           C
ANISOU  815  C   ASN A 106     2025   2274   1522    312   -173   -239       C
ATOM    816  O   ASN A 106       2.323  30.754  24.470  1.00 16.26           O
ANISOU  816  O   ASN A 106     1797   2433   1949    370   -190   -333       O
ATOM    817  N   ALA A 107       0.753  29.255  25.079  1.00 15.94           N
ANISOU  817  N   ALA A 107     2198   2135   1725    378    102    -81       N
ATOM    818  CA  ALA A 107       1.705  28.196  25.432  1.00 16.36           C
ANISOU  818  CA  ALA A 107     2212   2061   1942    431    284     80       C
ATOM    819  CB  ALA A 107       0.971  26.968  25.960  1.00 18.00           C
ANISOU  819  CB  ALA A 107     2472   2182   2183    451    429    411       C
ATOM    820  C   ALA A 107       2.556  27.823  24.229  1.00 14.50           C
ANISOU  820  C   ALA A 107     1964   2009   1536    472    216    148       C
ATOM    821  O   ALA A 107       3.700  27.385  24.384  1.00 17.35           O
ANISOU  821  O   ALA A 107     2110   2489   1995    695     53    225       O
ATOM    822  N   TRP A 108       1.980  27.956  23.038  1.00 13.03           N
ANISOU  822  N   TRP A 108     1846   1953   1152     71    236    160       N
ATOM    823  CA  TRP A 108       2.708  27.708  21.799  1.00 14.26           C
ANISOU  823  CA  TRP A 108     1738   1933   1749     99    178    256       C
ATOM    824  CB  TRP A 108       1.810  27.077  20.739  1.00 12.91           C
ANISOU  824  CB  TRP A 108     1679   1814   1411      5    227     70       C
ATOM    825  CG  TRP A 108       1.445  25.668  21.031  1.00 12.64           C
ANISOU  825  CG  TRP A 108     1734   1649   1418    141    206    -98       C
ATOM    826  CD1 TRP A 108       2.156  24.573  20.688  1.00 13.77           C
ANISOU  826  CD1 TRP A 108     1836   1693   1703    178    163   -109       C
ATOM    827  NE1 TRP A 108       1.528  23.440  21.145  1.00 14.04           N
ANISOU  827  NE1 TRP A 108     1943   1822   1571    282    399    -83       N
ATOM    828  CE2 TRP A 108       0.361  23.785  21.772  1.00 12.88           C
ANISOU  828  CE2 TRP A 108     1911   1714   1271    163    286     90       C
ATOM    829  CD2 TRP A 108       0.285  25.194  21.742  1.00 12.20           C
ANISOU  829  CD2 TRP A 108     1831   1622   1182    152    170    -15       C
ATOM    830  CE3 TRP A 108      -0.811  25.821  22.327  1.00 13.77           C
ANISOU  830  CE3 TRP A 108     1930   1740   1564     55    229   -150       C
ATOM    831  CZ3 TRP A 108      -1.791  25.032  22.933  1.00 14.32           C
ANISOU  831  CZ3 TRP A 108     1952   1835   1653    -28    -44   -123       C
ATOM    832  CH2 TRP A 108      -1.682  23.632  22.960  1.00 14.02           C
ANISOU  832  CH2 TRP A 108     1906   1763   1658    185   -102   -219       C
ATOM    833  CZ2 TRP A 108      -0.620  22.990  22.376  1.00 13.13           C
ANISOU  833  CZ2 TRP A 108     1866   1731   1392    231    -50    -53       C
ATOM    834  C   TRP A 108       3.280  29.017  21.291  1.00 15.05           C
ANISOU  834  C   TRP A 108     1661   2261   1795    -49    163    673       C
ATOM    835  O   TRP A 108       2.559  29.882  20.785  1.00 15.69           O
ANISOU  835  O   TRP A 108     1776   2215   1971    -22     33    568       O
ATOM    836  N   VAL A 109       4.587  29.173  21.464  1.00 18.15           N
ANISOU  836  N   VAL A 109     1757   2705   2432   -172    -24   1220       N
ATOM    837  CA  VAL A 109       5.245  30.415  21.109  1.00 20.34           C
ANISOU  837  CA  VAL A 109     1877   3130   2720   -476   -340   1373       C
ATOM    838  CB  VAL A 109       6.759  30.338  21.409  1.00 23.80           C
ANISOU  838  CB  VAL A 109     2138   3648   3256   -662   -780   1597       C
ATOM    839  CG1 VAL A 109       7.414  31.647  21.047  1.00 24.88           C
ANISOU  839  CG1 VAL A 109     2143   3591   3718   -902   -703   1493       C
ATOM    840  CG2 VAL A 109       6.992  30.028  22.879  1.00 27.21           C
ANISOU  840  CG2 VAL A 109     2403   3998   3937   -516   -870   1311       C
ATOM    841  C   VAL A 109       5.012  30.754  19.639  1.00 18.54           C
ANISOU  841  C   VAL A 109     1825   2864   2357   -412     18   1053       C
ATOM    842  O   VAL A 109       4.768  31.917  19.290  1.00 18.24           O
ANISOU  842  O   VAL A 109     1838   2742   2350   -539   -227    903       O
ATOM    843  N   ALA A 110       5.055  29.751  18.772  1.00 17.81           N
ANISOU  843  N   ALA A 110     1742   2703   2320     46    207    800       N
ATOM    844  CA  ALA A 110       4.866  30.013  17.346  1.00 16.36           C
ANISOU  844  CA  ALA A 110     1840   2483   1893    201    304    486       C
ATOM    845  CB  ALA A 110       5.195  28.794  16.514  1.00 18.23           C
ANISOU  845  CB  ALA A 110     2067   2525   2336    125    585    276       C
ATOM    846  C   ALA A 110       3.452  30.471  17.062  1.00 15.49           C
ANISOU  846  C   ALA A 110     1920   2205   1759    128    234    645       C
ATOM    847  O   ALA A 110       3.231  31.271  16.158  1.00 14.95           O
ANISOU  847  O   ALA A 110     1975   2188   1519    -98    168    492       O
ATOM    848  N   TRP A 111       2.478  29.944  17.796  1.00 15.66           N
ANISOU  848  N   TRP A 111     1715   2179   2054     25    131    561       N
ATOM    849  CA  TRP A 111       1.124  30.469  17.662  1.00 14.79           C
ANISOU  849  CA  TRP A 111     1735   2016   1867     67     -2    484       C
ATOM    850  CB  TRP A 111       0.102  29.674  18.503  1.00 13.88           C
ANISOU  850  CB  TRP A 111     1620   1953   1701     20     69    326       C
ATOM    851  CG  TRP A 111      -1.286  30.273  18.384  1.00 12.58           C
ANISOU  851  CG  TRP A 111     1726   1836   1216     91    -74    225       C
ATOM    852  CD1 TRP A 111      -2.222  30.014  17.414  1.00 13.61           C
ANISOU  852  CD1 TRP A 111     1830   1841   1499    155   -194    -91       C
ATOM    853  NE1 TRP A 111      -3.354  30.781  17.624  1.00 13.33           N
ANISOU  853  NE1 TRP A 111     1845   1924   1297     47    -32     61       N
ATOM    854  CE2 TRP A 111      -3.168  31.542  18.749  1.00 13.62           C
ANISOU  854  CE2 TRP A 111     1923   1904   1347     48    117     74       C
ATOM    855  CD2 TRP A 111      -1.884  31.247  19.258  1.00 13.31           C
ANISOU  855  CD2 TRP A 111     1831   1785   1442      4     37    153       C
ATOM    856  CE3 TRP A 111      -1.453  31.904  20.421  1.00 14.08           C
ANISOU  856  CE3 TRP A 111     1926   1858   1565   -187    223    -93       C
ATOM    857  CZ3 TRP A 111      -2.295  32.803  21.026  1.00 14.85           C
ANISOU  857  CZ3 TRP A 111     2118   1897   1626   -246    230     47       C
ATOM    858  CH2 TRP A 111      -3.558  33.088  20.500  1.00 14.71           C
ANISOU  858  CH2 TRP A 111     2011   1824   1756    -55    189    180       C
ATOM    859  CZ2 TRP A 111      -4.022  32.466  19.362  1.00 13.85           C
ANISOU  859  CZ2 TRP A 111     1988   1776   1498     64    228     11       C
ATOM    860  C   TRP A 111       1.096  31.955  18.048  1.00 13.71           C
ANISOU  860  C   TRP A 111     1954   1939   1316   -249    -76    366       C
ATOM    861  O   TRP A 111       0.538  32.792  17.326  1.00 13.89           O
ANISOU  861  O   TRP A 111     1908   1814   1554   -145    -22    447       O
ATOM    862  N   ARG A 112       1.696  32.300  19.178  1.00 14.51           N
ANISOU  862  N   ARG A 112     1987   2174   1351   -314    -44     58       N
ATOM    863  CA  ARG A 112       1.654  33.674  19.640  1.00 15.96           C
ANISOU  863  CA  ARG A 112     2302   2522   1239   -311     15    127       C
ATOM    864  CB  ARG A 112       2.304  33.796  21.013  1.00 18.93           C
ANISOU  864  CB  ARG A 112     2636   3111   1446   -395    -42   -515       C
ATOM    865  CG  ARG A 112       2.292  35.216  21.524  1.00 22.18           C
ANISOU  865  CG  ARG A 112     2887   3831   1711   -619    -18  -1117       C
ATOM    866  CD  ARG A 112       2.781  35.305  22.960  1.00 25.74           C
ANISOU  866  CD  ARG A 112     3062   4576   2144   -667    227  -1041       C
ATOM    867  NE  ARG A 112       4.079  34.671  23.177  1.00 30.60           N
ANISOU  867  NE  ARG A 112     3299   5184   3143   -677    113  -1021       N
ATOM    868  CZ  ARG A 112       5.259  35.200  22.857  1.00 35.56           C
ANISOU  868  CZ  ARG A 112     3622   5545   4345   -558    357  -1131       C
ATOM    869  NH1 ARG A 112       5.333  36.388  22.259  1.00 36.91           N
ANISOU  869  NH1 ARG A 112     3770   5585   4671   -543    233  -1115       N
ATOM    870  NH2 ARG A 112       6.374  34.523  23.123  1.00 36.31           N
ANISOU  870  NH2 ARG A 112     3556   5718   4521   -484    295  -1175       N
ATOM    871  C   ARG A 112       2.331  34.605  18.634  1.00 15.26           C
ANISOU  871  C   ARG A 112     2080   2222   1498   -231   -161    294       C
ATOM    872  O   ARG A 112       1.814  35.684  18.323  1.00 16.20           O
ANISOU  872  O   ARG A 112     2170   1954   2030   -233     -4    175       O
ATOM    873  N   ASN A 113       3.458  34.172  18.083  1.00 15.29           N
ANISOU  873  N   ASN A 113     1849   2411   1547   -472    -41    349       N
ATOM    874  CA  ASN A 113       4.251  35.036  17.214  1.00 14.77           C
ANISOU  874  CA  ASN A 113     1874   2401   1336   -492    -35    316       C
ATOM    875  CB  ASN A 113       5.719  34.637  17.305  1.00 15.84           C
ANISOU  875  CB  ASN A 113     1937   2532   1551   -415    -82    360       C
ATOM    876  CG  ASN A 113       6.346  35.054  18.614  1.00 17.20           C
ANISOU  876  CG  ASN A 113     2173   2782   1579   -467    171    449       C
ATOM    877  OD1 ASN A 113       5.951  36.053  19.212  1.00 20.05           O
ANISOU  877  OD1 ASN A 113     2301   3034   2284   -413    105    243       O
ATOM    878  ND2 ASN A 113       7.337  34.298  19.061  1.00 18.02           N
ANISOU  878  ND2 ASN A 113     2214   2858   1777   -632   -163    324       N
ATOM    879  C   ASN A 113       3.818  35.050  15.754  1.00 15.64           C
ANISOU  879  C   ASN A 113     1995   2318   1630   -573   -117    419       C
ATOM    880  O   ASN A 113       4.156  35.987  15.019  1.00 16.66           O
ANISOU  880  O   ASN A 113     2385   2371   1574   -620   -115    496       O
ATOM    881  N   ARG A 114       3.068  34.033  15.322  1.00 15.26           N
ANISOU  881  N   ARG A 114     2010   2356   1431   -363   -331    375       N
ATOM    882  CA  ARG A 114       2.789  33.894  13.895  1.00 15.80           C
ANISOU  882  CA  ARG A 114     1878   2419   1707   -392    -62    353       C
ATOM    883  CB  ARG A 114       3.638  32.754  13.324  1.00 15.99           C
ANISOU  883  CB  ARG A 114     1663   2521   1891   -108     -2    451       C
ATOM    884  CG  ARG A 114       5.115  32.907  13.640  1.00 16.80           C
ANISOU  884  CG  ARG A 114     1632   2700   2049     20    230    390       C
ATOM    885  CD  ARG A 114       5.971  31.781  13.119  1.00 17.00           C
ANISOU  885  CD  ARG A 114     1834   2871   1753    -46    207     26       C
ATOM    886  NE  ARG A 114       6.107  31.849  11.674  1.00 17.38           N
ANISOU  886  NE  ARG A 114     2010   2876   1719   -546    274    164       N
ATOM    887  CZ  ARG A 114       6.855  31.015  10.971  1.00 18.28           C
ANISOU  887  CZ  ARG A 114     2371   2773   1800   -810    243    -17       C
ATOM    888  NH1 ARG A 114       7.535  30.043  11.586  1.00 19.16           N
ANISOU  888  NH1 ARG A 114     2381   2663   2235   -799    202     13       N
ATOM    889  NH2 ARG A 114       6.932  31.149   9.651  1.00 18.99           N
ANISOU  889  NH2 ARG A 114     2793   2772   1649  -1060    309    -79       N
ATOM    890  C   ARG A 114       1.329  33.668  13.533  1.00 15.10           C
ANISOU  890  C   ARG A 114     1953   2416   1370   -249   -130    447       C
ATOM    891  O   ARG A 114       0.964  33.851  12.367  1.00 17.52           O
ANISOU  891  O   ARG A 114     2070   2878   1707    -62   -152    491       O
ATOM    892  N   CYS A 115       0.499  33.311  14.507  1.00 14.54           N
ANISOU  892  N   CYS A 115     1772   2098   1655    -84     95    328       N
ATOM    893  CA  CYS A 115      -0.897  33.020  14.215  1.00 14.45           C
ANISOU  893  CA  CYS A 115     1908   2051   1531     40    -77    221       C
ATOM    894  CB  CYS A 115      -1.252  31.597  14.631  1.00 15.22           C
ANISOU  894  CB  CYS A 115     1853   2000   1929    -44    -81    459       C
ATOM    895  SG  CYS A 115      -0.293  30.332  13.833  1.00 14.78           S
ANISOU  895  SG  CYS A 115     1797   2045   1773    113    -14    224       S
ATOM    896  C   CYS A 115      -1.834  33.985  14.918  1.00 14.69           C
ANISOU  896  C   CYS A 115     2087   2144   1349    151    -30    253       C
ATOM    897  O   CYS A 115      -2.834  34.427  14.351  1.00 16.33           O
ANISOU  897  O   CYS A 115     2317   2223   1665    230   -113    416       O
ATOM    898  N   LYS A 116      -1.512  34.292  16.172  1.00 14.79           N
ANISOU  898  N   LYS A 116     2234   2166   1219    103    -75     28       N
ATOM    899  CA  LYS A 116      -2.335  35.175  16.992  1.00 15.68           C
ANISOU  899  CA  LYS A 116     2332   2160   1465    183   -109   -308       C
ATOM    900  CB  LYS A 116      -1.637  35.409  18.327  1.00 14.92           C
ANISOU  900  CB  LYS A 116     2223   2168   1279     61    301   -128       C
ATOM    901  CG  LYS A 116      -2.414  36.211  19.328  1.00 15.82           C
ANISOU  901  CG  LYS A 116     2211   2168   1632    -35    113    -37       C
ATOM    902  CD  LYS A 116      -1.604  36.391  20.609  1.00 15.67           C
ANISOU  902  CD  LYS A 116     2235   2187   1532    -13    165   -128       C
ATOM    903  CE  LYS A 116      -2.423  37.027  21.706  1.00 16.52           C
ANISOU  903  CE  LYS A 116     2325   2425   1528   -175    248   -255       C
ATOM    904  NZ  LYS A 116      -1.662  37.069  22.976  1.00 17.36           N
ANISOU  904  NZ  LYS A 116     2279   2440   1878   -320    273   -206       N
ATOM    905  C   LYS A 116      -2.600  36.500  16.287  1.00 17.95           C
ANISOU  905  C   LYS A 116     2620   2425   1776    548   -144   -225       C
ATOM    906  O   LYS A 116      -1.673  37.185  15.861  1.00 18.62           O
ANISOU  906  O   LYS A 116     2814   2362   1898    430    -11      3       O
ATOM    907  N   GLY A 117      -3.870  36.864  16.162  1.00 20.16           N
ANISOU  907  N   GLY A 117     3010   2826   1823    901    -99    -74       N
ATOM    908  CA  GLY A 117      -4.215  38.147  15.595  1.00 23.35           C
ANISOU  908  CA  GLY A 117     3262   2977   2634   1235   -474    102       C
ATOM    909  C   GLY A 117      -4.275  38.173  14.080  1.00 23.78           C
ANISOU  909  C   GLY A 117     3595   2997   2445   1363   -376    273       C
ATOM    910  O   GLY A 117      -4.659  39.191  13.503  1.00 26.65           O
ANISOU  910  O   GLY A 117     4086   3145   2897   1423   -370    487       O
ATOM    911  N   THR A 118      -3.929  37.070  13.427  1.00 21.78           N
ANISOU  911  N   THR A 118     3504   2925   1847   1163   -391    371       N
ATOM    912  CA  THR A 118      -3.939  37.014  11.962  1.00 20.97           C
ANISOU  912  CA  THR A 118     3477   2711   1781   1038   -417    445       C
ATOM    913  CB  THR A 118      -2.749  36.203  11.418  1.00 20.84           C
ANISOU  913  CB  THR A 118     3429   2652   1836    876   -322    588       C
ATOM    914  OG1 THR A 118      -2.975  34.806  11.660  1.00 19.93           O
ANISOU  914  OG1 THR A 118     3262   2617   1694    865    -51    527       O
ATOM    915  CG2 THR A 118      -1.451  36.636  12.083  1.00 23.92           C
ANISOU  915  CG2 THR A 118     3608   2699   2780    628   -192    303       C
ATOM    916  C   THR A 118      -5.236  36.392  11.456  1.00 22.02           C
ANISOU  916  C   THR A 118     3558   2662   2147   1026   -606    230       C
ATOM    917  O   THR A 118      -6.025  35.883  12.240  1.00 22.41           O
ANISOU  917  O   THR A 118     3513   2718   2285    934   -584     81       O
ATOM    918  N   ASP A 119      -5.452  36.419  10.144  1.00 24.15           N
ANISOU  918  N   ASP A 119     3820   2820   2534   1049   -826    307       N
ATOM    919  CA  ASP A 119      -6.629  35.786   9.565  1.00 25.50           C
ANISOU  919  CA  ASP A 119     3995   3251   2443    980   -728    597       C
ATOM    920  CB  ASP A 119      -6.894  36.347   8.167  1.00 28.15           C
ANISOU  920  CB  ASP A 119     4360   3631   2704    815   -917    980       C
ATOM    921  CG  ASP A 119      -8.129  35.744   7.506  1.00 30.89           C
ANISOU  921  CG  ASP A 119     4664   4159   2913    655  -1324    895       C
ATOM    922  OD1 ASP A 119      -8.924  35.048   8.178  1.00 32.67           O
ANISOU  922  OD1 ASP A 119     4742   4334   3337    729  -1633    458       O
ATOM    923  OD2 ASP A 119      -8.323  35.997   6.295  1.00 33.48           O
ANISOU  923  OD2 ASP A 119     4924   4545   3253    496  -1551    978       O
ATOM    924  C   ASP A 119      -6.452  34.270   9.528  1.00 25.05           C
ANISOU  924  C   ASP A 119     3825   3452   2240    930   -329    412       C
ATOM    925  O   ASP A 119      -6.146  33.687   8.502  1.00 26.35           O
ANISOU  925  O   ASP A 119     4066   3590   2354    678   -361    322       O
ATOM    926  N   VAL A 120      -6.665  33.625  10.663  1.00 22.69           N
ANISOU  926  N   VAL A 120     3465   3470   1686   1189    -46    313       N
ATOM    927  CA  VAL A 120      -6.401  32.194  10.738  1.00 22.67           C
ANISOU  927  CA  VAL A 120     3223   3522   1869   1297   -268     31       C
ATOM    928  CB  VAL A 120      -6.334  31.710  12.212  1.00 22.05           C
ANISOU  928  CB  VAL A 120     3168   3592   1617   1036   -293    189       C
ATOM    929  CG1 VAL A 120      -5.121  32.305  12.904  1.00 22.38           C
ANISOU  929  CG1 VAL A 120     3222   3544   1739    776   -176    462       C
ATOM    930  CG2 VAL A 120      -7.612  32.059  12.974  1.00 22.30           C
ANISOU  930  CG2 VAL A 120     3112   3628   1732   1082    -76     75       C
ATOM    931  C   VAL A 120      -7.425  31.358   9.957  1.00 23.03           C
ANISOU  931  C   VAL A 120     3224   3725   1801   1331   -344    -33       C
ATOM    932  O   VAL A 120      -7.169  30.179   9.672  1.00 23.02           O
ANISOU  932  O   VAL A 120     3328   3904   1513    976   -275    -54       O
ATOM    933  N   GLN A 121      -8.558  31.961   9.580  1.00 25.91           N
ANISOU  933  N   GLN A 121     3291   3937   2618   1442   -261     95       N
ATOM    934  CA  GLN A 121      -9.577  31.232   8.825  1.00 29.08           C
ANISOU  934  CA  GLN A 121     3392   4238   3419   1539   -640    259       C
ATOM    935  CB  GLN A 121     -10.853  32.084   8.669  1.00 36.68           C
ANISOU  935  CB  GLN A 121     3943   4760   5233   1574  -1209    363       C
ATOM    936  CG  GLN A 121     -11.969  31.501   7.772  1.00 45.00           C
ANISOU  936  CG  GLN A 121     4567   5278   7253   1474  -1387    356       C
ATOM    937  CD  GLN A 121     -11.627  31.468   6.288  1.00 52.09           C
ANISOU  937  CD  GLN A 121     5044   5618   9128   1398  -1460    236       C
ATOM    938  OE1 GLN A 121     -11.114  32.445   5.736  1.00 54.72           O
ANISOU  938  OE1 GLN A 121     5346   5764   9683   1375  -1568    304       O
ATOM    939  NE2 GLN A 121     -11.873  30.327   5.648  1.00 54.27           N
ANISOU  939  NE2 GLN A 121     5278   5640   9702   1415  -1575    311       N
ATOM    940  C   GLN A 121      -9.013  30.813   7.467  1.00 26.55           C
ANISOU  940  C   GLN A 121     3166   4168   2756   1348   -649    282       C
ATOM    941  O   GLN A 121      -9.443  29.824   6.876  1.00 26.92           O
ANISOU  941  O   GLN A 121     2965   4480   2782   1337   -704    237       O
ATOM    942  N   ALA A 122      -8.035  31.566   6.988  1.00 24.48           N
ANISOU  942  N   ALA A 122     3210   3845   2246   1178   -619    332       N
ATOM    943  CA  ALA A 122      -7.371  31.238   5.740  1.00 23.24           C
ANISOU  943  CA  ALA A 122     3146   3792   1892    920   -674    397       C
ATOM    944  CB  ALA A 122      -6.272  32.234   5.473  1.00 25.65           C
ANISOU  944  CB  ALA A 122     3453   3974   2317    715   -334    559       C
ATOM    945  C   ALA A 122      -6.811  29.804   5.748  1.00 21.81           C
ANISOU  945  C   ALA A 122     2907   3698   1681    800   -705    181       C
ATOM    946  O   ALA A 122      -6.760  29.146   4.706  1.00 23.53           O
ANISOU  946  O   ALA A 122     3268   3972   1699    704   -764   -289       O
ATOM    947  N   TRP A 123      -6.386  29.321   6.915  1.00 20.11           N
ANISOU  947  N   TRP A 123     2447   3443   1750    600   -853    300       N
ATOM    948  CA  TRP A 123      -5.820  27.980   7.018  1.00 20.04           C
ANISOU  948  CA  TRP A 123     2454   3438   1723    533   -878    -73       C
ATOM    949  CB  TRP A 123      -5.169  27.783   8.388  1.00 19.99           C
ANISOU  949  CB  TRP A 123     2739   3331   1525    501   -847    -19       C
ATOM    950  CG  TRP A 123      -3.956  28.594   8.469  1.00 19.93           C
ANISOU  950  CG  TRP A 123     2804   3237   1532    524   -904     31       C
ATOM    951  CD1 TRP A 123      -3.825  29.811   9.079  1.00 22.36           C
ANISOU  951  CD1 TRP A 123     3057   3330   2108    470   -800    123       C
ATOM    952  NE1 TRP A 123      -2.558  30.283   8.905  1.00 22.80           N
ANISOU  952  NE1 TRP A 123     3007   3172   2485    352   -880    308       N
ATOM    953  CE2 TRP A 123      -1.836  29.378   8.170  1.00 22.22           C
ANISOU  953  CE2 TRP A 123     2821   3250   2373    487   -889    435       C
ATOM    954  CD2 TRP A 123      -2.686  28.294   7.882  1.00 20.46           C
ANISOU  954  CD2 TRP A 123     2752   3180   1843    565   -811    275       C
ATOM    955  CE3 TRP A 123      -2.191  27.223   7.122  1.00 21.88           C
ANISOU  955  CE3 TRP A 123     2565   3088   2663    624   -896    642       C
ATOM    956  CZ3 TRP A 123      -0.881  27.274   6.687  1.00 24.27           C
ANISOU  956  CZ3 TRP A 123     2674   3163   3386    607   -854    399       C
ATOM    957  CH2 TRP A 123      -0.061  28.370   7.002  1.00 25.81           C
ANISOU  957  CH2 TRP A 123     2824   3307   3676    432   -491    360       C
ATOM    958  CZ2 TRP A 123      -0.518  29.420   7.746  1.00 24.58           C
ANISOU  958  CZ2 TRP A 123     2799   3309   3233    506   -679    615       C
ATOM    959  C   TRP A 123      -6.841  26.881   6.763  1.00 21.22           C
ANISOU  959  C   TRP A 123     2374   3583   2107    625   -937   -332       C
ATOM    960  O   TRP A 123      -6.463  25.757   6.449  1.00 21.61           O
ANISOU  960  O   TRP A 123     2330   3637   2245    691   -688   -535       O
ATOM    961  N   ILE A 124      -8.129  27.189   6.880  1.00 22.47           N
ANISOU  961  N   ILE A 124     2610   3799   2129    675   -938   -163       N
ATOM    962  CA  ILE A 124      -9.132  26.157   6.637  1.00 23.92           C
ANISOU  962  CA  ILE A 124     2892   4066   2130    697  -1024    -96       C
ATOM    963  CB  ILE A 124     -10.015  25.918   7.885  1.00 24.86           C
ANISOU  963  CB  ILE A 124     3059   4058   2331    549   -850    215       C
ATOM    964  CG1 ILE A 124     -10.817  27.169   8.242  1.00 25.82           C
ANISOU  964  CG1 ILE A 124     3388   4137   2285    519   -311     73       C
ATOM    965  CD1 ILE A 124     -11.807  26.959   9.373  1.00 26.13           C
ANISOU  965  CD1 ILE A 124     3580   4209   2139    556   -104    -66       C
ATOM    966  CG2 ILE A 124      -9.153  25.417   9.062  1.00 24.47           C
ANISOU  966  CG2 ILE A 124     3048   4090   2158    353   -950    213       C
ATOM    967  C   ILE A 124     -10.016  26.477   5.427  1.00 26.81           C
ANISOU  967  C   ILE A 124     3073   4553   2559    685  -1370   -207       C
ATOM    968  O   ILE A 124     -10.918  25.711   5.095  1.00 25.70           O
ANISOU  968  O   ILE A 124     3062   4491   2213    489  -1350   -306       O
ATOM    969  N   ARG A 125      -9.726  27.591   4.762  1.00 29.16           N
ANISOU  969  N   ARG A 125     3363   4987   2728    519  -1645    240       N
ATOM    970  CA  ARG A 125     -10.497  28.038   3.606  1.00 33.37           C
ANISOU  970  CA  ARG A 125     3714   5706   3260    265  -1872    333       C
ATOM    971  CB  ARG A 125      -9.943  29.369   3.094  1.00 38.09           C
ANISOU  971  CB  ARG A 125     4105   6265   4102    111  -2150    442       C
ATOM    972  CG  ARG A 125     -10.831  30.132   2.119  1.00 43.45           C
ANISOU  972  CG  ARG A 125     4432   6827   5248     -9  -2330    417       C
ATOM    973  CD  ARG A 125     -10.323  31.568   1.948  1.00 49.24           C
ANISOU  973  CD  ARG A 125     4748   7341   6619    -55  -2466    489       C
ATOM    974  NE  ARG A 125     -10.363  32.329   3.201  1.00 54.05           N
ANISOU  974  NE  ARG A 125     4978   7777   7780    -88  -2489    569       N
ATOM    975  CZ  ARG A 125      -9.557  33.349   3.497  1.00 57.34           C
ANISOU  975  CZ  ARG A 125     5111   8089   8585   -119  -2705    657       C
ATOM    976  NH1 ARG A 125      -8.625  33.742   2.639  1.00 58.68           N
ANISOU  976  NH1 ARG A 125     5100   8210   8985   -207  -2694    727       N
ATOM    977  NH2 ARG A 125      -9.680  33.974   4.664  1.00 56.67           N
ANISOU  977  NH2 ARG A 125     5146   8154   8232    -63  -3034    619       N
ATOM    978  C   ARG A 125     -10.453  26.971   2.528  1.00 32.55           C
ANISOU  978  C   ARG A 125     3872   5574   2923     69  -1917    261       C
ATOM    979  O   ARG A 125      -9.396  26.434   2.226  1.00 32.56           O
ANISOU  979  O   ARG A 125     4008   5687   2678   -166  -1764    249       O
ATOM    980  N   GLY A 126     -11.616  26.642   1.976  1.00 33.24           N
ANISOU  980  N   GLY A 126     3895   5713   3022     -4  -1859    302       N
ATOM    981  CA  GLY A 126     -11.704  25.712   0.865  1.00 33.79           C
ANISOU  981  CA  GLY A 126     3917   5761   3160   -120  -1778    253       C
ATOM    982  C   GLY A 126     -11.769  24.246   1.250  1.00 33.17           C
ANISOU  982  C   GLY A 126     3816   5806   2982    -84  -1790    454       C
ATOM    983  O   GLY A 126     -12.049  23.392   0.414  1.00 33.65           O
ANISOU  983  O   GLY A 126     4111   5763   2911   -257  -1535    136       O
ATOM    984  N   CYS A 127     -11.523  23.943   2.517  1.00 31.03           N
ANISOU  984  N   CYS A 127     3424   5763   2602    104  -1377    708       N
ATOM    985  CA  CYS A 127     -11.516  22.560   2.969  1.00 31.36           C
ANISOU  985  CA  CYS A 127     3202   5707   3007    466  -1229    422       C
ATOM    986  CB  CYS A 127     -10.749  22.445   4.281  1.00 28.76           C
ANISOU  986  CB  CYS A 127     3099   5446   2381    727  -1223    -69       C
ATOM    987  SG  CYS A 127      -9.051  23.069   4.244  1.00 29.56           S
ANISOU  987  SG  CYS A 127     3028   5515   2687    992  -1280   -191       S
ATOM    988  C   CYS A 127     -12.918  21.999   3.175  1.00 32.85           C
ANISOU  988  C   CYS A 127     3265   5677   3541    625  -1475    640       C
ATOM    989  O   CYS A 127     -13.795  22.692   3.693  1.00 33.23           O
ANISOU  989  O   CYS A 127     3152   5580   3893    986  -1290    846       O
ATOM    990  N   ARG A 128     -13.119  20.735   2.812  1.00 32.55           N
ANISOU  990  N   ARG A 128     3540   5730   3099    491  -1785    234       N
ATOM    991  CA  ARG A 128     -14.368  20.048   3.152  1.00 34.81           C
ANISOU  991  CA  ARG A 128     3892   5911   3425    550  -1396    574       C
ATOM    992  CB  ARG A 128     -14.606  18.846   2.240  1.00 36.63           C
ANISOU  992  CB  ARG A 128     4225   6027   3667    202  -1232    713       C
ATOM    993  CG  ARG A 128     -15.871  18.063   2.578  1.00 39.50           C
ANISOU  993  CG  ARG A 128     4618   6230   4159    -67  -1090    559       C
ATOM    994  CD  ARG A 128     -15.911  16.725   1.848  1.00 41.64           C
ANISOU  994  CD  ARG A 128     4928   6453   4442   -337  -1039    454       C
ATOM    995  NE  ARG A 128     -16.190  16.883   0.425  1.00 44.11           N
ANISOU  995  NE  ARG A 128     5138   6575   5046   -574  -1208    420       N
ATOM    996  CZ  ARG A 128     -15.836  16.006  -0.510  1.00 45.60           C
ANISOU  996  CZ  ARG A 128     5286   6572   5468   -843  -1149    299       C
ATOM    997  NH1 ARG A 128     -15.164  14.910  -0.177  1.00 46.28           N
ANISOU  997  NH1 ARG A 128     5240   6509   5835   -955  -1130    246       N
ATOM    998  NH2 ARG A 128     -16.139  16.234  -1.780  1.00 45.45           N
ANISOU  998  NH2 ARG A 128     5408   6614   5245   -897  -1096    267       N
ATOM    999  C   ARG A 128     -14.332  19.599   4.611  1.00 36.53           C
ANISOU  999  C   ARG A 128     4062   5912   3907   1057  -1530    820       C
ATOM   1000  O   ARG A 128     -13.570  18.699   4.976  1.00 39.36           O
ANISOU 1000  O   ARG A 128     4272   6038   4646   1380  -1750    938       O
ATOM   1001  N   LEU A 129     -15.140  20.237   5.448  1.00 35.77           N
ANISOU 1001  N   LEU A 129     4103   5841   3648   1032  -1366    587       N
ATOM   1002  CA  LEU A 129     -15.155  19.958   6.880  1.00 35.89           C
ANISOU 1002  CA  LEU A 129     4216   5859   3560    930  -1122    317       C
ATOM   1003  CB  LEU A 129     -14.549  21.131   7.651  1.00 35.59           C
ANISOU 1003  CB  LEU A 129     4278   6020   3224    857   -689    556       C
ATOM   1004  CG  LEU A 129     -13.159  21.572   7.186  1.00 37.30           C
ANISOU 1004  CG  LEU A 129     4556   6201   3417    680   -433    736       C
ATOM   1005  CD1 LEU A 129     -12.695  22.803   7.938  1.00 37.57           C
ANISOU 1005  CD1 LEU A 129     4760   6188   3326    489   -148    780       C
ATOM   1006  CD2 LEU A 129     -12.152  20.433   7.353  1.00 38.60           C
ANISOU 1006  CD2 LEU A 129     4584   6371   3712    702   -349    732       C
ATOM   1007  C   LEU A 129     -16.576  19.676   7.372  1.00 37.07           C
ANISOU 1007  C   LEU A 129     4392   5785   3909    770  -1473     48       C
ATOM   1008  O   LEU A 129     -17.541  19.741   6.610  1.00 39.29           O
ANISOU 1008  O   LEU A 129     4627   5839   4462    451  -1217   -315       O
ATOM   1009  OXT LEU A 129     -16.797  19.383   8.550  1.00 37.91           O
ANISOU 1009  OXT LEU A 129     4327   5701   4378    880  -1573   -222       O
TER
HETATM 1010 RE    RE B   1      -8.579  10.262  14.036  1.00 33.64          Re
ANISOU 1010 RE    RE B   1     3958   4030   4794  -1397    143  -1430      Re
HETATM 1011 RE    RE B   2     -16.383  15.914  10.074  0.50 26.55          Re
ANISOU 1011 RE    RE B   2     2565   4510   3012  -1291    -87   -396      Re
HETATM 1012 RE    RE B   3     -15.150  17.051   8.550  0.12 63.56          Re
ANISOU 1012 RE    RE B   3     6755   8951   8445   2683   2988  -2027      Re
HETATM 1013 RE    RE D   1     -10.769  35.694   5.533  0.36 29.96          Re
ANISOU 1013 RE    RE D   1     4082   4420   2882   1033   -661   1125      Re
HETATM 1014 CL    CL E   4      -0.512  21.106   2.561  0.76 48.14          Cl
ANISOU 1014 CL    CL E   4     5758   7100   5433   2214   1943   1673      Cl
HETATM 1015 CL    CL E   5      12.541  12.589  32.471  1.00 17.13          Cl
HETATM 1016 RE    RE F   1     -15.709  25.537  12.389  0.33 26.61          Re
ANISOU 1016 RE    RE F   1     2647   4280   3183   -295   -691    703      Re
HETATM 1017 CL    CL G   1      -7.994  31.825  26.121  1.00 19.76          Cl
ANISOU 1017 CL    CL G   1     2781   2545   2181    192    486   -634      Cl
HETATM 1018 RE    RE H   1     -19.862  19.842   7.448  0.32 39.10          Re
ANISOU 1018 RE    RE H   1     3016   3456   8384   -163  -1485   1408      Re
HETATM 1019 RE    RE I   1       8.832  25.438  17.757  0.20 19.16          Re
ANISOU 1019 RE    RE I   1     2227   3008   2045   -371    -34    307      Re
HETATM 1020 NA    NA J   1       8.717  15.009  31.238  1.00 15.44          Na
ANISOU 1020 NA    NA J   1     2365   2350   1150    389    301     81      Na
HETATM 1021 RE    RE K   1       8.710  24.711  21.586  0.23 26.02          Re
ANISOU 1021 RE    RE K   1     5655   1998   2233    505  -1296   -190      Re
HETATM 1022  O   HOH L   1      14.520  15.695  26.166  1.00 13.25           O
ANISOU 1022  O   HOH L   1     2075   1971    989    279    -57      6       O
HETATM 1023  O   HOH L   2       2.308  17.274  19.255  1.00 14.22           O
ANISOU 1023  O   HOH L   2     1827   2305   1271    320    242    172       O
HETATM 1024  O   HOH L   3      12.192  14.070  14.422  1.00 14.91           O
ANISOU 1024  O   HOH L   3     2402   2266    999    491   -262   -334       O
HETATM 1025  O   HOH L   4      11.432   6.609  31.010  1.00 15.75           O
ANISOU 1025  O   HOH L   4     2340   2249   1395    781    488    198       O
HETATM 1026  O   HOH L   6      10.554  13.672  30.238  1.00 13.86           O
ANISOU 1026  O   HOH L   6     2110   2246    909    264   -113     57       O
HETATM 1027  O   HOH L   7       6.245   9.535  34.071  1.00 23.44           O
ANISOU 1027  O   HOH L   7     3672   3520   1713    574    307   1165       O
HETATM 1028  O   HOH L   9       6.543  11.871   8.958  1.00 16.31           O
ANISOU 1028  O   HOH L   9     1949   2503   1746    234   -285   -546       O
HETATM 1029  O   HOH L  10      18.266   9.056  28.822  1.00 22.29           O
ANISOU 1029  O   HOH L  10     2820   2116   3531    347     59     10       O
HETATM 1030  O   HOH L  11      -0.351  11.847  18.687  1.00 21.86           O
ANISOU 1030  O   HOH L  11     2669   3576   2061    358   -101   -914       O
HETATM 1031  O   HOH L  12      -3.217  38.809  24.819  1.00 24.47           O
ANISOU 1031  O   HOH L  12     2369   2750   4179    451    544  -1078       O
HETATM 1032  O   HOH L  13       3.750   7.702  30.563  1.00 25.49           O
ANISOU 1032  O   HOH L  13     5247   2641   1798    -12    318    345       O
HETATM 1033  O   HOH L  14     -10.813  18.890   1.639  1.00 26.66           O
ANISOU 1033  O   HOH L  14     3139   4311   2679   -620   -733   -610       O
HETATM 1034  O   HOH L  15       3.376  25.119  28.585  1.00 21.26           O
ANISOU 1034  O   HOH L  15     3278   2325   2475    243      2     57       O
HETATM 1035  O   HOH L  16       8.622  12.999  32.556  1.00 17.59           O
ANISOU 1035  O   HOH L  16     3041   2243   1399    418    328    119       O
HETATM 1036  O   HOH L  17       3.860  20.528   5.039  1.00 26.40           O
ANISOU 1036  O   HOH L  17     2833   5408   1790    -24    285   -681       O
HETATM 1037  O   HOH L  19       3.989   8.216  10.568  1.00 30.26           O
ANISOU 1037  O   HOH L  19     3749   3821   3927  -1255  -1251    197       O
HETATM 1038  O   HOH L  20       4.664  33.725   9.936  1.00 20.91           O
ANISOU 1038  O   HOH L  20     2494   2495   2956   -582    171    630       O
HETATM 1039  O   HOH L  21      16.676  19.299  17.583  1.00 26.22           O
ANISOU 1039  O   HOH L  21     3765   2928   3269     49   1979     83       O
HETATM 1040  O   HOH L  22      -6.824  35.761  14.873  1.00 27.41           O
ANISOU 1040  O   HOH L  22     4048   3271   3096   1288   -170    729       O
HETATM 1041  O   HOH L  23      -8.372  13.066  20.351  1.00 31.92           O
ANISOU 1041  O   HOH L  23     3607   2945   5575   -459   -485    812       O
HETATM 1042  O   HOH L  24       0.100  12.699  16.073  1.00 21.53           O
ANISOU 1042  O   HOH L  24     2296   2765   3119   -791    556  -1097       O
HETATM 1043  O   HOH L  25      -1.824  27.225  28.227  1.00 33.65           O
ANISOU 1043  O   HOH L  25     5481   3556   3747  -1174  -2077   1306       O
HETATM 1044  O   HOH L  26     -14.284  31.903  20.380  1.00 26.67           O
ANISOU 1044  O   HOH L  26     3319   3301   3512    355   -112  -1089       O
HETATM 1045  O   HOH L  27       5.826  33.954   7.593  1.00 28.63           O
ANISOU 1045  O   HOH L  27     2429   6049   2401  -1516    506   -947       O
HETATM 1046  O   HOH L  28      11.380  13.526  35.272  1.00 24.94           O
ANISOU 1046  O   HOH L  28     4941   3070   1465    952    411    -63       O
HETATM 1047  O   HOH L  30      -7.506  15.849  27.331  1.00 30.03           O
ANISOU 1047  O   HOH L  30     2708   4175   4526    -87   1134    917       O
HETATM 1048  O   HOH L  31       1.540  19.317   3.990  1.00 24.14           O
ANISOU 1048  O   HOH L  31     3761   4059   1354    807   -171   -233       O
HETATM 1049  O   HOH L  32      -2.494  33.057   9.541  1.00 23.78           O
ANISOU 1049  O   HOH L  32     3274   2740   3020   -341    126    191       O
HETATM 1050  O   HOH L  33       9.012  19.153  10.650  1.00 25.75           O
ANISOU 1050  O   HOH L  33     2207   4616   2959    750    310    811       O
HETATM 1051  O   HOH L  34     -14.138  19.951  16.514  1.00 24.64           O
ANISOU 1051  O   HOH L  34     2311   4232   2818   -713   -144   -624       O
HETATM 1052  O   HOH L  36      -1.163   6.665  22.634  1.00 42.67           O
ANISOU 1052  O   HOH L  36     5338   6277   4596  -2668    380   -585       O
HETATM 1053  O   HOH L  37       6.743  18.695   6.927  1.00 21.75           O
ANISOU 1053  O   HOH L  37     2721   3185   2359    411    134    216       O
HETATM 1054  O   HOH L  38       0.337  38.920  22.190  1.00 40.75           O
ANISOU 1054  O   HOH L  38     6360   5929   3194  -3449    158   -605       O
HETATM 1055  O   HOH L  39      -5.090  17.958   2.310  1.00 26.74           O
ANISOU 1055  O   HOH L  39     2798   4792   2572    -44   -992   -123       O
HETATM 1056  O   HOH L  40      -3.211  13.130  27.859  1.00 24.80           O
ANISOU 1056  O   HOH L  40     2621   3987   2815   -157    312   -559       O
HETATM 1057  O   HOH L  41      -3.809   9.912  24.964  1.00 32.85           O
ANISOU 1057  O   HOH L  41     4723   3190   4567  -1901   -103   1210       O
HETATM 1058  O   HOH L  45      -2.420   8.997  19.262  1.00 32.28           O
ANISOU 1058  O   HOH L  45     3011   2712   6542   -138   -528  -1332       O
HETATM 1059  O   HOH L  46      -0.110   7.674  20.101  1.00 30.44           O
ANISOU 1059  O   HOH L  46     3600   3679   4285   -137  -1482   -986       O
HETATM 1060  O   HOH L  47      -4.790  20.604   1.618  1.00 26.37           O
ANISOU 1060  O   HOH L  47     3078   5164   1778    447   -364   -635       O
HETATM 1061  O   HOH L  48       1.956  14.520  16.394  1.00 29.55           O
ANISOU 1061  O   HOH L  48     3637   4790   2801  -2068  -1300   1631       O
HETATM 1062  O   HOH L  49       5.039   6.895  17.902  1.00 28.25           O
ANISOU 1062  O   HOH L  49     5165   2759   2809   -270    337   -637       O
HETATM 1063  O   HOH L  51      -6.251  28.525  29.317  1.00 30.98           O
ANISOU 1063  O   HOH L  51     5152   3937   2681  -1026   1864   -676       O
HETATM 1064  O   HOH L  52      -3.263  39.742  18.302  1.00 30.31           O
ANISOU 1064  O   HOH L  52     3930   4386   3202   -459   1394  -1464       O
HETATM 1065  O   HOH L  53       1.062   6.234  29.579  1.00 47.43           O
ANISOU 1065  O   HOH L  53     6029   5240   6753   -302   1449   2669       O
HETATM 1066  O   HOH L  54       2.874   5.212  16.443  1.00 31.82           O
ANISOU 1066  O   HOH L  54     4381   3956   3752    691    493    174       O
HETATM 1067  O   HOH L  55      14.824  25.848  26.458  1.00 35.35           O
ANISOU 1067  O   HOH L  55     7808   3155   2470   -327   -719   -643       O
HETATM 1068  O   HOH L  56       8.299  28.842   8.415  1.00 26.09           O
ANISOU 1068  O   HOH L  56     4847   2977   2089  -1266   1017   -660       O
HETATM 1069  O   HOH L  57      10.129  11.521  36.227  1.00 28.93           O
ANISOU 1069  O   HOH L  57     3474   4853   2664    457   -315    854       O
HETATM 1070  O   HOH L  58       4.898   8.053  13.222  1.00 24.97           O
ANISOU 1070  O   HOH L  58     2764   3679   3044    672   -661  -1294       O
HETATM 1071  O   HOH L  59     -10.306  31.660  23.775  1.00 22.07           O
ANISOU 1071  O   HOH L  59     3184   3518   1684   1014    377   -243       O
HETATM 1072  O   HOH L  60       0.154  32.784   8.268  1.00 32.80           O
ANISOU 1072  O   HOH L  60     4534   3300   4629     64  -1772    563       O
HETATM 1073  O   HOH L  61       3.481  11.019   5.102  1.00 28.33           O
ANISOU 1073  O   HOH L  61     4472   4057   2235   -737    518  -1485       O
HETATM 1074  O   HOH L  63      15.628   8.335  33.145  1.00 29.90           O
ANISOU 1074  O   HOH L  63     4820   2873   3668    265  -1295    733       O
HETATM 1075  O   HOH L  64     -14.021  23.899  25.243  1.00 33.89           O
ANISOU 1075  O   HOH L  64     3287   4559   5030  -1221   1846   -432       O
HETATM 1076  O   HOH L  65      15.136  15.327  18.757  0.74 35.31           O
ANISOU 1076  O   HOH L  65     6156   3079   4182    111   2688    732       O
HETATM 1077  O   HOH L  66       2.400   6.052  13.698  1.00 38.24           O
ANISOU 1077  O   HOH L  66     5302   4279   4948   1294   -773  -2530       O
HETATM 1078  O   HOH L  67      -0.585  12.552   4.312  1.00 41.04           O
ANISOU 1078  O   HOH L  67     4282   7349   3961  -2027   -173  -2102       O
HETATM 1079  O   HOH L  68      -0.610  39.741  19.368  1.00 32.34           O
ANISOU 1079  O   HOH L  68     4914   3089   4286    353   1889   -318       O
HETATM 1080  O   HOH L  74      20.277  20.327  25.093  1.00 44.06           O
ANISOU 1080  O   HOH L  74     3634   8935   4172  -2195    697  -2363       O
HETATM 1081  O   HOH L  75      12.983   7.256  33.220  1.00 33.20           O
ANISOU 1081  O   HOH L  75     5707   3337   3570   -311   1329     66       O
HETATM 1082  O   HOH L  76      19.697  19.588  18.499  0.63 44.85           O
ANISOU 1082  O   HOH L  76     5597   4959   6484  -1412   2868  -2463       O
HETATM 1083  O   HOH L  77       2.183  30.953  28.173  1.00 42.23           O
ANISOU 1083  O   HOH L  77     5506   7389   3149  -3161   -332   -695       O
HETATM 1084  O   HOH L  78       4.540  12.856   2.696  1.00 40.15           O
ANISOU 1084  O   HOH L  78     7028   5943   2284     47     96   -541       O
HETATM 1085  O   HOH L  80       6.559  25.594   8.885  1.00 42.51           O
ANISOU 1085  O   HOH L  80     5325   6015   4811   2076   2564   2114       O
HETATM 1086  O   HOH L  81       6.508  30.757   6.480  1.00 31.12           O
ANISOU 1086  O   HOH L  81     3903   5058   2862  -2151    255    944       O
HETATM 1087  O   HOH L  82      11.648  23.990  28.129  1.00 41.86           O
ANISOU 1087  O   HOH L  82     7118   4479   4309   1509   -903  -1936       O
HETATM 1088  O   HOH L  83      -3.830  33.886   7.377  1.00 34.86           O
ANISOU 1088  O   HOH L  83     4284   5595   3365    100   -214    651       O
HETATM 1089  O   HOH L  84       4.692   5.324  21.630  1.00 41.17           O
ANISOU 1089  O   HOH L  84     8308   3584   3751  -2484  -1482    324       O
HETATM 1090  O   HOH L  85       0.813  13.576  36.048  1.00 42.95           O
ANISOU 1090  O   HOH L  85     6687   5299   4334  -1567  -1539   1369       O
HETATM 1091  O   HOH L  86      18.934  10.605  30.743  1.00 47.90           O
ANISOU 1091  O   HOH L  86     5081   6983   6136   2353  -2383   -768       O
HETATM 1092  O   HOH L  87      -1.059  39.716  15.033  1.00 39.20           O
ANISOU 1092  O   HOH L  87     4374   2389   8131    777   -384   -118       O
HETATM 1093  O   HOH L  88       6.355  27.388  19.931  1.00 44.81           O
ANISOU 1093  O   HOH L  88     4603   3812   8611   1287    822  -1725       O
HETATM 1094  O   HOH L  89       1.716  38.425  18.799  1.00 43.76           O
ANISOU 1094  O   HOH L  89     3788   3224   9615     79   2514   -510       O
HETATM 1095  O   HOH L  90      -3.652   9.833  10.342  1.00 33.69           O
ANISOU 1095  O   HOH L  90     4048   5010   3743   -861  -1003   -636       O
HETATM 1096  O   HOH L  92       0.697  26.376  29.448  1.00 30.17           O
ANISOU 1096  O   HOH L  92     4922   4818   1721   -207    -35      1       O
HETATM 1097  O   HOH L  93      18.160   7.578  32.671  1.00 32.15           O
ANISOU 1097  O   HOH L  93     4803   4586   2828   -281   1472   -348       O
HETATM 1098  O   HOH L  94      15.062   9.930  35.452  1.00 32.85           O
ANISOU 1098  O   HOH L  94     6102   4116   2262   1601   -992    307       O
HETATM 1099  O   HOH L  95      15.382  12.448  34.048  1.00 33.47           O
ANISOU 1099  O   HOH L  95     6071   3361   3284    326  -2396     95       O
HETATM 1100  O   HOH L  96      -7.900  38.685  15.133  1.00 44.89           O
ANISOU 1100  O   HOH L  96     4770   8980   3306   3267    123   -568       O
HETATM 1101  O   HOH L  97      -2.450  12.443  25.323  1.00 24.28           O
ANISOU 1101  O   HOH L  97     2617   3052   3555     80    427    834       O
HETATM 1102 RE    RE M   1      14.929  21.430  33.447  0.47 73.85          Re
ANISOU 1102 RE    RE M   1    14433   7591   6037   2947  -3649    189      Re
HETATM 1103 RE    RE N   1     -11.609   7.184  11.081  0.22 28.22          Re
ANISOU 1103 RE    RE N   1     3300   3526   3898    -74   -759   -817      Re
HETATM 1104 CL    CL O   1     -10.740  29.558  11.784  1.00 26.87          Cl
ANISOU 1104 CL    CL O   1     2776   5084   2349   1541   -101     71      Cl
HETATM 1105 CL    CL P   1       6.453   6.788  29.676  1.00 33.30          Cl
ANISOU 1105 CL    CL P   1     5702   2926   4026   -749  -1605    679      Cl
HETATM 1106 CL    CL Q   1      19.362  11.076  24.310  1.00 49.40          Cl
ANISOU 1106 CL    CL Q   1     8723   5583   4463  -3492   2516  -1875      Cl
HETATM 1107 CL    CL R   1       3.765  14.468  36.451  1.00 46.72          Cl
ANISOU 1107 CL    CL R   1     8021   7107   2623    110   1684    256      Cl
HETATM 1108 CL    CL S   1       0.228  24.515   3.647  1.00 43.04          Cl
ANISOU 1108 CL    CL S   1     7801   6258   2296  -1147    164    821      Cl
HETATM 1109 CL    CL T   1       1.877  34.301   9.779  1.00 45.06          Cl
ANISOU 1109 CL    CL T   1     5292   5931   5895   -839   1688    -68      Cl
END
